# Supplementary material for: Restoring Age-Related Cognitive Decline through Environmental Enrichment: A Transcriptomic Approach
Source: Cells. 2022 Nov 30;11(23):3864. doi: 10.3390/cells11233864 (PMC9736066; doi:10.3390/cells11233864)
Supplement: Supplementary file 1 [file cells-11-03864-s001.zip]

Archive with 5 entries (5 files):
- Supplementary table S1_DEGs_Age.xlsx
- Supplementary table S2_DEGs_EE.xlsx
- Supplementary table S3_DEGs_Age-reversal.xlsx
- Supplementary table_S4_qPCRValidation.xlsx
- Supplementary table_S5_effect size.xlsx
