# Supplementary material for: Restoring Age-Related Cognitive Decline through Environmental Enrichment: A Transcriptomic Approach
Source: Cells. 2022 Nov 30;11(23):3864. doi: 10.3390/cells11233864 (PMC9736066; doi:10.3390/cells11233864)
Supplement: Supplementary file 1 [file cells-11-03864-s001.zip › Supplementary table S1_DEGs_Age.xlsx]

## Sheet: DEGs Age
Gene (n=860)	Gene name	log2FC-Aging	FC-Aging	p-value	p-adj	baseMean	lfcSE	stat	Gene function
ENSMUSG00000062808	#N/A	-2.54868	0.170912	1.23344e-07	2.81429e-05	6.32435	0.481931	-5.28847	#N/A
ENSMUSG00000037868	Egr2	-1.69415	0.309037	1.7434e-06	0.000247511	83.309	0.354343	-4.7811	early growth response 2 [Source:MGI Symbol;Acc:MGI:95296]
ENSMUSG00000044338	Aplnr	-1.56079	0.338965	6.89802e-06	0.000685013	6.51984	0.347088	-4.49681	apelin receptor [Source:MGI Symbol;Acc:MGI:1346086]
ENSMUSG00000085382	Gm13861	-1.49819	0.353998	0.000263794	0.0109435	5.59389	0.410633	-3.64848	predicted gene 13861 [Source:MGI Symbol;Acc:MGI:3649466]
ENSMUSG00000022602	Arc	-1.37008	0.38687	4.16803e-07	7.75577e-05	3476.08	0.270707	-5.06112	activity regulated cytoskeletal-associated protein [Source:MGI Symbol;Acc:MGI:88067]
ENSMUSG00000093507	Gm20627	-1.31485	0.401968	2.388e-06	0.000309246	12.4197	0.278719	-4.71747	predicted gene 20627 [Source:MGI Symbol;Acc:MGI:5313074]
ENSMUSG00000083015	Gm16518	-1.3083	0.403795	0.000889365	0.0260636	5.19729	0.393668	-3.32337	predicted gene, 16518 [Source:MGI Symbol;Acc:MGI:4360828]
ENSMUSG00000021250	Fos	-1.2268	0.427265	0.000529685	0.0180319	465.959	0.354026	-3.46528	FBJ osteosarcoma oncogene [Source:MGI Symbol;Acc:MGI:95574]
ENSMUSG00000067455	Hist1h4j	-1.20551	0.433616	0.00130455	0.0339253	9.17961	0.374967	-3.21498	histone cluster 1, H4j [Source:MGI Symbol;Acc:MGI:2448436]
ENSMUSG00000024793	Tnfrsf25	-1.19184	0.437743	2.22648e-17	8.34759e-14	324.308	0.140526	-8.48132	tumor necrosis factor receptor superfamily, member 25 [Source:MGI Symbol;Acc:MGI:1934667]
ENSMUSG00000065537	Mir132	-1.17658	0.442399	0.000153465	0.00733495	12.3022	0.310821	-3.78539	microRNA 132 [Source:MGI Symbol;Acc:MGI:2676817]
ENSMUSG00000021835	Bmp4	-1.11256	0.462474	3.84427e-07	7.51829e-05	23.5987	0.219158	-5.07651	bone morphogenetic protein 4 [Source:MGI Symbol;Acc:MGI:88180]
ENSMUSG00000085609	1700016P03Rik	-1.1047	0.465	2.66442e-07	5.37539e-05	67.4421	0.214681	-5.14576	RIKEN cDNA 1700016P03 gene [Source:MGI Symbol;Acc:MGI:1922792]
ENSMUSG00000036151	Tm6sf2	-1.10302	0.465541	3.17417e-09	1.21672e-06	40.2007	0.186248	-5.92233	transmembrane 6 superfamily member 2 [Source:MGI Symbol;Acc:MGI:1933210]
ENSMUSG00000060639	Hist1h4i	-1.06843	0.476837	0.000138504	0.00685933	21.9569	0.280367	-3.81083	histone cluster 1, H4i [Source:MGI Symbol;Acc:MGI:2448432]
ENSMUSG00000084088	Gm12941	-1.06706	0.477292	0.000106308	0.00562842	15.9299	0.275318	-3.87573	predicted gene 12941 [Source:MGI Symbol;Acc:MGI:3650501]
ENSMUSG00000092622	Khdc3	-1.05861	0.480095	4.08644e-07	7.67849e-05	23.1451	0.209009	-5.06489	KH domain containing 3, subcortical maternal complex member [Source:MGI Symbol;Acc:MGI:1914241]
ENSMUSG00000081058	Hist2h3c2	-1.0507	0.482734	1.41773e-05	0.00119177	41.6683	0.242036	-4.3411	histone cluster 2, H3c2 [Source:MGI Symbol;Acc:MGI:2448357]
ENSMUSG00000042372	Dmrt3	-1.0292	0.489983	0.000225556	0.00983925	10.3437	0.279027	-3.68853	doublesex and mab-3 related transcription factor 3 [Source:MGI Symbol;Acc:MGI:2449470]
ENSMUSG00000035852	Misp	-1.02862	0.490178	0.00028776	0.0116601	10.3148	0.283673	-3.62608	mitotic spindle positioning [Source:MGI Symbol;Acc:MGI:1926156]
ENSMUSG00000079681	Zglp1	-1.01106	0.496182	2.46312e-05	0.0018513	17.614	0.239693	-4.21815	zinc finger, GATA-like protein 1 [Source:MGI Symbol;Acc:MGI:3696042]
ENSMUSG00000021760	Gpx8	-0.982043	0.506262	3.4805e-11	2.77947e-08	54.9873	0.14824	-6.62466	glutathione peroxidase 8 (putative) [Source:MGI Symbol;Acc:MGI:1916840]
ENSMUSG00000052229	Gpr17	-0.979587	0.507125	2.33201e-26	1.48985e-22	902.194	0.0922147	-10.6229	G protein-coupled receptor 17 [Source:MGI Symbol;Acc:MGI:3584514]
ENSMUSG00000054146	Krt15	-0.926028	0.526306	0.00126997	0.033161	10.6702	0.287347	-3.22268	keratin 15 [Source:MGI Symbol;Acc:MGI:96689]
ENSMUSG00000023034	Nr4a1	-0.918622	0.529014	7.88616e-06	0.000759528	1667.71	0.205589	-4.46825	nuclear receptor subfamily 4, group A, member 1 [Source:MGI Symbol;Acc:MGI:1352454]
ENSMUSG00000030048	Gkn3	-0.905093	0.533998	1.28429e-07	2.87405e-05	40.1861	0.171384	-5.28107	gastrokine 3 [Source:MGI Symbol;Acc:MGI:1916138]
ENSMUSG00000028214	Gem	-0.903811	0.534473	0.000317804	0.0126897	52.2539	0.251035	-3.60034	GTP binding protein (gene overexpressed in skeletal muscle) [Source:MGI Symbol;Acc:MGI:99844]
ENSMUSG00000091556	Gm14569	-0.90338	0.534633	3.98766e-05	0.00268295	63.2694	0.219897	-4.10819	predicted gene 14569 [Source:MGI Symbol;Acc:MGI:3705243]
ENSMUSG00000029005	Draxin	-0.866559	0.548454	0.000908519	0.0264229	15.1986	0.261214	-3.31742	dorsal inhibitory axon guidance protein [Source:MGI Symbol;Acc:MGI:1917683]
ENSMUSG00000035896	Rnase1	-0.834663	0.560714	7.3014e-05	0.0041655	19.4056	0.210442	-3.96624	ribonuclease, RNase A family, 1 (pancreatic) [Source:MGI Symbol;Acc:MGI:97919]
ENSMUSG00000029843	Slc13a4	-0.825136	0.564429	0.000481852	0.0167912	81.2546	0.236385	-3.49065	solute carrier family 13 (sodium/sulfate symporters), member 4 [Source:MGI Symbol;Acc:MGI:2442367]
ENSMUSG00000024136	Dnase1l2	-0.79822	0.575058	2.11866e-12	2.3886e-09	92.3159	0.113602	-7.02644	deoxyribonuclease 1-like 2 [Source:MGI Symbol;Acc:MGI:1913955]
ENSMUSG00000041324	Inhba	-0.796979	0.575553	0.000675772	0.0215505	66.8179	0.234459	-3.39922	inhibin beta-A [Source:MGI Symbol;Acc:MGI:96570]
ENSMUSG00000044595	Dnd1	-0.787046	0.579529	1.23681e-06	0.000189638	30.8191	0.162289	-4.84965	DND microRNA-mediated repression inhibitor 1 [Source:MGI Symbol;Acc:MGI:2447763]
ENSMUSG00000020914	Top2a	-0.777971	0.583186	1.64353e-05	0.00134637	28.4163	0.180566	-4.30852	topoisomerase (DNA) II alpha [Source:MGI Symbol;Acc:MGI:98790]
ENSMUSG00000001228	Uhrf1	-0.729664	0.603044	6.00295e-05	0.003618	21.5566	0.181839	-4.01269	ubiquitin-like, containing PHD and RING finger domains, 1 [Source:MGI Symbol;Acc:MGI:1338889]
ENSMUSG00000023968	Crip3	-0.726747	0.604265	3.8463e-06	0.000441426	40.7903	0.157321	-4.61952	cysteine-rich protein 3 [Source:MGI Symbol;Acc:MGI:2152434]
ENSMUSG00000040287	Stac3	-0.722917	0.605871	3.03038e-06	0.000372309	43.6178	0.154842	-4.66875	SH3 and cysteine rich domain 3 [Source:MGI Symbol;Acc:MGI:3606571]
ENSMUSG00000036814	Slc6a20a	-0.716017	0.608776	1.29506e-06	0.000195442	228.668	0.147922	-4.84051	solute carrier family 6 (neurotransmitter transporter), member 20A [Source:MGI Symbol;Acc:MGI:2143217]
ENSMUSG00000025243	Slc6a20b	-0.715375	0.609047	1.37544e-05	0.00116645	65.048	0.164539	-4.34775	solute carrier family 6 (neurotransmitter transporter), member 20B [Source:MGI Symbol;Acc:MGI:1336891]
ENSMUSG00000071341	Egr4	-0.713325	0.609913	3.81089e-05	0.00259006	450.391	0.173194	-4.11866	early growth response 4 [Source:MGI Symbol;Acc:MGI:99252]
ENSMUSG00000090785	Gm17116	-0.712157	0.610407	9.84488e-07	0.000157239	53.7889	0.145495	-4.89471	predicted gene 17116 [Source:MGI Symbol;Acc:MGI:4937943]
ENSMUSG00000035783	Acta2	-0.696963	0.61687	0.000237993	0.0101139	189.591	0.189658	-3.67485	actin, alpha 2, smooth muscle, aorta [Source:MGI Symbol;Acc:MGI:87909]
ENSMUSG00000035711	Dok3	-0.692107	0.618949	1.23638e-09	5.33177e-07	144.06	0.113919	-6.07545	docking protein 3 [Source:MGI Symbol;Acc:MGI:1351490]
ENSMUSG00000024042	Sik1	-0.691797	0.619082	6.52226e-06	0.000657925	259.449	0.153436	-4.50871	salt inducible kinase 1 [Source:MGI Symbol;Acc:MGI:104754]
ENSMUSG00000003545	Fosb	-0.687255	0.621034	3.93519e-05	0.00266509	310.545	0.167164	-4.11125	FBJ osteosarcoma oncogene B [Source:MGI Symbol;Acc:MGI:95575]
ENSMUSG00000037621	Atoh8	-0.666328	0.630108	1.02575e-05	0.000946589	48.2787	0.151037	-4.41167	atonal bHLH transcription factor 8 [Source:MGI Symbol;Acc:MGI:1918343]
ENSMUSG00000052837	Junb	-0.663796	0.631215	9.35002e-05	0.00510548	1021.27	0.169905	-3.90687	jun B proto-oncogene [Source:MGI Symbol;Acc:MGI:96647]
ENSMUSG00000047246	Hist1h2be	-0.660603	0.632614	0.000549855	0.0185865	123.761	0.19119	-3.45521	histone cluster 1, H2be [Source:MGI Symbol;Acc:MGI:2448380]
ENSMUSG00000093577	Gm20632	-0.618527	0.651335	0.00184095	0.0432868	58.5531	0.198579	-3.11476	predicted gene 20632 [Source:MGI Symbol;Acc:MGI:5313079]
ENSMUSG00000028378	Ptgr1	-0.618487	0.651354	0.000927119	0.0266804	39.3619	0.186755	-3.31176	prostaglandin reductase 1 [Source:MGI Symbol;Acc:MGI:1914353]
ENSMUSG00000053560	Ier2	-0.612232	0.654184	0.00109274	0.0299092	106.727	0.187485	-3.26549	immediate early response 2 [Source:MGI Symbol;Acc:MGI:104815]
ENSMUSG00000029084	Cd38	-0.600183	0.65967	5.32171e-05	0.00334413	262.503	0.148522	-4.04103	CD38 antigen [Source:MGI Symbol;Acc:MGI:107474]
ENSMUSG00000029661	Col1a2	-0.594158	0.662431	0.000554024	0.0186616	143.341	0.172061	-3.45318	collagen, type I, alpha 2 [Source:MGI Symbol;Acc:MGI:88468]
ENSMUSG00000018844	Fndc8	-0.592124	0.663365	1.23294e-06	0.000189638	57.0927	0.122081	-4.85027	fibronectin type III domain containing 8 [Source:MGI Symbol;Acc:MGI:1926169]
ENSMUSG00000007682	Dio2	-0.590561	0.664085	0.000301376	0.0121094	1749.38	0.163404	-3.61411	deiodinase, iodothyronine, type II [Source:MGI Symbol;Acc:MGI:1338833]
ENSMUSG00000026605	Cenpf	-0.590289	0.66421	0.000747268	0.0232125	28.1168	0.175076	-3.37162	centromere protein F [Source:MGI Symbol;Acc:MGI:1313302]
ENSMUSG00000020303	Stc2	-0.579559	0.669168	4.62592e-05	0.00301566	75.6262	0.142266	-4.07376	stanniocalcin 2 [Source:MGI Symbol;Acc:MGI:1316731]
ENSMUSG00000015852	Fcrls	-0.572759	0.67233	1.07652e-05	0.000973239	109.81	0.130137	-4.4012	Fc receptor-like S, scavenger receptor [Source:MGI Symbol;Acc:MGI:1933397]
ENSMUSG00000072919	Noxred1	-0.566899	0.675066	0.000826975	0.0247267	26.7771	0.169547	-3.3436	NADP+ dependent oxidoreductase domain containing 1 [Source:MGI Symbol;Acc:MGI:1918525]
ENSMUSG00000015312	Gadd45b	-0.561006	0.677829	4.43406e-05	0.00293045	226.322	0.13738	-4.08361	growth arrest and DNA-damage-inducible 45 beta [Source:MGI Symbol;Acc:MGI:107776]
ENSMUSG00000001128	Cfp	-0.552812	0.68169	5.88719e-12	6.26855e-09	245.477	0.0803231	-6.88235	complement factor properdin [Source:MGI Symbol;Acc:MGI:97545]
ENSMUSG00000043872	Zmym1	-0.551042	0.682527	1.81385e-08	5.22707e-06	312.636	0.0978956	-5.62888	zinc finger, MYM domain containing 1 [Source:MGI Symbol;Acc:MGI:1915560]
ENSMUSG00000085894	Gm15832	-0.550724	0.682677	2.9361e-06	0.000363053	66.2831	0.117796	-4.67524	predicted gene 15832 [Source:MGI Symbol;Acc:MGI:3834078]
ENSMUSG00000056749	Nfil3	-0.548753	0.683611	3.2465e-06	0.000394592	215.38	0.117895	-4.65457	nuclear factor, interleukin 3, regulated [Source:MGI Symbol;Acc:MGI:109495]
ENSMUSG00000034765	Dusp5	-0.546598	0.684633	2.0553e-05	0.0016013	486.449	0.128346	-4.2588	dual specificity phosphatase 5 [Source:MGI Symbol;Acc:MGI:2685183]
ENSMUSG00000049649	Gpr3	-0.539218	0.688144	5.66545e-06	0.000593592	117.489	0.11881	-4.5385	G-protein coupled receptor 3 [Source:MGI Symbol;Acc:MGI:101908]
ENSMUSG00000054204	Alkal2	-0.538095	0.68868	0.00147588	0.0369278	43.82	0.169245	-3.17939	ALK and LTK ligand 2 [Source:MGI Symbol;Acc:MGI:3697448]
ENSMUSG00000032128	Robo3	-0.533008	0.691112	2.81049e-06	0.000352064	473.398	0.113788	-4.6842	roundabout guidance receptor 3 [Source:MGI Symbol;Acc:MGI:1343102]
ENSMUSG00000062563	Cys1	-0.531562	0.691805	1.7686e-11	1.69485e-08	347.804	0.079055	-6.72395	cystin 1 [Source:MGI Symbol;Acc:MGI:2177632]
ENSMUSG00000069911	Fam196b	-0.53096	0.692094	0.00122105	0.0322795	41.6924	0.164185	-3.23392	family with sequence similarity 196, member B [Source:MGI Symbol;Acc:MGI:3643491]
ENSMUSG00000032265	Tent5a	-0.528338	0.693353	1.27537e-06	0.000193997	208.298	0.109081	-4.84355	terminal nucleotidyltransferase 5A [Source:MGI Symbol;Acc:MGI:2670964]
ENSMUSG00000074140	#N/A	-0.52643	0.694271	8.05135e-08	1.95332e-05	130.02	0.0981052	-5.36597	#N/A
ENSMUSG00000020649	Rrm2	-0.525991	0.694482	0.00133077	0.0342816	31.0735	0.163898	-3.20926	ribonucleotide reductase M2 [Source:MGI Symbol;Acc:MGI:98181]
ENSMUSG00000014813	Stc1	-0.518154	0.698265	0.00111502	0.0302698	92.42	0.158954	-3.25977	stanniocalcin 1 [Source:MGI Symbol;Acc:MGI:109131]
ENSMUSG00000026683	Nuf2	-0.510297	0.702078	0.000233825	0.00999534	69.7692	0.138692	-3.67935	NUF2, NDC80 kinetochore complex component [Source:MGI Symbol;Acc:MGI:1914227]
ENSMUSG00000019789	Hey2	-0.509445	0.702493	0.000236992	0.0100938	98.5784	0.13859	-3.67592	hairy/enhancer-of-split related with YRPW motif 2 [Source:MGI Symbol;Acc:MGI:1341884]
ENSMUSG00000037465	Klf10	-0.501862	0.706195	4.06746e-07	7.67849e-05	532.254	0.0990691	-5.06577	Kruppel-like factor 10 [Source:MGI Symbol;Acc:MGI:1101353]
ENSMUSG00000072572	Slc39a2	-0.501369	0.706436	7.47422e-10	3.58127e-07	284.187	0.0814479	-6.15571	solute carrier family 39 (zinc transporter), member 2 [Source:MGI Symbol;Acc:MGI:2684326]
ENSMUSG00000048583	Igf2	-0.500549	0.706838	2.78732e-05	0.00204402	686.904	0.119458	-4.19018	insulin-like growth factor 2 [Source:MGI Symbol;Acc:MGI:96434]
ENSMUSG00000007617	Homer1	-0.500543	0.706841	2.11715e-06	0.000287566	3804.57	0.105557	-4.74191	homer scaffolding protein 1 [Source:MGI Symbol;Acc:MGI:1347345]
ENSMUSG00000019762	Iyd	-0.498503	0.707841	0.00133498	0.0342979	93.8618	0.155377	-3.20835	iodotyrosine deiodinase [Source:MGI Symbol;Acc:MGI:1917587]
ENSMUSG00000090210	Itga10	-0.498336	0.707923	0.000258395	0.0108029	73.9607	0.136389	-3.65379	integrin, alpha 10 [Source:MGI Symbol;Acc:MGI:2153482]
ENSMUSG00000025577	Cbx2	-0.487485	0.713267	0.000420251	0.0154006	51.628	0.138214	-3.52703	chromobox 2 [Source:MGI Symbol;Acc:MGI:88289]
ENSMUSG00000029352	Crybb3	-0.486801	0.713605	0.00193059	0.044742	38.3358	0.156997	-3.10071	crystallin, beta B3 [Source:MGI Symbol;Acc:MGI:102717]
ENSMUSG00000079737	3110001I22Rik	-0.48442	0.714784	0.00197296	0.0455039	34.7427	0.156554	-3.09427	RIKEN cDNA 3110001I22 gene [Source:MGI Symbol;Acc:MGI:1913848]
ENSMUSG00000063415	Cyp26b1	-0.482006	0.715981	3.7673e-05	0.00257872	267.166	0.116955	-4.12131	cytochrome P450, family 26, subfamily b, polypeptide 1 [Source:MGI Symbol;Acc:MGI:2176159]
ENSMUSG00000019960	Dusp6	-0.479803	0.717075	1.4315e-06	0.000214344	1404.75	0.0995325	-4.82057	dual specificity phosphatase 6 [Source:MGI Symbol;Acc:MGI:1914853]
ENSMUSG00000020423	Btg2	-0.470369	0.72178	0.00105143	0.0291631	459.75	0.143563	-3.27639	B cell translocation gene 2, anti-proliferative [Source:MGI Symbol;Acc:MGI:108384]
ENSMUSG00000034640	Tiparp	-0.46763	0.723151	7.46887e-06	0.000726641	443.074	0.104385	-4.47987	TCDD-inducible poly(ADP-ribose) polymerase [Source:MGI Symbol;Acc:MGI:2159210]
ENSMUSG00000055184	Fam72a	-0.465166	0.724388	0.00184629	0.0432868	35.1748	0.149384	-3.1139	family with sequence similarity 72, member A [Source:MGI Symbol;Acc:MGI:1919669]
ENSMUSG00000036052	Dnajb5	-0.454769	0.729627	2.61325e-17	8.34759e-14	3289.89	0.0537382	-8.46267	DnaJ heat shock protein family (Hsp40) member B5 [Source:MGI Symbol;Acc:MGI:1930018]
ENSMUSG00000038268	Ovca2	-0.454477	0.729775	2.75392e-06	0.000347248	229.21	0.0969372	-4.68837	candidate tumor suppressor in ovarian cancer 2 [Source:MGI Symbol;Acc:MGI:2179725]
ENSMUSG00000023272	Creld2	-0.450556	0.731761	2.71137e-06	0.000344147	329.888	0.0960356	-4.69155	cysteine-rich with EGF-like domains 2 [Source:MGI Symbol;Acc:MGI:1923987]
ENSMUSG00000025473	Adam8	-0.450217	0.731933	0.000429173	0.0156976	128.019	0.127849	-3.52146	a disintegrin and metallopeptidase domain 8 [Source:MGI Symbol;Acc:MGI:107825]
ENSMUSG00000059991	Nptx2	-0.450129	0.731978	0.00120728	0.0320037	635.053	0.139051	-3.23715	neuronal pentraxin 2 [Source:MGI Symbol;Acc:MGI:1858209]
ENSMUSG00000065548	Mir29c	-0.449446	0.732324	0.000839917	0.0248423	105.94	0.134593	-3.33929	microRNA 29c [Source:MGI Symbol;Acc:MGI:2676906]
ENSMUSG00000025578	Cbx8	-0.448284	0.732914	4.92792e-07	8.82697e-05	139.424	0.089138	-5.0291	chromobox 8 [Source:MGI Symbol;Acc:MGI:1353589]
ENSMUSG00000067818	Myl9	-0.44167	0.736282	0.000568941	0.018964	224.22	0.128169	-3.446	myosin, light polypeptide 9, regulatory [Source:MGI Symbol;Acc:MGI:2138915]
ENSMUSG00000032501	Trib1	-0.439649	0.737314	0.00124582	0.0327087	264.721	0.136191	-3.22818	tribbles pseudokinase 1 [Source:MGI Symbol;Acc:MGI:2443397]
ENSMUSG00000025316	Banp	-0.435147	0.739619	1.20271e-08	3.71792e-06	748.568	0.0763503	-5.69934	BTG3 associated nuclear protein [Source:MGI Symbol;Acc:MGI:1889023]
ENSMUSG00000028967	Errfi1	-0.433383	0.740523	1.81239e-08	5.22707e-06	907.319	0.0769909	-5.62902	ERBB receptor feedback inhibitor 1 [Source:MGI Symbol;Acc:MGI:1921405]
ENSMUSG00000078851	Hist3h2a	-0.430997	0.741749	1.23668e-05	0.00107737	364.865	0.0986032	-4.37102	histone cluster 3, H2a [Source:MGI Symbol;Acc:MGI:2448458]
ENSMUSG00000024427	Spry4	-0.425812	0.74442	5.72644e-10	2.83786e-07	363.822	0.0687039	-6.19778	sprouty RTK signaling antagonist 4 [Source:MGI Symbol;Acc:MGI:1345144]
ENSMUSG00000006362	Cbfa2t3	-0.420736	0.747043	3.45848e-11	2.77947e-08	799.935	0.0635017	-6.6256	CBFA2/RUNX1 translocation partner 3 [Source:MGI Symbol;Acc:MGI:1338013]
ENSMUSG00000090877	Hspa1b	-0.420653	0.747086	0.00210513	0.0478349	395.199	0.136799	-3.07498	heat shock protein 1B [Source:MGI Symbol;Acc:MGI:99517]
ENSMUSG00000036934	4921524J17Rik	-0.419523	0.747672	7.98235e-06	0.000764949	231.433	0.0939442	-4.46566	RIKEN cDNA 4921524J17 gene [Source:MGI Symbol;Acc:MGI:1913964]
ENSMUSG00000037169	Mycn	-0.417326	0.748811	6.26493e-06	0.000642105	128.586	0.0923851	-4.51725	v-myc avian myelocytomatosis viral related oncogene, neuroblastoma derived [Source:MGI Symbol;Acc:MGI:97357]
ENSMUSG00000039328	Rnf122	-0.413306	0.750901	0.000491023	0.0170798	93.4176	0.118575	-3.48561	ring finger protein 122 [Source:MGI Symbol;Acc:MGI:1916117]
ENSMUSG00000035606	Ky	-0.410434	0.752397	0.000231929	0.00996672	84.7506	0.111488	-3.68143	kyphoscoliosis peptidase [Source:MGI Symbol;Acc:MGI:96709]
ENSMUSG00000051246	Msantd1	-0.40731	0.754028	0.000176256	0.00808161	64.8053	0.108592	-3.75082	Myb/SANT-like DNA-binding domain containing 1 [Source:MGI Symbol;Acc:MGI:2684990]
ENSMUSG00000022510	Trp63	-0.404202	0.755654	0.00172628	0.0410494	60.9467	0.128986	-3.13368	transformation related protein 63 [Source:MGI Symbol;Acc:MGI:1330810]
ENSMUSG00000026864	Hspa5	-0.403785	0.755872	0.000334033	0.0130922	6729.6	0.112558	-3.58737	heat shock protein 5 [Source:MGI Symbol;Acc:MGI:95835]
ENSMUSG00000044641	Pard6b	-0.400748	0.757466	2.14461e-05	0.0016574	97.7947	0.0943096	-4.24928	par-6 family cell polarity regulator beta [Source:MGI Symbol;Acc:MGI:2135605]
ENSMUSG00000055866	Per2	-0.400207	0.757749	8.49561e-09	2.75978e-06	961.236	0.0695007	-5.75832	period circadian clock 2 [Source:MGI Symbol;Acc:MGI:1195265]
ENSMUSG00000090659	Zfp493	-0.399902	0.75791	8.03236e-06	0.000765912	104.256	0.0895774	-4.46432	zinc finger protein 493 [Source:MGI Symbol;Acc:MGI:1920208]
ENSMUSG00000019916	P4ha1	-0.398699	0.758542	5.61822e-07	9.87879e-05	1463.48	0.0796776	-5.0039	procollagen-proline, 2-oxoglutarate 4-dioxygenase (proline 4-hydroxylase), alpha 1 polypeptide [Source:MGI Symbol;Acc:MGI:97463]
ENSMUSG00000047604	Frat2	-0.397882	0.758972	0.000592553	0.0195471	170.888	0.115832	-3.435	frequently rearranged in advanced T cell lymphomas 2 [Source:MGI Symbol;Acc:MGI:2673967]
ENSMUSG00000028664	Ephb2	-0.396711	0.759588	0.000112674	0.00585309	545.416	0.102734	-3.86154	Eph receptor B2 [Source:MGI Symbol;Acc:MGI:99611]
ENSMUSG00000032586	Traip	-0.395624	0.76016	5.0693e-05	0.00322785	429.255	0.0976269	-4.05241	TRAF-interacting protein [Source:MGI Symbol;Acc:MGI:1096377]
ENSMUSG00000025049	Taf5	-0.393604	0.761226	1.31615e-05	0.00113118	147.183	0.0903299	-4.3574	TATA-box binding protein associated factor 5 [Source:MGI Symbol;Acc:MGI:2442144]
ENSMUSG00000027306	Nusap1	-0.393098	0.761493	0.000147318	0.0071977	88.2875	0.103568	-3.79555	nucleolar and spindle associated protein 1 [Source:MGI Symbol;Acc:MGI:2675669]
ENSMUSG00000024534	Sncaip	-0.389244	0.76353	0.000212949	0.0094041	92	0.105112	-3.70314	synuclein, alpha interacting protein (synphilin) [Source:MGI Symbol;Acc:MGI:1915097]
ENSMUSG00000074480	Mex3a	-0.388361	0.763997	0.000460416	0.0163112	82.348	0.110872	-3.50279	mex3 RNA binding family member A [Source:MGI Symbol;Acc:MGI:1919890]
ENSMUSG00000028341	Nr4a3	-0.383766	0.766434	4.72026e-05	0.00305637	2709.14	0.0943131	-4.06906	nuclear receptor subfamily 4, group A, member 3 [Source:MGI Symbol;Acc:MGI:1352457]
ENSMUSG00000053279	Aldh1a1	-0.382944	0.766871	0.000969255	0.0277265	1016.64	0.116068	-3.2993	aldehyde dehydrogenase family 1, subfamily A1 [Source:MGI Symbol;Acc:MGI:1353450]
ENSMUSG00000044337	Ackr3	-0.378612	0.769177	0.000177428	0.00809663	305.353	0.100986	-3.74916	atypical chemokine receptor 3 [Source:MGI Symbol;Acc:MGI:109562]
ENSMUSG00000030223	Ptpro	-0.377877	0.769569	0.00111945	0.030346	699.013	0.115961	-3.25865	protein tyrosine phosphatase, receptor type, O [Source:MGI Symbol;Acc:MGI:1097152]
ENSMUSG00000020108	Ddit4	-0.376965	0.770056	0.000115057	0.0059439	1082.49	0.0977499	-3.85643	DNA-damage-inducible transcript 4 [Source:MGI Symbol;Acc:MGI:1921997]
ENSMUSG00000025981	Coq10b	-0.375031	0.771089	0.000197342	0.00885775	382.736	0.10075	-3.72239	coenzyme Q10B [Source:MGI Symbol;Acc:MGI:1915126]
ENSMUSG00000046667	Rbm12b1	-0.370291	0.773626	7.02238e-11	4.48637e-08	491.472	0.0567916	-6.52018	RNA binding motif protein 12 B1 [Source:MGI Symbol;Acc:MGI:1919647]
ENSMUSG00000020522	Mfap3	-0.367758	0.774986	2.18502e-06	0.00029082	771.71	0.0776596	-4.73551	microfibrillar-associated protein 3 [Source:MGI Symbol;Acc:MGI:1924068]
ENSMUSG00000078651	Aoc2	-0.367037	0.775373	0.000596731	0.0196174	115.845	0.106911	-3.4331	amine oxidase, copper containing 2 (retina-specific) [Source:MGI Symbol;Acc:MGI:2668431]
ENSMUSG00000037447	Arid5a	-0.366791	0.775505	2.36338e-05	0.00179748	266.889	0.0867639	-4.22747	AT rich interactive domain 5A (MRF1-like) [Source:MGI Symbol;Acc:MGI:2443039]
ENSMUSG00000019935	Slc17a8	-0.364919	0.776513	0.000118781	0.00611979	159.03	0.0948178	-3.84863	solute carrier family 17 (sodium-dependent inorganic phosphate cotransporter), member 8 [Source:MGI Symbol;Acc:MGI:3039629]
ENSMUSG00000070436	Serpinh1	-0.36475	0.776603	3.08026e-05	0.00221941	302.033	0.0875236	-4.16745	serine (or cysteine) peptidase inhibitor, clade H, member 1 [Source:MGI Symbol;Acc:MGI:88283]
ENSMUSG00000017418	Arl5b	-0.364524	0.776725	6.90611e-09	2.37356e-06	755.068	0.0629228	-5.79319	ADP-ribosylation factor-like 5B [Source:MGI Symbol;Acc:MGI:1923119]
ENSMUSG00000025823	Pdia4	-0.361402	0.778408	0.000641388	0.020695	1003.56	0.105875	-3.41348	protein disulfide isomerase associated 4 [Source:MGI Symbol;Acc:MGI:104864]
ENSMUSG00000029817	Tra2a	-0.354611	0.782081	5.20401e-11	3.69408e-08	1893.32	0.0540155	-6.56498	transformer 2 alpha [Source:MGI Symbol;Acc:MGI:1933972]
ENSMUSG00000035621	Midn	-0.351657	0.783684	5.94405e-05	0.00360445	975.462	0.0875852	-4.01502	midnolin [Source:MGI Symbol;Acc:MGI:1890222]
ENSMUSG00000021758	Ddx4	-0.351204	0.78393	0.00194726	0.0449934	126.069	0.113359	-3.09816	DEAD (Asp-Glu-Ala-Asp) box polypeptide 4 [Source:MGI Symbol;Acc:MGI:102670]
ENSMUSG00000033149	Phldb2	-0.349675	0.784761	0.000100086	0.00538836	177.214	0.089882	-3.89038	pleckstrin homology like domain, family B, member 2 [Source:MGI Symbol;Acc:MGI:2444981]
ENSMUSG00000034164	Emid1	-0.348493	0.785404	0.000987394	0.0281311	82.0321	0.105793	-3.29409	EMI domain containing 1 [Source:MGI Symbol;Acc:MGI:2155091]
ENSMUSG00000048546	Tob2	-0.347383	0.786008	0.000377022	0.0142602	611.726	0.0976985	-3.55567	transducer of ERBB2, 2 [Source:MGI Symbol;Acc:MGI:1888525]
ENSMUSG00000020482	Ccdc117	-0.345887	0.786824	3.69787e-05	0.00254027	463.225	0.0838393	-4.12559	coiled-coil domain containing 117 [Source:MGI Symbol;Acc:MGI:2144383]
ENSMUSG00000023232	Serinc2	-0.344185	0.787753	0.000433575	0.015789	192.086	0.0978143	-3.51876	serine incorporator 2 [Source:MGI Symbol;Acc:MGI:1919132]
ENSMUSG00000038132	Rbm24	-0.343	0.7884	0.000108653	0.00568971	356.03	0.0886212	-3.87041	RNA binding motif protein 24 [Source:MGI Symbol;Acc:MGI:3610364]
ENSMUSG00000042599	Kdm7a	-0.339464	0.790335	0.000387268	0.0144124	2353.54	0.0956611	-3.54861	lysine (K)-specific demethylase 7A [Source:MGI Symbol;Acc:MGI:2443388]
ENSMUSG00000072647	Adam1a	-0.338784	0.790707	0.000321506	0.0127577	158.659	0.0941767	-3.59733	a disintegrin and metallopeptidase domain 1a [Source:MGI Symbol;Acc:MGI:2429504]
ENSMUSG00000005483	Dnajb1	-0.338363	0.790938	2.17843e-06	0.00029082	1252.78	0.071443	-4.73613	DnaJ heat shock protein family (Hsp40) member B1 [Source:MGI Symbol;Acc:MGI:1931874]
ENSMUSG00000031910	Has3	-0.337378	0.791479	0.00148501	0.0370595	107.115	0.106174	-3.1776	hyaluronan synthase 3 [Source:MGI Symbol;Acc:MGI:109599]
ENSMUSG00000072568	Fam84b	-0.333918	0.793379	0.00157185	0.0382311	428.03	0.105634	-3.16108	family with sequence similarity 84, member B [Source:MGI Symbol;Acc:MGI:3026924]
ENSMUSG00000048109	Rbm15	-0.333477	0.793622	9.06052e-05	0.00502152	186.34	0.0851908	-3.91446	RNA binding motif protein 15 [Source:MGI Symbol;Acc:MGI:2443205]
ENSMUSG00000061654	Spry3	-0.333055	0.793854	9.7765e-07	0.000157239	326.632	0.0680248	-4.89608	sprouty RTK signaling antagonist 3 [Source:NCBI gene;Acc:236576]
ENSMUSG00000052087	Rgs14	-0.329934	0.795573	0.000743147	0.0231596	2449.33	0.097812	-3.37315	regulator of G-protein signaling 14 [Source:MGI Symbol;Acc:MGI:1859709]
ENSMUSG00000023259	Slc26a6	-0.328267	0.796493	0.000187728	0.00848583	139.718	0.0878898	-3.73498	solute carrier family 26, member 6 [Source:MGI Symbol;Acc:MGI:2159728]
ENSMUSG00000020935	Dcakd	-0.328218	0.79652	3.69032e-06	0.000426076	921.705	0.0709185	-4.6281	dephospho-CoA kinase domain containing [Source:MGI Symbol;Acc:MGI:1915337]
ENSMUSG00000039985	Sinhcaf	-0.326007	0.797741	0.00207288	0.0473525	72.6104	0.105861	-3.07959	SIN3-HDAC complex associated factor [Source:MGI Symbol;Acc:MGI:1929091]
ENSMUSG00000059851	Kmt5c	-0.324312	0.798679	4.44464e-06	0.000495267	360.316	0.0706649	-4.58943	lysine methyltransferase 5C [Source:MGI Symbol;Acc:MGI:2385262]
ENSMUSG00000033594	Spata2l	-0.32297	0.799423	2.41862e-05	0.00182501	1045.49	0.0764921	-4.22226	spermatogenesis associated 2-like [Source:MGI Symbol;Acc:MGI:1926029]
ENSMUSG00000023348	Trip6	-0.322742	0.799549	0.00056655	0.0189173	117.765	0.0936259	-3.44714	thyroid hormone receptor interactor 6 [Source:MGI Symbol;Acc:MGI:1343458]
ENSMUSG00000039519	Cyp7b1	-0.321221	0.800392	0.000892724	0.0260822	498.586	0.0966857	-3.32232	cytochrome P450, family 7, subfamily b, polypeptide 1 [Source:MGI Symbol;Acc:MGI:104978]
ENSMUSG00000042138	Msantd2	-0.317814	0.802285	8.51404e-05	0.00477135	274.727	0.0808799	-3.92945	Myb/SANT-like DNA-binding domain containing 2 [Source:MGI Symbol;Acc:MGI:2384579]
ENSMUSG00000032575	Manf	-0.316289	0.803133	0.00137248	0.0349335	982.804	0.0988285	-3.20038	mesencephalic astrocyte-derived neurotrophic factor [Source:MGI Symbol;Acc:MGI:1922090]
ENSMUSG00000020571	Pdia6	-0.312975	0.80498	0.000231823	0.00996672	2572.78	0.0850119	-3.68155	protein disulfide isomerase associated 6 [Source:MGI Symbol;Acc:MGI:1919103]
ENSMUSG00000029657	Hsph1	-0.312866	0.805041	2.59215e-05	0.00194067	8088.82	0.0743747	-4.20662	heat shock 105kDa/110kDa protein 1 [Source:MGI Symbol;Acc:MGI:105053]
ENSMUSG00000056962	Jmjd6	-0.310614	0.806299	7.24021e-09	2.43449e-06	574.814	0.0536906	-5.78526	jumonji domain containing 6 [Source:MGI Symbol;Acc:MGI:1858910]
ENSMUSG00000030602	Pak4	-0.310607	0.806302	0.000374419	0.0142101	220.962	0.0873108	-3.55749	p21 (RAC1) activated kinase 4 [Source:MGI Symbol;Acc:MGI:1917834]
ENSMUSG00000033730	Egr3	-0.309346	0.807008	3.38282e-05	0.0023491	831.05	0.0746124	-4.14603	early growth response 3 [Source:MGI Symbol;Acc:MGI:1306780]
ENSMUSG00000021203	Otub2	-0.308454	0.807507	3.27701e-05	0.00230063	1055.35	0.0742671	-4.15331	OTU domain, ubiquitin aldehyde binding 2 [Source:MGI Symbol;Acc:MGI:1915399]
ENSMUSG00000073176	Zfp449	-0.306923	0.808364	0.000344761	0.0133489	155.848	0.0857539	-3.57911	zinc finger protein 449 [Source:MGI Symbol;Acc:MGI:1925869]
ENSMUSG00000085028	Slc2a4rg-ps	-0.306497	0.808603	4.18391e-05	0.0027897	214.934	0.0748086	-4.09708	Slc2a4 regulator, pseudogene [Source:MGI Symbol;Acc:MGI:3651388]
ENSMUSG00000042978	Sbk1	-0.304294	0.809839	2.24274e-06	0.000296444	2292.82	0.0643297	-4.73022	SH3-binding kinase 1 [Source:MGI Symbol;Acc:MGI:2135937]
ENSMUSG00000037214	Thap1	-0.303809	0.810111	0.00104188	0.0289821	114.794	0.0926538	-3.27897	THAP domain containing, apoptosis associated protein 1 [Source:MGI Symbol;Acc:MGI:1921004]
ENSMUSG00000000184	Ccnd2	-0.303127	0.810494	1.38485e-05	0.00116925	1969.76	0.0697446	-4.34625	cyclin D2 [Source:MGI Symbol;Acc:MGI:88314]
ENSMUSG00000021327	Zkscan3	-0.303126	0.810495	0.000104746	0.00558241	1258.78	0.0781387	-3.87933	zinc finger with KRAB and SCAN domains 3 [Source:MGI Symbol;Acc:MGI:1919989]
ENSMUSG00000023994	Nfya	-0.301159	0.8116	0.000496523	0.0171849	596.284	0.0864746	-3.48263	nuclear transcription factor-Y alpha [Source:MGI Symbol;Acc:MGI:97316]
ENSMUSG00000084904	Gm14827	-0.299294	0.81265	0.000512381	0.0175581	220.32	0.0861475	-3.4742	predicted gene 14827 [Source:MGI Symbol;Acc:MGI:3705192]
ENSMUSG00000001774	Chordc1	-0.298978	0.812828	2.09135e-06	0.000287094	1687.09	0.0630171	-4.74439	cysteine and histidine-rich domain (CHORD)-containing, zinc-binding protein 1 [Source:MGI Symbol;Acc:MGI:1914167]
ENSMUSG00000038069	Cdkn2aip	-0.298754	0.812954	6.36329e-07	0.000108892	440.976	0.0599926	-4.97985	CDKN2A interacting protein [Source:MGI Symbol;Acc:MGI:1918175]
ENSMUSG00000028527	Ak4	-0.298348	0.813183	0.00117349	0.0314561	1940.69	0.0919339	-3.24525	adenylate kinase 4 [Source:MGI Symbol;Acc:MGI:87979]
ENSMUSG00000036863	Syde2	-0.298009	0.813374	0.00148986	0.0370756	103.726	0.0938122	-3.17665	synapse defective 1, Rho GTPase, homolog 2 (C. elegans) [Source:MGI Symbol;Acc:MGI:3036264]
ENSMUSG00000041187	Prkd2	-0.29716	0.813853	0.00184747	0.0432868	107.425	0.0954357	-3.11372	protein kinase D2 [Source:MGI Symbol;Acc:MGI:2141917]
ENSMUSG00000060771	Tsga10	-0.295978	0.81452	5.33992e-06	0.000565441	647.251	0.0650363	-4.55097	testis specific 10 [Source:MGI Symbol;Acc:MGI:2685063]
ENSMUSG00000068114	Ccdc134	-0.29551	0.814784	0.000989269	0.0281311	183.043	0.0897236	-3.29356	coiled-coil domain containing 134 [Source:MGI Symbol;Acc:MGI:1923707]
ENSMUSG00000031538	Plat	-0.293534	0.815901	0.0016249	0.0391735	827.855	0.093144	-3.1514	plasminogen activator, tissue [Source:MGI Symbol;Acc:MGI:97610]
ENSMUSG00000049327	Kmt5a	-0.291764	0.816903	1.65091e-07	3.47708e-05	1051.75	0.0557345	-5.23488	lysine methyltransferase 5A [Source:MGI Symbol;Acc:MGI:1915206]
ENSMUSG00000034000	Neu4	-0.290503	0.817617	0.000737864	0.02307	242.646	0.0860722	-3.37511	sialidase 4 [Source:MGI Symbol;Acc:MGI:2661364]
ENSMUSG00000076431	Sox4	-0.289967	0.817921	1.5783e-06	0.000230491	479.949	0.0603966	-4.80106	SRY (sex determining region Y)-box 4 [Source:MGI Symbol;Acc:MGI:98366]
ENSMUSG00000040631	Dok4	-0.289186	0.818364	3.1542e-05	0.00224734	382.412	0.0694818	-4.16204	docking protein 4 [Source:MGI Symbol;Acc:MGI:2148865]
ENSMUSG00000094114	#N/A	-0.288781	0.818594	0.00102699	0.0287768	529.122	0.0879618	-3.28303	#N/A
ENSMUSG00000020848	Doc2b	-0.287445	0.819352	1.75014e-05	0.00140938	2920.56	0.0669319	-4.29459	double C2, beta [Source:MGI Symbol;Acc:MGI:1100497]
ENSMUSG00000037253	Mex3c	-0.287444	0.819352	4.90806e-08	1.3249e-05	1031.71	0.0526975	-5.45461	mex3 RNA binding family member C [Source:MGI Symbol;Acc:MGI:2652843]
ENSMUSG00000022508	Bcl6	-0.286677	0.819788	0.000224791	0.0098364	1279.58	0.077703	-3.68939	B cell leukemia/lymphoma 6 [Source:MGI Symbol;Acc:MGI:107187]
ENSMUSG00000026034	Clk1	-0.28607	0.820133	1.143e-05	0.0010142	3395.21	0.065191	-4.38819	CDC-like kinase 1 [Source:MGI Symbol;Acc:MGI:107403]
ENSMUSG00000017386	Traf4	-0.285442	0.82049	0.0003856	0.0144008	195.447	0.0804119	-3.54975	TNF receptor associated factor 4 [Source:MGI Symbol;Acc:MGI:1202880]
ENSMUSG00000020190	Mknk2	-0.283482	0.821605	5.77463e-10	2.83786e-07	925.157	0.0457491	-6.19646	MAP kinase-interacting serine/threonine kinase 2 [Source:MGI Symbol;Acc:MGI:894279]
ENSMUSG00000056458	Mok	-0.282263	0.8223	0.000313682	0.0125512	215.019	0.0783252	-3.60373	MOK protein kinase [Source:MGI Symbol;Acc:MGI:1336881]
ENSMUSG00000063281	Zfp35	-0.280468	0.823324	0.000198965	0.00890973	486.422	0.0753879	-3.72033	zinc finger protein 35 [Source:MGI Symbol;Acc:MGI:99179]
ENSMUSG00000018476	Kdm6b	-0.278885	0.824228	6.50554e-05	0.0038247	766.723	0.0698315	-3.99368	KDM1 lysine (K)-specific demethylase 6B [Source:MGI Symbol;Acc:MGI:2448492]
ENSMUSG00000020484	Xbp1	-0.278395	0.824508	0.000137564	0.00684818	1733.89	0.0730216	-3.81251	X-box binding protein 1 [Source:MGI Symbol;Acc:MGI:98970]
ENSMUSG00000019794	Katna1	-0.277725	0.824891	5.74328e-06	0.000598237	253.667	0.061232	-4.53563	katanin p60 (ATPase-containing) subunit A1 [Source:MGI Symbol;Acc:MGI:1344353]
ENSMUSG00000032840	2410131K14Rik	-0.275274	0.826293	0.000131443	0.00659151	836.017	0.0719908	-3.82374	RIKEN cDNA 2410131K14 gene [Source:MGI Symbol;Acc:MGI:1924042]
ENSMUSG00000071719	Tmem28	-0.273147	0.827512	4.28859e-06	0.000482613	776.272	0.0594201	-4.59688	transmembrane protein 28 [Source:MGI Symbol;Acc:MGI:3648377]
ENSMUSG00000055723	Rras2	-0.272831	0.827694	0.00144151	0.0362617	453.678	0.0856287	-3.18621	related RAS viral (r-ras) oncogene 2 [Source:MGI Symbol;Acc:MGI:1914172]
ENSMUSG00000038205	Prkab2	-0.272327	0.827983	2.29609e-05	0.00175326	1561.37	0.0643197	-4.23396	protein kinase, AMP-activated, beta 2 non-catalytic subunit [Source:MGI Symbol;Acc:MGI:1336185]
ENSMUSG00000015605	Srf	-0.26967	0.829509	8.26146e-12	8.33364e-09	1402.86	0.0394604	-6.83394	serum response factor [Source:MGI Symbol;Acc:MGI:106658]
ENSMUSG00000060257	Scrt2	-0.268582	0.830135	0.000744545	0.0231655	416.222	0.0796358	-3.37263	scratch family zinc finger 2 [Source:MGI Symbol;Acc:MGI:2139287]
ENSMUSG00000036432	Siah2	-0.268429	0.830223	0.00190678	0.0442974	309.901	0.0864678	-3.10438	siah E3 ubiquitin protein ligase 2 [Source:MGI Symbol;Acc:MGI:108062]
ENSMUSG00000030888	Rrp8	-0.268115	0.830404	0.00103122	0.0288109	220.591	0.0816958	-3.28187	ribosomal RNA processing 8, methyltransferase, homolog (yeast) [Source:MGI Symbol;Acc:MGI:1914251]
ENSMUSG00000020288	Ahsa2	-0.266409	0.831387	4.12723e-05	0.00276582	454.965	0.0649739	-4.10024	AHA1, activator of heat shock protein ATPase 2 [Source:MGI Symbol;Acc:MGI:1916133]
ENSMUSG00000016194	Hsd11b1	-0.26601	0.831616	0.00131283	0.0339564	704.214	0.0827877	-3.21316	hydroxysteroid 11-beta dehydrogenase 1 [Source:MGI Symbol;Acc:MGI:103562]
ENSMUSG00000003814	Calr	-0.265402	0.831967	0.000545896	0.018518	8549.37	0.0767686	-3.45716	calreticulin [Source:MGI Symbol;Acc:MGI:88252]
ENSMUSG00000052137	Rbm12b2	-0.263387	0.833129	1.50998e-06	0.000222618	569.513	0.0547593	-4.80991	RNA binding motif protein 12 B2 [Source:MGI Symbol;Acc:MGI:1924854]
ENSMUSG00000089832	Shkbp1	-0.263027	0.833337	0.000442836	0.016014	286.166	0.0748695	-3.51314	Sh3kbp1 binding protein 1 [Source:MGI Symbol;Acc:MGI:2385803]
ENSMUSG00000003420	Fcgrt	-0.261461	0.834243	0.0014835	0.0370595	298.538	0.082275	-3.17789	Fc receptor, IgG, alpha chain transporter [Source:MGI Symbol;Acc:MGI:103017]
ENSMUSG00000042608	Stk40	-0.260751	0.834653	6.28688e-05	0.00373048	751.365	0.0651588	-4.00178	serine/threonine kinase 40 [Source:MGI Symbol;Acc:MGI:1921428]
ENSMUSG00000037573	Tob1	-0.260579	0.834753	2.76194e-05	0.00203597	896.154	0.0621573	-4.19226	transducer of ErbB-2.1 [Source:MGI Symbol;Acc:MGI:1349721]
ENSMUSG00000073542	Cep76	-0.2604	0.834857	0.000917263	0.0265563	164.991	0.078558	-3.31475	centrosomal protein 76 [Source:MGI Symbol;Acc:MGI:1923401]
ENSMUSG00000049907	Rasl11b	-0.26037	0.834874	0.00152014	0.0373001	1401.11	0.0821148	-3.17081	RAS-like, family 11, member B [Source:MGI Symbol;Acc:MGI:1916189]
ENSMUSG00000051703	Tmem198	-0.26026	0.834937	0.00093856	0.0269692	1092.39	0.0786683	-3.30832	transmembrane protein 198 [Source:MGI Symbol;Acc:MGI:2443133]
ENSMUSG00000011427	Zfp790	-0.259774	0.835219	7.2145e-05	0.00413991	382.275	0.0654492	-3.9691	zinc finger protein 790 [Source:MGI Symbol;Acc:MGI:1923431]
ENSMUSG00000003184	Irf3	-0.257687	0.836428	8.2439e-05	0.00465763	425.78	0.0654493	-3.9372	interferon regulatory factor 3 [Source:MGI Symbol;Acc:MGI:1859179]
ENSMUSG00000048039	Isg20l2	-0.257239	0.836688	6.72504e-06	0.000671313	323.304	0.0571362	-4.50221	interferon stimulated exonuclease gene 20-like 2 [Source:MGI Symbol;Acc:MGI:2140076]
ENSMUSG00000075327	Zbtb2	-0.256385	0.837183	4.29886e-05	0.00285094	314.235	0.0626735	-4.0908	zinc finger and BTB domain containing 2 [Source:MGI Symbol;Acc:MGI:2685949]
ENSMUSG00000029130	Rnf32	-0.254595	0.838222	0.00130273	0.0339242	296.004	0.0791805	-3.21538	ring finger protein 32 [Source:MGI Symbol;Acc:MGI:1861747]
ENSMUSG00000036611	Eepd1	-0.253345	0.838949	0.00119428	0.0318353	381.59	0.0781872	-3.24024	endonuclease/exonuclease/phosphatase family domain containing 1 [Source:MGI Symbol;Acc:MGI:1914734]
ENSMUSG00000063889	Crem	-0.252609	0.839377	0.000474023	0.0166394	449.604	0.0722767	-3.49502	cAMP responsive element modulator [Source:MGI Symbol;Acc:MGI:88495]
ENSMUSG00000049516	Spty2d1	-0.250622	0.840534	0.000245396	0.0103825	590.794	0.0683449	-3.66702	SPT2, Suppressor of Ty, domain containing 1 (S. cerevisiae) [Source:MGI Symbol;Acc:MGI:2142062]
ENSMUSG00000078515	Ddi2	-0.250241	0.840756	0.000149753	0.00724757	1266.27	0.0660008	-3.79148	DNA-damage inducible protein 2 [Source:MGI Symbol;Acc:MGI:1917244]
ENSMUSG00000020397	Med7	-0.248761	0.841619	0.000453648	0.0161911	451.237	0.0709382	-3.50673	mediator complex subunit 7 [Source:MGI Symbol;Acc:MGI:1913463]
ENSMUSG00000071757	Zhx2	-0.247857	0.842147	0.000829059	0.0247494	573.597	0.0741441	-3.34291	zinc fingers and homeoboxes 2 [Source:MGI Symbol;Acc:MGI:2683087]
ENSMUSG00000092558	Med20	-0.247183	0.84254	5.33378e-07	9.46549e-05	542.607	0.0492995	-5.0139	mediator complex subunit 20 [Source:MGI Symbol;Acc:MGI:1929648]
ENSMUSG00000030235	Slco1c1	-0.247045	0.84262	0.000461424	0.0163167	1352.47	0.07054	-3.50221	solute carrier organic anion transporter family, member 1c1 [Source:MGI Symbol;Acc:MGI:1889679]
ENSMUSG00000028795	Ccdc28b	-0.246245	0.843088	0.000212626	0.0094041	338.683	0.0664895	-3.70352	coiled coil domain containing 28B [Source:MGI Symbol;Acc:MGI:1913514]
ENSMUSG00000039763	Dnajc28	-0.245983	0.843241	2.178e-05	0.00167645	346.068	0.0579354	-4.24582	DnaJ heat shock protein family (Hsp40) member C28 [Source:MGI Symbol;Acc:MGI:2181053]
ENSMUSG00000050052	Tdrp	-0.245709	0.843401	6.2768e-05	0.00373048	326.648	0.0613941	-4.00216	testis development related protein [Source:MGI Symbol;Acc:MGI:1919398]
ENSMUSG00000039497	Dse	-0.245697	0.843408	0.000763996	0.0235563	151.321	0.0730041	-3.36552	dermatan sulfate epimerase [Source:MGI Symbol;Acc:MGI:2443455]
ENSMUSG00000038777	Sema6c	-0.244384	0.844176	0.000922971	0.026641	511.234	0.073765	-3.31301	sema domain, transmembrane domain (TM), and cytoplasmic domain, (semaphorin) 6C [Source:MGI Symbol;Acc:MGI:1338032]
ENSMUSG00000021613	Hapln1	-0.243783	0.844528	0.0014994	0.0371738	745.137	0.076787	-3.1748	hyaluronan and proteoglycan link protein 1 [Source:MGI Symbol;Acc:MGI:1337006]
ENSMUSG00000038074	Fkbp14	-0.241805	0.845686	0.000156679	0.00745139	404.928	0.0639657	-3.78024	FK506 binding protein 14 [Source:MGI Symbol;Acc:MGI:2387639]
ENSMUSG00000052748	Swt1	-0.240045	0.846719	0.000998288	0.028137	352.301	0.0729397	-3.29101	SWT1 RNA endoribonuclease homolog (S. cerevisiae) [Source:MGI Symbol;Acc:MGI:1914125]
ENSMUSG00000028693	Nasp	-0.239817	0.846853	5.96165e-05	0.00360445	525.922	0.0597403	-4.01432	nuclear autoantigenic sperm protein (histone-binding) [Source:MGI Symbol;Acc:MGI:1355328]
ENSMUSG00000020607	Fam84a	-0.239636	0.846959	0.000468544	0.0164892	2005.38	0.0685042	-3.49812	family with sequence similarity 84, member A [Source:MGI Symbol;Acc:MGI:2145011]
ENSMUSG00000039990	Edrf1	-0.239309	0.847151	8.96319e-07	0.000146828	780.519	0.048708	-4.91313	erythroid differentiation regulatory factor 1 [Source:MGI Symbol;Acc:MGI:1919831]
ENSMUSG00000001065	Zfp276	-0.239175	0.847229	0.00106054	0.0293732	424.595	0.073054	-3.27395	zinc finger protein (C2H2 type) 276 [Source:MGI Symbol;Acc:MGI:1888495]
ENSMUSG00000002346	Slc25a42	-0.239139	0.847251	3.71447e-07	7.41579e-05	938.327	0.0470465	-5.08304	solute carrier family 25, member 42 [Source:MGI Symbol;Acc:MGI:1920345]
ENSMUSG00000040511	Pvr	-0.237727	0.84808	0.00138641	0.0351675	212.336	0.0743487	-3.19746	poliovirus receptor [Source:MGI Symbol;Acc:MGI:107741]
ENSMUSG00000004931	Apba3	-0.236849	0.848597	8.49668e-05	0.00477135	372.069	0.0602679	-3.92994	amyloid beta (A4) precursor protein-binding, family A, member 3 [Source:MGI Symbol;Acc:MGI:1888527]
ENSMUSG00000033948	Zswim5	-0.236633	0.848724	0.00116818	0.0313576	589.265	0.0728878	-3.24654	zinc finger SWIM-type containing 5 [Source:MGI Symbol;Acc:MGI:1921714]
ENSMUSG00000050714	Zbtb26	-0.236353	0.848889	0.000991564	0.028137	272.47	0.0717763	-3.29291	zinc finger and BTB domain containing 26 [Source:MGI Symbol;Acc:MGI:2444402]
ENSMUSG00000025372	Baiap2	-0.234791	0.849808	0.00132611	0.0342077	7055.39	0.0731376	-3.21027	brain-specific angiogenesis inhibitor 1-associated protein 2 [Source:MGI Symbol;Acc:MGI:2137336]
ENSMUSG00000038612	Mcl1	-0.233799	0.850393	0.000168087	0.00781931	1696.58	0.0621359	-3.7627	myeloid cell leukemia sequence 1 [Source:MGI Symbol;Acc:MGI:101769]
ENSMUSG00000002825	Qtrt1	-0.233018	0.850853	0.00134806	0.0344721	261.696	0.072692	-3.20555	queuine tRNA-ribosyltransferase catalytic subunit 1 [Source:MGI Symbol;Acc:MGI:1931441]
ENSMUSG00000074736	Syndig1	-0.232511	0.851152	0.00221264	0.049426	586.748	0.0759816	-3.0601	synapse differentiation inducing 1 [Source:MGI Symbol;Acc:MGI:3702158]
ENSMUSG00000050619	Zscan29	-0.232349	0.851248	0.000711805	0.0224014	243.475	0.068641	-3.38499	zinc finger SCAN domains 29 [Source:MGI Symbol;Acc:MGI:2139317]
ENSMUSG00000026566	Mpzl1	-0.232075	0.851409	0.00180255	0.0425989	523.768	0.0743598	-3.12097	myelin protein zero-like 1 [Source:MGI Symbol;Acc:MGI:1915731]
ENSMUSG00000090946	Ccdc71l	-0.231823	0.851558	0.00133711	0.0343066	739.223	0.0722663	-3.20789	coiled-coil domain containing 71 like [Source:MGI Symbol;Acc:MGI:1919373]
ENSMUSG00000009406	Elk1	-0.23061	0.852275	0.00108718	0.0298856	1991.88	0.070589	-3.26694	ELK1, member of ETS oncogene family [Source:MGI Symbol;Acc:MGI:101833]
ENSMUSG00000027540	Ptpn1	-0.230304	0.852455	1.10942e-05	0.000988983	1424.36	0.0524053	-4.39467	protein tyrosine phosphatase, non-receptor type 1 [Source:MGI Symbol;Acc:MGI:97805]
ENSMUSG00000048878	Hexim1	-0.230207	0.852513	6.74759e-05	0.00392769	1512.25	0.0577681	-3.98501	hexamethylene bis-acetamide inducible 1 [Source:MGI Symbol;Acc:MGI:2385923]
ENSMUSG00000040599	Mis12	-0.2301	0.852576	3.98958e-05	0.00268295	554.45	0.0560116	-4.10808	MIS12 kinetochore complex component [Source:MGI Symbol;Acc:MGI:1914389]
ENSMUSG00000018541	Cwc25	-0.229527	0.852914	8.86371e-05	0.00495282	399.71	0.0585564	-3.91976	CWC25 spliceosome-associated protein [Source:MGI Symbol;Acc:MGI:1914730]
ENSMUSG00000018572	Phf23	-0.228621	0.85345	0.000756423	0.0234589	825.716	0.067875	-3.36827	PHD finger protein 23 [Source:MGI Symbol;Acc:MGI:1925496]
ENSMUSG00000028016	Ints12	-0.227893	0.853881	0.00178978	0.0424016	257.712	0.0729709	-3.12307	integrator complex subunit 12 [Source:MGI Symbol;Acc:MGI:1919043]
ENSMUSG00000007850	Hnrnph1	-0.226864	0.85449	4.37386e-07	7.92591e-05	6601.57	0.0449065	-5.05192	heterogeneous nuclear ribonucleoprotein H1 [Source:MGI Symbol;Acc:MGI:1891925]
ENSMUSG00000044352	Sowaha	-0.225817	0.855111	0.000810922	0.0244758	3203.59	0.0674274	-3.34904	sosondowah ankyrin repeat domain family member A [Source:MGI Symbol;Acc:MGI:2687280]
ENSMUSG00000035372	1810055G02Rik	-0.225715	0.855171	0.000377508	0.0142602	337.524	0.0634864	-3.55533	RIKEN cDNA 1810055G02 gene [Source:MGI Symbol;Acc:MGI:1919306]
ENSMUSG00000017692	Rhbdl3	-0.225501	0.855298	2.03757e-05	0.00159396	613.186	0.0529254	-4.26073	rhomboid like 3 [Source:MGI Symbol;Acc:MGI:2179276]
ENSMUSG00000024826	Dpf2	-0.223667	0.856386	4.23898e-07	7.81196e-05	1209.71	0.0442214	-5.0579	D4, zinc and double PHD fingers family 2 [Source:MGI Symbol;Acc:MGI:109529]
ENSMUSG00000018906	P4ha2	-0.223593	0.85643	7.41517e-06	0.000725098	536.865	0.0498934	-4.48141	procollagen-proline, 2-oxoglutarate 4-dioxygenase (proline 4-hydroxylase), alpha II polypeptide [Source:MGI Symbol;Acc:MGI:894286]
ENSMUSG00000048118	Arid4a	-0.223374	0.85656	0.000571496	0.0190161	1000.59	0.0648438	-3.44479	AT rich interactive domain 4A (RBP1-like) [Source:MGI Symbol;Acc:MGI:2444354]
ENSMUSG00000035007	Rundc1	-0.223268	0.856623	9.6158e-06	0.000903414	983.42	0.0504489	-4.42564	RUN domain containing 1 [Source:MGI Symbol;Acc:MGI:2144506]
ENSMUSG00000047635	2810006K23Rik	-0.223205	0.85666	0.002186	0.0490023	287.525	0.0728541	-3.06372	RIKEN cDNA 2810006K23 gene [Source:MGI Symbol;Acc:MGI:1919900]
ENSMUSG00000022807	Osbpl11	-0.222965	0.856803	2.38245e-05	0.00180482	617.191	0.0527645	-4.22566	oxysterol binding protein-like 11 [Source:MGI Symbol;Acc:MGI:2146553]
ENSMUSG00000053080	2700081O15Rik	-0.222611	0.857013	1.65641e-05	0.00135092	1248.93	0.0516885	-4.30679	RIKEN cDNA 2700081O15 gene [Source:MGI Symbol;Acc:MGI:1919667]
ENSMUSG00000075000	Nrbf2	-0.221672	0.857571	0.00135751	0.0346243	483.481	0.0691959	-3.20354	nuclear receptor binding factor 2 [Source:MGI Symbol;Acc:MGI:1354950]
ENSMUSG00000030409	Dmpk	-0.221126	0.857895	0.00210647	0.0478349	353.431	0.0719158	-3.07479	dystrophia myotonica-protein kinase [Source:MGI Symbol;Acc:MGI:94906]
ENSMUSG00000000416	Cttnbp2	-0.220117	0.858496	9.55427e-05	0.00518746	5699.35	0.0564165	-3.90164	cortactin binding protein 2 [Source:MGI Symbol;Acc:MGI:1353467]
ENSMUSG00000028540	Dph2	-0.219821	0.858672	0.00193812	0.0448623	238.143	0.0709203	-3.09955	DPH2 homolog [Source:MGI Symbol;Acc:MGI:1914978]
ENSMUSG00000049957	Ccdc137	-0.219667	0.858764	0.000382943	0.0143911	607.737	0.0618507	-3.55157	coiled-coil domain containing 137 [Source:MGI Symbol;Acc:MGI:1914541]
ENSMUSG00000057342	Sphk2	-0.21957	0.858821	0.000664032	0.0212114	626.345	0.0645032	-3.40401	sphingosine kinase 2 [Source:MGI Symbol;Acc:MGI:1861380]
ENSMUSG00000006456	Rbm14	-0.216891	0.860417	0.000415027	0.0152676	516.24	0.0614364	-3.53034	RNA binding motif protein 14 [Source:MGI Symbol;Acc:MGI:1929092]
ENSMUSG00000004896	Rrnad1	-0.216806	0.860469	0.000995527	0.028137	700.389	0.0658626	-3.29179	ribosomal RNA adenine dimethylase domain containing 1 [Source:MGI Symbol;Acc:MGI:2387197]
ENSMUSG00000026819	Slc25a25	-0.216634	0.860571	0.000142586	0.00704329	1177.79	0.0569543	-3.80364	solute carrier family 25 (mitochondrial carrier, phosphate carrier), member 25 [Source:MGI Symbol;Acc:MGI:1915913]
ENSMUSG00000041926	Rnpep	-0.216617	0.860581	0.000742196	0.0231596	860.944	0.0642114	-3.3735	arginyl aminopeptidase (aminopeptidase B) [Source:MGI Symbol;Acc:MGI:2384902]
ENSMUSG00000021127	Zfp36l1	-0.215986	0.860957	0.00107293	0.0295883	623.135	0.0660374	-3.27067	zinc finger protein 36, C3H type-like 1 [Source:MGI Symbol;Acc:MGI:107946]
ENSMUSG00000012296	Tjap1	-0.215568	0.861207	5.41238e-05	0.00337895	448.69	0.0533971	-4.03707	tight junction associated protein 1 [Source:MGI Symbol;Acc:MGI:1921344]
ENSMUSG00000025384	Faap100	-0.214706	0.861722	0.000155263	0.00740243	316.152	0.0567629	-3.7825	Fanconi anemia core complex associated protein 100 [Source:MGI Symbol;Acc:MGI:1919135]
ENSMUSG00000073838	Tufm	-0.214268	0.861983	0.000541039	0.0183857	822.842	0.0619349	-3.45957	Tu translation elongation factor, mitochondrial [Source:MGI Symbol;Acc:MGI:1923686]
ENSMUSG00000083392	Gm6335	-0.213879	0.862216	0.000268781	0.0110784	398.874	0.0586988	-3.64367	predicted gene 6335 [Source:MGI Symbol;Acc:MGI:3644202]
ENSMUSG00000029385	Ccng2	-0.213259	0.862587	6.661e-05	0.00389882	1280.65	0.053474	-3.98808	cyclin G2 [Source:MGI Symbol;Acc:MGI:1095734]
ENSMUSG00000029708	Gcc1	-0.213008	0.862736	7.15994e-05	0.00412094	539.937	0.0536422	-3.97091	golgi coiled coil 1 [Source:MGI Symbol;Acc:MGI:1921625]
ENSMUSG00000004460	Dnajb11	-0.211397	0.8637	0.000513019	0.0175581	1160.64	0.0608536	-3.47386	DnaJ heat shock protein family (Hsp40) member B11 [Source:MGI Symbol;Acc:MGI:1915088]
ENSMUSG00000036968	Cnpy4	-0.211216	0.863809	0.00144169	0.0362617	243.261	0.0662914	-3.18617	canopy FGF signaling regulator 4 [Source:MGI Symbol;Acc:MGI:1913705]
ENSMUSG00000053483	Usp21	-0.20993	0.864579	0.000150429	0.00724757	933.205	0.0553852	-3.79036	ubiquitin specific peptidase 21 [Source:MGI Symbol;Acc:MGI:1353665]
ENSMUSG00000053286	Trmt1l	-0.208899	0.865197	1.94033e-05	0.00154939	656.399	0.0489037	-4.27165	tRNA methyltransferase 1 like [Source:MGI Symbol;Acc:MGI:1916185]
ENSMUSG00000024966	Stip1	-0.206568	0.866596	0.00016633	0.00777531	3721.42	0.0548605	-3.76533	stress-induced phosphoprotein 1 [Source:MGI Symbol;Acc:MGI:109130]
ENSMUSG00000071652	Ints5	-0.206187	0.866825	0.00113419	0.0306169	445.349	0.0633459	-3.25493	integrator complex subunit 5 [Source:MGI Symbol;Acc:MGI:1923578]
ENSMUSG00000048458	Inka2	-0.205874	0.867013	3.23612e-05	0.00229717	2441.82	0.0495345	-4.15618	inka box actin regulator 2 [Source:MGI Symbol;Acc:MGI:1923497]
ENSMUSG00000004360	9330159F19Rik	-0.204429	0.867882	6.7627e-05	0.00392769	2640.31	0.0513063	-3.98448	RIKEN cDNA 9330159F19 gene [Source:MGI Symbol;Acc:MGI:3036239]
ENSMUSG00000001674	Ddx18	-0.20393	0.868183	0.000605543	0.0198052	342.388	0.05947	-3.42912	DEAD (Asp-Glu-Ala-Asp) box polypeptide 18 [Source:MGI Symbol;Acc:MGI:1914192]
ENSMUSG00000028521	Slc35d1	-0.203267	0.868582	0.000169339	0.00785849	409.131	0.0540481	-3.76085	solute carrier family 35 (UDP-glucuronic acid/UDP-N-acetylgalactosamine dual transporter), member D1 [Source:MGI Symbol;Acc:MGI:2140361]
ENSMUSG00000084159	Gm12696	-0.20323	0.868604	0.000823827	0.0247096	446.346	0.0607626	-3.34466	predicted gene 12696 [Source:MGI Symbol;Acc:MGI:3649288]
ENSMUSG00000039835	Nhsl1	-0.20317	0.86864	0.000700948	0.0222056	1254.18	0.059946	-3.38921	NHS-like 1 [Source:MGI Symbol;Acc:MGI:106390]
ENSMUSG00000020385	Clk4	-0.203138	0.868659	0.000402151	0.0148509	2023.25	0.0574051	-3.53867	CDC like kinase 4 [Source:MGI Symbol;Acc:MGI:1098551]
ENSMUSG00000031155	Pim2	-0.202627	0.868967	0.00112099	0.030346	1005.49	0.0621888	-3.25826	proviral integration site 2 [Source:MGI Symbol;Acc:MGI:97587]
ENSMUSG00000054893	Zfp667	-0.202438	0.869081	0.000227017	0.00984391	543.909	0.0549076	-3.68688	zinc finger protein 667 [Source:MGI Symbol;Acc:MGI:2442757]
ENSMUSG00000093798	Gm8355	-0.202259	0.869188	0.00119804	0.0318912	4281.92	0.0624383	-3.23935	predicted pseudogene 8355 [Source:MGI Symbol;Acc:MGI:3645191]
ENSMUSG00000005378	Bud23	-0.20221	0.869218	0.00131883	0.0340656	504.666	0.0629573	-3.21185	BUD23, rRNA methyltransferase and ribosome maturation factor [Source:MGI Symbol;Acc:MGI:1913388]
ENSMUSG00000083396	Gm15542	-0.20211	0.869278	0.000222294	0.00977175	994.812	0.0547392	-3.69223	predicted gene 15542 [Source:MGI Symbol;Acc:MGI:3782990]
ENSMUSG00000063160	Numbl	-0.201108	0.869882	6.91651e-05	0.00400489	3195.86	0.0505407	-3.97914	numb-like [Source:MGI Symbol;Acc:MGI:894702]
ENSMUSG00000030082	Sec61a1	-0.200719	0.870117	0.000276742	0.0113334	1553.41	0.0552009	-3.63615	Sec61 alpha 1 subunit (S. cerevisiae) [Source:MGI Symbol;Acc:MGI:1858417]
ENSMUSG00000046562	Unc119b	-0.199743	0.870706	8.26251e-05	0.00465763	832.33	0.0507392	-3.93666	unc-119 lipid binding chaperone B [Source:MGI Symbol;Acc:MGI:2147162]
ENSMUSG00000016181	Diexf	-0.19953	0.870834	0.000294924	0.0119	476.008	0.0551231	-3.61972	digestive organ expansion factor homolog (zebrafish) [Source:MGI Symbol;Acc:MGI:2138080]
ENSMUSG00000032846	Zswim6	-0.198925	0.871199	0.000993449	0.028137	891.367	0.0604199	-3.29238	zinc finger SWIM-type containing 6 [Source:MGI Symbol;Acc:MGI:1914513]
ENSMUSG00000037013	Ss18	-0.198453	0.871485	6.33579e-06	0.000645914	777.464	0.0439554	-4.51486	SS18, nBAF chromatin remodeling complex subunit [Source:MGI Symbol;Acc:MGI:107708]
ENSMUSG00000015363	Trabd	-0.19818	0.871649	0.00011388	0.00589899	485.424	0.0513561	-3.85894	TraB domain containing [Source:MGI Symbol;Acc:MGI:1915226]
ENSMUSG00000043252	Tmem64	-0.197928	0.871802	4.49525e-06	0.000498011	1073.86	0.0431492	-4.58706	transmembrane protein 64 [Source:MGI Symbol;Acc:MGI:2140359]
ENSMUSG00000046962	Zbtb21	-0.197126	0.872286	0.00017467	0.0080281	517.34	0.0525238	-3.75309	zinc finger and BTB domain containing 21 [Source:MGI Symbol;Acc:MGI:1927240]
ENSMUSG00000069094	Pde7a	-0.196861	0.872447	0.00102886	0.028787	864.079	0.0599726	-3.28251	phosphodiesterase 7A [Source:MGI Symbol;Acc:MGI:1202402]
ENSMUSG00000037235	Mxd4	-0.19682	0.872471	0.000385938	0.0144008	2188.9	0.0554499	-3.54952	Max dimerization protein 4 [Source:MGI Symbol;Acc:MGI:104991]
ENSMUSG00000029701	Rbm28	-0.196731	0.872526	0.000231796	0.00996672	1649.06	0.0534365	-3.68158	RNA binding motif protein 28 [Source:MGI Symbol;Acc:MGI:2655711]
ENSMUSG00000038244	Mical2	-0.196062	0.87293	0.00187568	0.0437595	11236.2	0.0630577	-3.10924	microtubule associated monooxygenase, calponin and LIM domain containing 2 [Source:MGI Symbol;Acc:MGI:2444947]
ENSMUSG00000091474	2610021A01Rik	-0.195532	0.873251	0.000803661	0.0243718	530.135	0.0583412	-3.35153	RIKEN cDNA 2610021A01 gene [Source:MGI Symbol;Acc:MGI:1922662]
ENSMUSG00000049717	Lig4	-0.193331	0.874584	0.00108995	0.0298856	357.036	0.0591911	-3.26622	ligase IV, DNA, ATP-dependent [Source:MGI Symbol;Acc:MGI:1335098]
ENSMUSG00000071172	Srsf3	-0.19268	0.874979	4.8703e-05	0.00312188	3108.23	0.0474376	-4.06177	serine/arginine-rich splicing factor 3 [Source:MGI Symbol;Acc:MGI:98285]
ENSMUSG00000027803	Wwtr1	-0.192374	0.875164	0.000861684	0.0253687	537.719	0.0577322	-3.33218	WW domain containing transcription regulator 1 [Source:MGI Symbol;Acc:MGI:1917649]
ENSMUSG00000056204	Pgpep1	-0.192342	0.875184	0.00114137	0.0307673	338.477	0.0591251	-3.25314	pyroglutamyl-peptidase I [Source:MGI Symbol;Acc:MGI:1913772]
ENSMUSG00000040128	Pnrc1	-0.191674	0.875589	0.0008371	0.0247973	751.331	0.0573835	-3.34023	proline-rich nuclear receptor coactivator 1 [Source:MGI Symbol;Acc:MGI:1917838]
ENSMUSG00000028057	Rit1	-0.190642	0.876216	0.00013172	0.00659151	705.398	0.0498642	-3.82322	Ras-like without CAAX 1 [Source:MGI Symbol;Acc:MGI:108053]
ENSMUSG00000046793	Gpr61	-0.190354	0.876391	0.000636347	0.0205767	414.008	0.0557303	-3.41563	G protein-coupled receptor 61 [Source:MGI Symbol;Acc:MGI:2441719]
ENSMUSG00000025821	Zfp282	-0.189896	0.876669	0.00153883	0.0376188	398.236	0.059956	-3.16726	zinc finger protein 282 [Source:MGI Symbol;Acc:MGI:2141413]
ENSMUSG00000033454	Zbtb1	-0.188624	0.877442	0.000660301	0.0211627	601.786	0.0553873	-3.40555	zinc finger and BTB domain containing 1 [Source:MGI Symbol;Acc:MGI:2442326]
ENSMUSG00000025730	Rab40c	-0.188389	0.877585	0.00181565	0.0428556	979.279	0.0604034	-3.11884	Rab40C, member RAS oncogene family [Source:MGI Symbol;Acc:MGI:2183454]
ENSMUSG00000005225	Plekha8	-0.188287	0.877647	0.00068872	0.0219269	431.224	0.0554759	-3.39403	pleckstrin homology domain containing, family A (phosphoinositide binding specific) member 8 [Source:MGI Symbol;Acc:MGI:2681164]
ENSMUSG00000001767	Crnkl1	-0.187616	0.878056	0.000356161	0.0136611	411.16	0.0525445	-3.5706	crooked neck pre-mRNA splicing factor 1 [Source:MGI Symbol;Acc:MGI:1914127]
ENSMUSG00000016619	Nup50	-0.187398	0.878188	2.91368e-06	0.00036262	994.496	0.0400696	-4.67681	nucleoporin 50 [Source:MGI Symbol;Acc:MGI:1351502]
ENSMUSG00000070544	Top1	-0.187123	0.878356	0.00158499	0.0384818	2443.74	0.0592413	-3.15865	topoisomerase (DNA) I [Source:MGI Symbol;Acc:MGI:98788]
ENSMUSG00000028034	Fubp1	-0.186139	0.878955	0.000150138	0.00724757	3009.74	0.0491023	-3.79084	far upstream element (FUSE) binding protein 1 [Source:MGI Symbol;Acc:MGI:1196294]
ENSMUSG00000022507	1810013L24Rik	-0.184827	0.879755	1.62256e-05	0.00134043	1178.85	0.0428697	-4.31136	RIKEN cDNA 1810013L24 gene [Source:MGI Symbol;Acc:MGI:1916303]
ENSMUSG00000035161	Ints6	-0.184671	0.87985	0.000657007	0.0210925	579.812	0.0542046	-3.40692	integrator complex subunit 6 [Source:MGI Symbol;Acc:MGI:1202397]
ENSMUSG00000032905	Atg12	-0.182436	0.881214	0.00117889	0.0315	1638.29	0.0562391	-3.24394	autophagy related 12 [Source:MGI Symbol;Acc:MGI:1914776]
ENSMUSG00000093661	Eif4e3	-0.182238	0.881335	0.00209245	0.0476294	398.605	0.05923	-3.07679	eukaryotic translation initiation factor 4E member 3 [Source:MGI Symbol;Acc:MGI:1914142]
ENSMUSG00000024097	Srsf7	-0.181888	0.881548	0.00110645	0.0301224	2478.08	0.0557605	-3.26196	serine/arginine-rich splicing factor 7 [Source:MGI Symbol;Acc:MGI:1926232]
ENSMUSG00000025050	Pcgf6	-0.181088	0.882038	0.00169166	0.0403481	389.253	0.0576781	-3.13962	polycomb group ring finger 6 [Source:MGI Symbol;Acc:MGI:1918291]
ENSMUSG00000054920	Klhl5	-0.180789	0.882221	0.00134895	0.0344721	1599.38	0.0564021	-3.20536	kelch-like 5 [Source:MGI Symbol;Acc:MGI:1919028]
ENSMUSG00000031508	Ankrd10	-0.180559	0.882361	0.00059394	0.0195592	1248.19	0.0525741	-3.43437	ankyrin repeat domain 10 [Source:MGI Symbol;Acc:MGI:1921840]
ENSMUSG00000027669	Gnb4	-0.180286	0.882528	0.000607448	0.0198337	503.078	0.052588	-3.42827	guanine nucleotide binding protein (G protein), beta 4 [Source:MGI Symbol;Acc:MGI:104581]
ENSMUSG00000029670	Ing3	-0.18023	0.882562	0.000479759	0.0167643	448.654	0.0516151	-3.49181	inhibitor of growth family, member 3 [Source:MGI Symbol;Acc:MGI:1919027]
ENSMUSG00000023025	Larp4	-0.180144	0.882615	9.52599e-05	0.0051868	1264.6	0.0461628	-3.90236	La ribonucleoprotein domain family, member 4 [Source:MGI Symbol;Acc:MGI:2443114]
ENSMUSG00000010554	Mettl16	-0.179747	0.882858	0.00109862	0.0299518	910.64	0.0550701	-3.26397	methyltransferase like 16 [Source:MGI Symbol;Acc:MGI:1914743]
ENSMUSG00000046722	Cdc42se1	-0.178275	0.883759	0.000611808	0.0199305	1621.34	0.0520308	-3.42633	CDC42 small effector 1 [Source:MGI Symbol;Acc:MGI:1889510]
ENSMUSG00000015748	Prpf3	-0.177687	0.884119	0.000273786	0.0112605	512.677	0.0488296	-3.63892	pre-mRNA processing factor 3 [Source:MGI Symbol;Acc:MGI:1918017]
ENSMUSG00000034110	Kctd7	-0.177681	0.884123	0.0021121	0.0478575	357.438	0.0578014	-3.074	potassium channel tetramerisation domain containing 7 [Source:MGI Symbol;Acc:MGI:2442265]
ENSMUSG00000041130	Zfp598	-0.176992	0.884545	9.06525e-05	0.00502152	906.498	0.0452164	-3.91434	zinc finger protein 598 [Source:MGI Symbol;Acc:MGI:2670965]
ENSMUSG00000058402	Zfp420	-0.176793	0.884667	0.00150123	0.0371738	468.886	0.0556926	-3.17445	zinc finger protein 420 [Source:MGI Symbol;Acc:MGI:2444666]
ENSMUSG00000060373	Hnrnpc	-0.175711	0.885331	0.00106926	0.0295721	4882.16	0.0537074	-3.27164	heterogeneous nuclear ribonucleoprotein C [Source:MGI Symbol;Acc:MGI:107795]
ENSMUSG00000083261	Gm7816	-0.175646	0.885371	0.00138718	0.0351675	890.923	0.0549355	-3.19731	predicted pseudogene 7816 [Source:MGI Symbol;Acc:MGI:3646286]
ENSMUSG00000027651	Rprd1b	-0.175456	0.885487	9.20291e-05	0.00504174	682.338	0.0448657	-3.9107	regulation of nuclear pre-mRNA domain containing 1B [Source:MGI Symbol;Acc:MGI:1917720]
ENSMUSG00000035851	Ythdc1	-0.174548	0.886045	0.000200541	0.00895936	2063.11	0.0469426	-3.71833	YTH domain containing 1 [Source:MGI Symbol;Acc:MGI:2443713]
ENSMUSG00000029471	Camkk2	-0.174364	0.886158	0.00062162	0.020159	3623.68	0.0509537	-3.422	calcium/calmodulin-dependent protein kinase kinase 2, beta [Source:MGI Symbol;Acc:MGI:2444812]
ENSMUSG00000055805	Fmnl1	-0.172397	0.887367	0.000764479	0.0235563	3088.84	0.0512272	-3.36535	formin-like 1 [Source:MGI Symbol;Acc:MGI:1888994]
ENSMUSG00000001156	Mxd1	-0.172182	0.887499	0.00109394	0.0299092	523.239	0.0527329	-3.26518	MAX dimerization protein 1 [Source:MGI Symbol;Acc:MGI:96908]
ENSMUSG00000028995	Fam126a	-0.171865	0.887694	6.13119e-05	0.00368312	732.13	0.0428838	-4.0077	family with sequence similarity 126, member A [Source:MGI Symbol;Acc:MGI:2149839]
ENSMUSG00000036450	Hif1an	-0.171697	0.887798	0.000333306	0.0130922	1508.34	0.0478538	-3.58794	hypoxia-inducible factor 1, alpha subunit inhibitor [Source:MGI Symbol;Acc:MGI:2442345]
ENSMUSG00000025198	Erlin1	-0.170983	0.888238	0.000988221	0.0281311	530.337	0.0519095	-3.29386	ER lipid raft associated 1 [Source:MGI Symbol;Acc:MGI:2387613]
ENSMUSG00000032705	Exd2	-0.170665	0.888433	1.99086e-05	0.00157024	2128.52	0.0400067	-4.26591	exonuclease 3'-5' domain containing 2 [Source:MGI Symbol;Acc:MGI:1922485]
ENSMUSG00000027612	Mmp24	-0.170221	0.888707	0.00123969	0.0325926	968.504	0.0527066	-3.22959	matrix metallopeptidase 24 [Source:MGI Symbol;Acc:MGI:1341867]
ENSMUSG00000040007	Bahd1	-0.167024	0.890678	0.000455179	0.0162155	1282.07	0.0476416	-3.50583	bromo adjacent homology domain containing 1 [Source:MGI Symbol;Acc:MGI:2139371]
ENSMUSG00000020740	Gga3	-0.165158	0.891831	4.77112e-05	0.00306966	1917.81	0.0406137	-4.06656	golgi associated, gamma adaptin ear containing, ARF binding protein 3 [Source:MGI Symbol;Acc:MGI:2384159]
ENSMUSG00000033998	Kcnk1	-0.164981	0.89194	0.000285857	0.011631	1610.41	0.0454769	-3.62779	potassium channel, subfamily K, member 1 [Source:MGI Symbol;Acc:MGI:109322]
ENSMUSG00000038828	Tmem214	-0.164833	0.892032	0.000341219	0.0132385	1310.91	0.0460195	-3.58181	transmembrane protein 214 [Source:MGI Symbol;Acc:MGI:1916046]
ENSMUSG00000021065	Fut8	-0.164582	0.892187	0.000770572	0.0236679	1672.5	0.0489369	-3.36315	fucosyltransferase 8 [Source:MGI Symbol;Acc:MGI:1858901]
ENSMUSG00000020923	Ubtf	-0.164499	0.892238	0.000944328	0.0270538	3225.55	0.0497486	-3.30661	upstream binding transcription factor, RNA polymerase I [Source:MGI Symbol;Acc:MGI:98512]
ENSMUSG00000039678	Tbc1d13	-0.164243	0.892396	0.00161644	0.0390677	1206.56	0.0520924	-3.15292	TBC1 domain family, member 13 [Source:MGI Symbol;Acc:MGI:2385326]
ENSMUSG00000028410	Dnaja1	-0.162227	0.893645	0.000515797	0.0175903	5627.27	0.0467187	-3.47242	DnaJ heat shock protein family (Hsp40) member A1 [Source:MGI Symbol;Acc:MGI:1270129]
ENSMUSG00000056306	Sertm1	-0.161761	0.893933	2.93199e-05	0.00212858	1980.34	0.0387109	-4.17869	serine rich and transmembrane domain containing 1 [Source:MGI Symbol;Acc:MGI:3607715]
ENSMUSG00000015697	Setdb1	-0.161626	0.894017	1.04715e-05	0.000960268	1292.59	0.0366731	-4.4072	SET domain, bifurcated 1 [Source:MGI Symbol;Acc:MGI:1934229]
ENSMUSG00000040250	Ints13	-0.161452	0.894125	0.000579585	0.0192519	728.885	0.0469202	-3.44099	integrator complex subunit 13 [Source:MGI Symbol;Acc:MGI:1918427]
ENSMUSG00000079442	St6galnac4	-0.160944	0.89444	0.00147056	0.0368429	656.083	0.0506044	-3.18043	ST6 (alpha-N-acetyl-neuraminyl-2,3-beta-galactosyl-1,3)-N-acetylgalactosaminide alpha-2,6-sialyltransferase 4 [Source:MGI Symbol;Acc:MGI:1341894]
ENSMUSG00000054619	Mettl7a1	-0.160846	0.894501	0.00120057	0.0319141	692.208	0.049663	-3.23874	methyltransferase like 7A1 [Source:MGI Symbol;Acc:MGI:1916523]
ENSMUSG00000029634	Rnf6	-0.160171	0.894919	0.000258634	0.0108029	1477.14	0.0438399	-3.65356	ring finger protein (C3H2C3 type) 6 [Source:MGI Symbol;Acc:MGI:1921382]
ENSMUSG00000020184	Mdm2	-0.159416	0.895388	0.00014561	0.0071558	1203.49	0.0419688	-3.79844	transformed mouse 3T3 cell double minute 2 [Source:MGI Symbol;Acc:MGI:96952]
ENSMUSG00000026305	Lrrfip1	-0.159111	0.895577	0.000768012	0.0236271	1625.24	0.047297	-3.36407	leucine rich repeat (in FLII) interacting protein 1 [Source:MGI Symbol;Acc:MGI:1342770]
ENSMUSG00000031537	Ikbkb	-0.15881	0.895764	0.00220637	0.049401	1247.99	0.0518826	-3.06095	inhibitor of kappaB kinase beta [Source:MGI Symbol;Acc:MGI:1338071]
ENSMUSG00000025817	Nudt5	-0.15805	0.896236	0.00117933	0.0315	469.137	0.0487233	-3.24383	nudix (nucleoside diphosphate linked moiety X)-type motif 5 [Source:MGI Symbol;Acc:MGI:1858232]
ENSMUSG00000046062	Ppp1r15b	-0.157855	0.896357	5.70429e-05	0.00352672	1452.9	0.0392213	-4.02472	protein phosphatase 1, regulatory subunit 15B [Source:MGI Symbol;Acc:MGI:2444211]
ENSMUSG00000031060	Rbm10	-0.157738	0.896429	0.00043063	0.0157209	1130.3	0.0448048	-3.52056	RNA binding motif protein 10 [Source:MGI Symbol;Acc:MGI:2384310]
ENSMUSG00000037750	Fam222b	-0.157599	0.896516	0.000904573	0.0263481	740.516	0.047489	-3.31864	family with sequence similarity 222, member B [Source:MGI Symbol;Acc:MGI:2384939]
ENSMUSG00000030870	Ubfd1	-0.15746	0.896602	6.6723e-05	0.00389882	1488.35	0.0394866	-3.98768	ubiquitin family domain containing 1 [Source:MGI Symbol;Acc:MGI:107301]
ENSMUSG00000029416	Slc15a4	-0.156071	0.897466	0.00213389	0.048172	513.21	0.050822	-3.07094	solute carrier family 15, member 4 [Source:MGI Symbol;Acc:MGI:2140796]
ENSMUSG00000022515	Anks3	-0.1556	0.897759	0.000104856	0.00558241	958.417	0.0401127	-3.87907	ankyrin repeat and sterile alpha motif domain containing 3 [Source:MGI Symbol;Acc:MGI:1919865]
ENSMUSG00000030533	Unc45a	-0.155005	0.898129	0.000697328	0.0221275	750.117	0.0457159	-3.39063	unc-45 myosin chaperone A [Source:MGI Symbol;Acc:MGI:2142246]
ENSMUSG00000021037	Ahsa1	-0.154563	0.898405	0.00218158	0.0490023	2704.58	0.0504394	-3.06433	AHA1, activator of heat shock protein ATPase 1 [Source:MGI Symbol;Acc:MGI:2387603]
ENSMUSG00000038456	Dennd2a	-0.154279	0.898582	0.00163085	0.0392674	866.46	0.0489722	-3.15033	DENN/MADD domain containing 2A [Source:MGI Symbol;Acc:MGI:2444961]
ENSMUSG00000028300	C9orf72	-0.153173	0.899271	0.00200282	0.0459713	681.221	0.0495735	-3.08981	C9orf72, member of C9orf72-SMCR8 complex [Source:MGI Symbol;Acc:MGI:1920455]
ENSMUSG00000029009	Mthfr	-0.150436	0.900978	0.00217436	0.0489128	826.597	0.0490766	-3.06532	methylenetetrahydrofolate reductase [Source:MGI Symbol;Acc:MGI:106639]
ENSMUSG00000010097	Nxf1	-0.1502	0.901126	1.10519e-05	0.000988983	1653.96	0.0341713	-4.3955	nuclear RNA export factor 1 [Source:MGI Symbol;Acc:MGI:1858330]
ENSMUSG00000046691	Chtf8	-0.149426	0.901609	0.000557548	0.0187145	1514.68	0.0432934	-3.45147	CTF8, chromosome transmission fidelity factor 8 [Source:MGI Symbol;Acc:MGI:2443370]
ENSMUSG00000020610	Amz2	-0.149383	0.901636	1.94826e-05	0.00154939	1283.55	0.0349783	-4.27074	archaelysin family metallopeptidase 2 [Source:MGI Symbol;Acc:MGI:104837]
ENSMUSG00000037343	Taf2	-0.147909	0.902558	0.00070428	0.0222525	935.379	0.0436578	-3.38791	TATA-box binding protein associated factor 2 [Source:MGI Symbol;Acc:MGI:2443028]
ENSMUSG00000044730	9930104L06Rik	-0.147466	0.902835	0.000940725	0.0269909	522.601	0.0445829	-3.30768	RIKEN cDNA 9930104L06 gene [Source:MGI Symbol;Acc:MGI:3041172]
ENSMUSG00000024843	Chka	-0.147437	0.902853	1.02729e-05	0.000946589	2178.1	0.0334223	-4.41135	choline kinase alpha [Source:MGI Symbol;Acc:MGI:107760]
ENSMUSG00000003382	Etv3	-0.147279	0.902952	0.000286049	0.011631	795.511	0.0405994	-3.62762	ets variant 3 [Source:MGI Symbol;Acc:MGI:1350926]
ENSMUSG00000026848	Tor1b	-0.146543	0.903413	0.000143664	0.00707834	1225.95	0.0385459	-3.80177	torsin family 1, member B [Source:MGI Symbol;Acc:MGI:1353605]
ENSMUSG00000028436	Dcaf12	-0.145764	0.903901	1.53825e-05	0.00127628	1326.31	0.0337172	-4.32314	DDB1 and CUL4 associated factor 12 [Source:MGI Symbol;Acc:MGI:1916220]
ENSMUSG00000003031	Cdkn1b	-0.145393	0.904133	0.000552597	0.0186462	1132.75	0.0420955	-3.45387	cyclin-dependent kinase inhibitor 1B [Source:MGI Symbol;Acc:MGI:104565]
ENSMUSG00000024560	Cxxc1	-0.144293	0.904823	0.000444081	0.0160287	949.768	0.0410811	-3.5124	CXXC finger 1 (PHD domain) [Source:MGI Symbol;Acc:MGI:1921572]
ENSMUSG00000027439	Gzf1	-0.143081	0.905583	0.00156618	0.0381417	1105.9	0.0452482	-3.16213	GDNF-inducible zinc finger protein 1 [Source:MGI Symbol;Acc:MGI:1921783]
ENSMUSG00000022765	Snap29	-0.142465	0.90597	0.00171178	0.0407552	797.485	0.0454265	-3.13616	synaptosomal-associated protein 29 [Source:MGI Symbol;Acc:MGI:1914724]
ENSMUSG00000021840	Mapk1ip1l	-0.141762	0.906411	0.00177357	0.0421217	1251.3	0.0453531	-3.12574	mitogen-activated protein kinase 1 interacting protein 1-like [Source:MGI Symbol;Acc:MGI:2444022]
ENSMUSG00000032872	Cyb5r4	-0.141509	0.906571	0.00123145	0.0325097	1126.13	0.0437905	-3.23149	cytochrome b5 reductase 4 [Source:MGI Symbol;Acc:MGI:2386848]
ENSMUSG00000039178	Tbc1d19	-0.141241	0.906739	0.000914172	0.0265069	813.113	0.0425978	-3.31569	TBC1 domain family, member 19 [Source:MGI Symbol;Acc:MGI:1914499]
ENSMUSG00000013646	Sh3bp5l	-0.141121	0.906814	0.000926939	0.0266804	1124.75	0.0426114	-3.31181	SH3 binding domain protein 5 like [Source:MGI Symbol;Acc:MGI:1933124]
ENSMUSG00000030286	Emc3	-0.140247	0.907364	0.000583117	0.0193023	1582.13	0.0407771	-3.43935	ER membrane protein complex subunit 3 [Source:MGI Symbol;Acc:MGI:1913337]
ENSMUSG00000074909	Ranbp6	-0.138685	0.908347	0.00130778	0.0339564	1299.61	0.0431467	-3.21427	RAN binding protein 6 [Source:MGI Symbol;Acc:MGI:2683212]
ENSMUSG00000000001	Gnai3	-0.137849	0.908873	0.00104643	0.0290665	947.798	0.0420563	-3.27774	guanine nucleotide binding protein (G protein), alpha inhibiting 3 [Source:MGI Symbol;Acc:MGI:95773]
ENSMUSG00000036779	Tent4b	-0.135226	0.910527	0.00121781	0.0322384	1152.21	0.0418052	-3.23467	terminal nucleotidyltransferase 4B [Source:MGI Symbol;Acc:MGI:1917820]
ENSMUSG00000000600	Krit1	-0.133933	0.911344	0.00221072	0.049426	1177.08	0.0437637	-3.06036	KRIT1, ankyrin repeat containing [Source:MGI Symbol;Acc:MGI:1930618]
ENSMUSG00000037907	Ankrd13b	-0.132752	0.91209	0.000842196	0.0248714	2003.75	0.0397636	-3.33854	ankyrin repeat domain 13b [Source:MGI Symbol;Acc:MGI:2144501]
ENSMUSG00000032580	Rbm5	-0.129048	0.914434	0.000996952	0.028137	3098.92	0.0392079	-3.29139	RNA binding motif protein 5 [Source:MGI Symbol;Acc:MGI:1933204]
ENSMUSG00000052915	Msl1	-0.1262	0.916242	0.00126441	0.0330639	4055.4	0.0391447	-3.22394	male specific lethal 1 [Source:MGI Symbol;Acc:MGI:1921276]
ENSMUSG00000026617	Bpnt1	-0.125906	0.916428	0.000997997	0.028137	1319.29	0.0382568	-3.29109	bisphosphate 3'-nucleotidase 1 [Source:MGI Symbol;Acc:MGI:1338800]
ENSMUSG00000020719	Ddx5	-0.125706	0.916556	0.00100497	0.0282837	22098.6	0.0382185	-3.28913	DEAD (Asp-Glu-Ala-Asp) box polypeptide 5 [Source:MGI Symbol;Acc:MGI:105037]
ENSMUSG00000072872	Rybp	-0.120027	0.92017	0.000449084	0.0161317	1519.96	0.0342015	-3.50942	RING1 and YY1 binding protein [Source:MGI Symbol;Acc:MGI:1929059]
ENSMUSG00000039253	Fn3krp	-0.117545	0.921755	0.00199475	0.0458648	879.681	0.0380281	-3.09101	fructosamine 3 kinase related protein [Source:MGI Symbol;Acc:MGI:2679256]
ENSMUSG00000026254	Eif4e2	-0.113426	0.92439	0.00116458	0.0313047	1315.88	0.034928	-3.24742	eukaryotic translation initiation factor 4E member 2 [Source:MGI Symbol;Acc:MGI:1914440]
ENSMUSG00000005204	Senp3	-0.113419	0.924395	0.00212565	0.048067	1690.06	0.0369191	-3.07209	SUMO/sentrin specific peptidase 3 [Source:MGI Symbol;Acc:MGI:2158736]
ENSMUSG00000045973	Slc25a51	-0.111555	0.92559	0.00143505	0.0361898	2758.27	0.0349975	-3.18751	solute carrier family 25, member 51 [Source:MGI Symbol;Acc:MGI:2684984]
ENSMUSG00000022270	Retreg1	0.144259	1.10516	0.00186652	0.0436266	1091.73	0.0463752	3.11069	reticulophagy regulator 1 [Source:MGI Symbol;Acc:MGI:1913520]
ENSMUSG00000065979	Cpped1	0.149565	1.10923	0.00011159	0.00582761	867.079	0.0387082	3.8639	calcineurin-like phosphoesterase domain containing 1 [Source:MGI Symbol;Acc:MGI:2443300]
ENSMUSG00000061455	Stx17	0.153514	1.11228	0.00156043	0.03805	805.943	0.0485313	3.1632	syntaxin 17 [Source:MGI Symbol;Acc:MGI:1914977]
ENSMUSG00000039126	Prune2	0.159496	1.1169	0.000399063	0.0147653	1821.37	0.0450466	3.5407	prune homolog 2 [Source:MGI Symbol;Acc:MGI:1925004]
ENSMUSG00000027227	Sord	0.16233	1.11909	0.000919662	0.0265856	507.385	0.0489829	3.31402	sorbitol dehydrogenase [Source:MGI Symbol;Acc:MGI:98266]
ENSMUSG00000000934	Top1mt	0.187334	1.13866	0.00107121	0.0295833	350.162	0.0572689	3.27112	DNA topoisomerase 1, mitochondrial [Source:MGI Symbol;Acc:MGI:1920210]
ENSMUSG00000035673	Sbno2	0.193832	1.1438	0.000186576	0.00845371	455.587	0.0518749	3.73653	strawberry notch 2 [Source:MGI Symbol;Acc:MGI:2448490]
ENSMUSG00000019338	Zfp687	0.193915	1.14386	7.84583e-05	0.00444891	819.64	0.0491041	3.94906	zinc finger protein 687 [Source:MGI Symbol;Acc:MGI:1925516]
ENSMUSG00000021282	Eif5	0.19543	1.14507	0.00034821	0.0134552	6912.89	0.0546425	3.57651	eukaryotic translation initiation factor 5 [Source:MGI Symbol;Acc:MGI:95309]
ENSMUSG00000022912	Pros1	0.198847	1.14778	0.00223392	0.0497852	381.151	0.0650416	3.05723	protein S (alpha) [Source:MGI Symbol;Acc:MGI:1095733]
ENSMUSG00000022817	Itgb5	0.201808	1.15014	0.000225883	0.00983925	1294.62	0.0547178	3.68816	integrin beta 5 [Source:MGI Symbol;Acc:MGI:96614]
ENSMUSG00000074749	Kiz	0.202586	1.15076	0.00149146	0.0370756	347.713	0.0637797	3.17634	kizuna centrosomal protein [Source:MGI Symbol;Acc:MGI:2684960]
ENSMUSG00000044365	Cxxc4	0.202975	1.15107	0.00145492	0.0365466	559.634	0.063758	3.18353	CXXC finger 4 [Source:MGI Symbol;Acc:MGI:2442112]
ENSMUSG00000000278	Scpep1	0.209224	1.15607	0.000705832	0.0222525	287.262	0.0617671	3.3873	serine carboxypeptidase 1 [Source:MGI Symbol;Acc:MGI:1921867]
ENSMUSG00000054723	Vmac	0.210295	1.15692	0.00108841	0.0298856	268.785	0.0643769	3.26662	vimentin-type intermediate filament associated coiled-coil protein [Source:MGI Symbol;Acc:MGI:2146912]
ENSMUSG00000029208	Guf1	0.211654	1.15801	0.00149924	0.0371738	1252.4	0.0666661	3.17483	GUF1 homolog, GTPase [Source:MGI Symbol;Acc:MGI:2140726]
ENSMUSG00000031360	Ctps2	0.216809	1.16216	0.00140599	0.0355975	906.262	0.0678924	3.19342	cytidine 5'-triphosphate synthase 2 [Source:MGI Symbol;Acc:MGI:1933185]
ENSMUSG00000035757	Selenoo	0.219708	1.1645	0.000248597	0.0104947	289.375	0.0599689	3.6637	selenoprotein O [Source:MGI Symbol;Acc:MGI:1919007]
ENSMUSG00000026610	Esrrg	0.221318	1.1658	0.00182571	0.0430401	452.646	0.0709987	3.11721	estrogen-related receptor gamma [Source:MGI Symbol;Acc:MGI:1347056]
ENSMUSG00000040713	Creg1	0.222232	1.16654	2.03268e-06	0.000282306	645.442	0.0467843	4.75015	cellular repressor of E1A-stimulated genes 1 [Source:MGI Symbol;Acc:MGI:1344382]
ENSMUSG00000057554	Lgals8	0.223773	1.16778	5.78009e-06	0.000598818	750.438	0.0493515	4.53428	lectin, galactose binding, soluble 8 [Source:MGI Symbol;Acc:MGI:1928481]
ENSMUSG00000050875	Minar2	0.227377	1.1707	0.000160955	0.00757953	949.254	0.0602557	3.77353	membrane integral NOTCH2 associated receptor 2 [Source:MGI Symbol;Acc:MGI:2442934]
ENSMUSG00000030421	Uri1	0.228007	1.17122	0.000152198	0.00729259	1088.69	0.0602007	3.78745	URI1, prefoldin-like chaperone [Source:MGI Symbol;Acc:MGI:1342294]
ENSMUSG00000076441	Ass1	0.229071	1.17208	0.00211246	0.0478575	729.713	0.0745202	3.07395	argininosuccinate synthetase 1 [Source:MGI Symbol;Acc:MGI:88090]
ENSMUSG00000030630	Fah	0.229305	1.17227	0.00044946	0.0161317	521.319	0.065344	3.5092	fumarylacetoacetate hydrolase [Source:MGI Symbol;Acc:MGI:95482]
ENSMUSG00000021665	Hexb	0.229327	1.17229	3.13463e-05	0.00224173	2086.26	0.0550809	4.16346	hexosaminidase B [Source:MGI Symbol;Acc:MGI:96074]
ENSMUSG00000020889	Nr1d1	0.233214	1.17545	6.44563e-05	0.00381287	1748.02	0.0583637	3.99587	nuclear receptor subfamily 1, group D, member 1 [Source:MGI Symbol;Acc:MGI:2444210]
ENSMUSG00000004508	Gab2	0.234707	1.17667	0.00123957	0.0325926	614.374	0.0726733	3.22962	growth factor receptor bound protein 2-associated protein 2 [Source:MGI Symbol;Acc:MGI:1333854]
ENSMUSG00000022307	Oxr1	0.234836	1.17677	0.00169257	0.0403481	7860.37	0.0748014	3.13946	oxidation resistance 1 [Source:MGI Symbol;Acc:MGI:2179326]
ENSMUSG00000056116	H2-T22	0.238955	1.18014	0.000180511	0.00821775	355.88	0.0638091	3.74484	histocompatibility 2, T region locus 22 [Source:MGI Symbol;Acc:MGI:95956]
ENSMUSG00000020287	Mpg	0.239992	1.18099	0.000891756	0.0260822	179.128	0.0722296	3.32262	N-methylpurine-DNA glycosylase [Source:MGI Symbol;Acc:MGI:97073]
ENSMUSG00000029162	Khk	0.242859	1.18333	0.00162123	0.0391342	189.078	0.0770476	3.15206	ketohexokinase [Source:MGI Symbol;Acc:MGI:1096353]
ENSMUSG00000040174	Alkbh3	0.243358	1.18374	0.00112481	0.0304063	233.917	0.0747117	3.25729	alkB homolog 3, alpha-ketoglutarate-dependent dioxygenase [Source:MGI Symbol;Acc:MGI:1916363]
ENSMUSG00000035697	Arhgap45	0.245164	1.18523	0.0015092	0.0372268	257.115	0.0772678	3.17291	Rho GTPase activating protein 45 [Source:MGI Symbol;Acc:MGI:1917969]
ENSMUSG00000033105	Lss	0.247197	1.1869	0.00131133	0.0339564	924.82	0.0769247	3.21349	lanosterol synthase [Source:MGI Symbol;Acc:MGI:1336155]
ENSMUSG00000042997	Nhlrc3	0.248024	1.18758	0.000505307	0.0173561	370.308	0.0713137	3.47793	NHL repeat containing 3 [Source:MGI Symbol;Acc:MGI:2444520]
ENSMUSG00000043629	1700019D03Rik	0.249083	1.18845	0.00079091	0.0240869	346.198	0.074221	3.35596	RIKEN cDNA 1700019D03 gene [Source:MGI Symbol;Acc:MGI:1914330]
ENSMUSG00000033192	Lpcat2	0.250254	1.18942	0.000462875	0.0163379	315.344	0.0714732	3.50137	lysophosphatidylcholine acyltransferase 2 [Source:MGI Symbol;Acc:MGI:3606214]
ENSMUSG00000021846	Peli2	0.250945	1.18999	0.000107363	0.00565573	579.001	0.0647881	3.87332	pellino 2 [Source:MGI Symbol;Acc:MGI:1891445]
ENSMUSG00000072640	Lyrm9	0.251498	1.19044	5.28394e-05	0.00334231	1192.27	0.0622103	4.0427	LYR motif containing 9 [Source:MGI Symbol;Acc:MGI:1913524]
ENSMUSG00000020176	Grb10	0.25472	1.1931	0.0018545	0.0433984	813.167	0.0818354	3.1126	growth factor receptor bound protein 10 [Source:MGI Symbol;Acc:MGI:103232]
ENSMUSG00000072969	Armcx5	0.258415	1.19616	0.000797881	0.0242348	618.533	0.0770576	3.35353	armadillo repeat containing, X-linked 5 [Source:MGI Symbol;Acc:MGI:2148026]
ENSMUSG00000003644	Rps6ka1	0.259462	1.19703	0.000911823	0.0264788	334.154	0.0782357	3.31641	ribosomal protein S6 kinase polypeptide 1 [Source:MGI Symbol;Acc:MGI:104558]
ENSMUSG00000021998	Lcp1	0.260727	1.19808	2.96156e-05	0.00214194	359.796	0.0624287	4.1764	lymphocyte cytosolic protein 1 [Source:MGI Symbol;Acc:MGI:104808]
ENSMUSG00000032245	Cln6	0.261023	1.19833	0.000613534	0.0199305	227.692	0.0761987	3.42556	ceroid-lipofuscinosis, neuronal 6 [Source:MGI Symbol;Acc:MGI:2159324]
ENSMUSG00000016256	Ctsz	0.26113	1.19842	0.00133949	0.0343218	807.443	0.0814153	3.20738	cathepsin Z [Source:MGI Symbol;Acc:MGI:1891190]
ENSMUSG00000010307	Tmem86a	0.264308	1.20106	0.000602159	0.0197282	259.941	0.0770435	3.43064	transmembrane protein 86A [Source:MGI Symbol;Acc:MGI:1915143]
ENSMUSG00000023452	Pisd	0.268198	1.2043	5.86636e-05	0.00359216	669.706	0.0667472	4.01812	phosphatidylserine decarboxylase [Source:MGI Symbol;Acc:MGI:2445114]
ENSMUSG00000071647	Eml3	0.268996	1.20497	0.000825115	0.0247096	325.65	0.0804358	3.34423	echinoderm microtubule associated protein like 3 [Source:MGI Symbol;Acc:MGI:2387612]
ENSMUSG00000027293	Ehd4	0.269037	1.205	0.00145838	0.0365856	228.211	0.0845274	3.18284	EH-domain containing 4 [Source:MGI Symbol;Acc:MGI:1919619]
ENSMUSG00000036908	Unc93b1	0.271976	1.20746	0.000147521	0.0071977	429.28	0.071663	3.79521	unc-93 homolog B1, TLR signaling regulator [Source:MGI Symbol;Acc:MGI:1859307]
ENSMUSG00000030341	Tnfrsf1a	0.276526	1.21127	7.30255e-05	0.0041655	208.277	0.0697205	3.96621	tumor necrosis factor receptor superfamily, member 1a [Source:MGI Symbol;Acc:MGI:1314884]
ENSMUSG00000047250	Ptgs1	0.280433	1.21456	0.00026752	0.0110675	371.562	0.0769388	3.64488	prostaglandin-endoperoxide synthase 1 [Source:MGI Symbol;Acc:MGI:97797]
ENSMUSG00000090626	Tex9	0.280974	1.21501	0.00150515	0.0371749	218.627	0.0885322	3.17369	testis expressed gene 9 [Source:MGI Symbol;Acc:MGI:1201610]
ENSMUSG00000001751	Naglu	0.283071	1.21678	0.000757884	0.0234662	175.246	0.0840538	3.36774	alpha-N-acetylglucosaminidase (Sanfilippo disease IIIB) [Source:MGI Symbol;Acc:MGI:1351641]
ENSMUSG00000001123	Lgals9	0.285527	1.21886	0.000560151	0.018769	170.351	0.0827565	3.45021	lectin, galactose binding, soluble 9 [Source:MGI Symbol;Acc:MGI:109496]
ENSMUSG00000056656	Apol8	0.28835	1.22124	0.000692715	0.0220175	199.612	0.0849975	3.39245	apolipoprotein L 8 [Source:MGI Symbol;Acc:MGI:2444921]
ENSMUSG00000034587	8430429K09Rik	0.288825	1.22165	0.000395962	0.0146789	146.786	0.0815255	3.54276	RIKEN cDNA 8430429K09 gene [Source:MGI Symbol;Acc:MGI:1918773]
ENSMUSG00000042851	Zc3h6	0.291569	1.22397	0.000126192	0.00641771	479.26	0.0760527	3.83377	zinc finger CCCH type containing 6 [Source:MGI Symbol;Acc:MGI:1926001]
ENSMUSG00000035769	Xylb	0.292994	1.22518	0.000128501	0.00649827	164.626	0.0765134	3.82931	xylulokinase homolog (H. influenzae) [Source:MGI Symbol;Acc:MGI:2142985]
ENSMUSG00000060519	Tor3a	0.294826	1.22674	0.000643397	0.020725	202.764	0.0863926	3.41263	torsin family 3, member A [Source:MGI Symbol;Acc:MGI:1353652]
ENSMUSG00000059336	Slc14a1	0.296022	1.22775	2.48621e-07	5.12374e-05	516.861	0.0573827	5.15874	solute carrier family 14 (urea transporter), member 1 [Source:MGI Symbol;Acc:MGI:1351654]
ENSMUSG00000030786	Itgam	0.29942	1.23065	0.000124735	0.00637511	751.005	0.0780425	3.83663	integrin alpha M [Source:MGI Symbol;Acc:MGI:96607]
ENSMUSG00000022831	Hcls1	0.29962	1.23082	0.000327209	0.0129305	138.45	0.0833958	3.59275	hematopoietic cell specific Lyn substrate 1 [Source:MGI Symbol;Acc:MGI:104568]
ENSMUSG00000055067	Smyd3	0.300635	1.23169	3.33006e-06	0.000398899	685.354	0.0646619	4.64934	SET and MYND domain containing 3 [Source:MGI Symbol;Acc:MGI:1916976]
ENSMUSG00000034116	Vav1	0.30253	1.23331	0.00126452	0.0330639	123.418	0.0938395	3.22391	vav 1 oncogene [Source:MGI Symbol;Acc:MGI:98923]
ENSMUSG00000021534	1700001L19Rik	0.302897	1.23362	0.00141322	0.0357331	242.88	0.0948944	3.19194	RIKEN cDNA 1700001L19 gene [Source:MGI Symbol;Acc:MGI:1916565]
ENSMUSG00000004902	Slc25a18	0.30524	1.23562	0.000661781	0.0211748	1221.96	0.0896462	3.40494	solute carrier family 25 (mitochondrial carrier), member 18 [Source:MGI Symbol;Acc:MGI:1919053]
ENSMUSG00000053158	Fes	0.305516	1.23586	0.000475368	0.0166561	102.447	0.0874335	3.49427	feline sarcoma oncogene [Source:MGI Symbol;Acc:MGI:95514]
ENSMUSG00000031207	Msn	0.30618	1.23643	0.000275193	0.0112941	797.716	0.0841711	3.6376	moesin [Source:MGI Symbol;Acc:MGI:97167]
ENSMUSG00000056459	Zbtb25	0.308128	1.2381	4.0015e-07	7.66928e-05	277.489	0.0607882	5.06889	zinc finger and BTB domain containing 25 [Source:MGI Symbol;Acc:MGI:99197]
ENSMUSG00000028859	Csf3r	0.308229	1.23819	0.000339043	0.0132075	243.583	0.0860139	3.58348	colony stimulating factor 3 receptor (granulocyte) [Source:MGI Symbol;Acc:MGI:1339755]
ENSMUSG00000040272	Accs	0.309395	1.23919	0.000647455	0.0208207	115.669	0.0907073	3.41091	1-aminocyclopropane-1-carboxylate synthase (non-functional) [Source:MGI Symbol;Acc:MGI:1919717]
ENSMUSG00000019823	Mical1	0.309786	1.23952	0.000834999	0.0247751	190.62	0.0927246	3.34092	microtubule associated monooxygenase, calponin and LIM domain containing 1 [Source:MGI Symbol;Acc:MGI:2385847]
ENSMUSG00000052336	Cx3cr1	0.31056	1.24019	3.27351e-06	0.000394592	1499.6	0.0667459	4.65287	chemokine (C-X3-C motif) receptor 1 [Source:MGI Symbol;Acc:MGI:1333815]
ENSMUSG00000005142	Man2b1	0.310883	1.24047	3.78557e-07	7.47982e-05	1237.37	0.0612042	5.07944	mannosidase 2, alpha B1 [Source:MGI Symbol;Acc:MGI:107286]
ENSMUSG00000000792	Slc5a5	0.311805	1.24126	0.000188735	0.00851129	599.863	0.0835125	3.73364	solute carrier family 5 (sodium iodide symporter), member 5 [Source:MGI Symbol;Acc:MGI:2149330]
ENSMUSG00000026077	Npas2	0.311832	1.24128	0.00108414	0.0298545	712.232	0.0954279	3.26773	neuronal PAS domain protein 2 [Source:MGI Symbol;Acc:MGI:109232]
ENSMUSG00000032359	Ctsh	0.312126	1.24154	0.000128953	0.00650397	272.762	0.0815281	3.82845	cathepsin H [Source:MGI Symbol;Acc:MGI:107285]
ENSMUSG00000034255	Arhgap27	0.312623	1.24196	6.93518e-09	2.37356e-06	392.664	0.0539704	5.79249	Rho GTPase activating protein 27 [Source:MGI Symbol;Acc:MGI:1916903]
ENSMUSG00000006931	P3h4	0.313365	1.2426	0.000299057	0.0120414	266.516	0.086658	3.61612	prolyl 3-hydroxylase family member 4 (non-enzymatic) [Source:MGI Symbol;Acc:MGI:1913430]
ENSMUSG00000028581	Laptm5	0.314383	1.24348	1.00265e-06	0.000158816	1014.33	0.0642763	4.89112	lysosomal-associated protein transmembrane 5 [Source:MGI Symbol;Acc:MGI:108046]
ENSMUSG00000020901	Pik3r5	0.314453	1.24354	0.0015045	0.0371749	92.5931	0.0990773	3.17381	phosphoinositide-3-kinase regulatory subunit 5 [Source:MGI Symbol;Acc:MGI:2443588]
ENSMUSG00000020891	Alox8	0.316291	1.24513	0.000498539	0.0171853	216.165	0.0908481	3.48154	arachidonate 8-lipoxygenase [Source:MGI Symbol;Acc:MGI:1098228]
ENSMUSG00000029771	Irf5	0.32125	1.24941	0.00199579	0.0458648	115.472	0.103935	3.09086	interferon regulatory factor 5 [Source:MGI Symbol;Acc:MGI:1350924]
ENSMUSG00000046380	Jrk	0.324289	1.25205	0.000329532	0.0129955	239.136	0.0903083	3.5909	jerky [Source:MGI Symbol;Acc:MGI:106214]
ENSMUSG00000026786	Apbb1ip	0.325449	1.25305	2.61533e-05	0.00195041	180.606	0.0774028	4.20461	amyloid beta (A4) precursor protein-binding, family B, member 1 interacting protein [Source:MGI Symbol;Acc:MGI:1861354]
ENSMUSG00000006411	Nectin4	0.325802	1.25336	0.000226719	0.00984391	205.242	0.0883597	3.68722	nectin cell adhesion molecule 4 [Source:MGI Symbol;Acc:MGI:1918990]
ENSMUSG00000044345	Marveld1	0.326608	1.25406	9.27711e-06	0.000880223	180.167	0.0736703	4.43337	MARVEL (membrane-associating) domain containing 1 [Source:MGI Symbol;Acc:MGI:2147570]
ENSMUSG00000042213	Zfand4	0.330679	1.25761	0.000181143	0.00822698	102.774	0.0883234	3.74396	zinc finger, AN1-type domain 4 [Source:MGI Symbol;Acc:MGI:1914742]
ENSMUSG00000024769	Cdc42bpg	0.331863	1.25864	0.00035486	0.0136571	241.28	0.0929183	3.57156	CDC42 binding protein kinase gamma (DMPK-like) [Source:MGI Symbol;Acc:MGI:2652845]
ENSMUSG00000075389	2810410L24Rik	0.333593	1.26015	0.00194848	0.0449934	83.4797	0.107681	3.09798	RIKEN cDNA 2810410L24 gene [Source:MGI Symbol;Acc:MGI:1923627]
ENSMUSG00000004952	Rasa4	0.338248	1.26422	0.00198132	0.0456418	119.741	0.109358	3.09302	RAS p21 protein activator 4 [Source:MGI Symbol;Acc:MGI:1858600]
ENSMUSG00000079491	H2-T10	0.338891	1.26478	0.000728805	0.0228613	133.03	0.100308	3.37851	histocompatibility 2, T region locus 10 [Source:MGI Symbol;Acc:MGI:95942]
ENSMUSG00000040557	Mettl27	0.338905	1.2648	0.000160562	0.00757953	158.194	0.0897967	3.77414	methyltransferase like 27 [Source:MGI Symbol;Acc:MGI:1933146]
ENSMUSG00000059142	Zfp945	0.339411	1.26524	2.26976e-06	0.00029796	455.155	0.0717907	4.72779	zinc finger protein 945 [Source:MGI Symbol;Acc:MGI:2445132]
ENSMUSG00000020865	Abcc3	0.340171	1.26591	0.00189606	0.0441554	74.077	0.109519	3.10605	ATP-binding cassette, sub-family C (CFTR/MRP), member 3 [Source:MGI Symbol;Acc:MGI:1923658]
ENSMUSG00000023367	Tmem176a	0.341331	1.26692	0.000333885	0.0130922	227.141	0.0951449	3.58748	transmembrane protein 176A [Source:MGI Symbol;Acc:MGI:1913308]
ENSMUSG00000047810	Ccdc88b	0.341644	1.2672	9.5138e-06	0.000898234	162.646	0.0771565	4.42794	coiled-coil domain containing 88B [Source:MGI Symbol;Acc:MGI:1925567]
ENSMUSG00000049625	Tifab	0.346549	1.27152	0.00168207	0.040248	85.5117	0.110321	3.14129	TRAF-interacting protein with forkhead-associated domain, family member B [Source:MGI Symbol;Acc:MGI:2385852]
ENSMUSG00000035131	Brinp3	0.352751	1.27699	0.00161041	0.0389711	407.154	0.111842	3.15401	bone morphogenetic protein/retinoic acid inducible neural specific 3 [Source:MGI Symbol;Acc:MGI:2443035]
ENSMUSG00000060314	Zfp941	0.353477	1.27764	0.000977324	0.0279156	497.144	0.107213	3.29697	zinc finger protein 941 [Source:MGI Symbol;Acc:MGI:3039601]
ENSMUSG00000045932	Ifit2	0.354185	1.27826	4.83932e-06	0.000526991	249.702	0.0774746	4.57164	interferon-induced protein with tetratricopeptide repeats 2 [Source:MGI Symbol;Acc:MGI:99449]
ENSMUSG00000028976	Slc2a5	0.354735	1.27875	2.03231e-05	0.00159396	144.216	0.0832456	4.26131	solute carrier family 2 (facilitated glucose transporter), member 5 [Source:MGI Symbol;Acc:MGI:1928369]
ENSMUSG00000063687	Pcdhb5	0.356463	1.28028	0.00101389	0.0284931	174.237	0.108458	3.28664	protocadherin beta 5 [Source:MGI Symbol;Acc:MGI:2136739]
ENSMUSG00000020573	Pik3cg	0.35657	1.28038	0.00182902	0.0430652	115.265	0.114407	3.11668	phosphatidylinositol-4,5-bisphosphate 3-kinase catalytic subunit gamma [Source:MGI Symbol;Acc:MGI:1353576]
ENSMUSG00000018217	Pmp22	0.359567	1.28304	0.000223768	0.00981407	544.308	0.097429	3.69055	peripheral myelin protein 22 [Source:MGI Symbol;Acc:MGI:97631]
ENSMUSG00000071203	Naip5	0.36073	1.28408	0.00153307	0.037526	61.9817	0.113854	3.16835	NLR family, apoptosis inhibitory protein 5 [Source:MGI Symbol;Acc:MGI:1298220]
ENSMUSG00000092279	#N/A	0.36154	1.2848	0.00221711	0.0494682	64.5089	0.11817	3.05949	#N/A
ENSMUSG00000036896	C1qc	0.362354	1.28552	4.88017e-06	0.000527823	1028.06	0.0792919	4.56987	complement component 1, q subcomponent, C chain [Source:MGI Symbol;Acc:MGI:88225]
ENSMUSG00000045062	Pcdhb7	0.364549	1.28748	0.000108163	0.00567959	235.503	0.0941619	3.87151	protocadherin beta 7 [Source:MGI Symbol;Acc:MGI:2136741]
ENSMUSG00000030029	Lrig1	0.364618	1.28754	0.000100069	0.00538836	757.627	0.0937218	3.89043	leucine-rich repeats and immunoglobulin-like domains 1 [Source:MGI Symbol;Acc:MGI:107935]
ENSMUSG00000062944	9130023H24Rik	0.365137	1.288	0.000790026	0.0240869	65.9371	0.108793	3.35627	RIKEN cDNA 9130023H24 gene [Source:MGI Symbol;Acc:MGI:2442738]
ENSMUSG00000018593	Sparc	0.366693	1.28939	5.91062e-05	0.00360445	7534.15	0.0913	4.01635	secreted acidic cysteine rich glycoprotein [Source:MGI Symbol;Acc:MGI:98373]
ENSMUSG00000066113	Adamtsl1	0.369529	1.29193	0.00169049	0.0403481	192.645	0.117691	3.13982	ADAMTS-like 1 [Source:MGI Symbol;Acc:MGI:1924989]
ENSMUSG00000036887	C1qa	0.371341	1.29355	1.48348e-06	0.000220406	1122.31	0.0771465	4.81345	complement component 1, q subcomponent, alpha polypeptide [Source:MGI Symbol;Acc:MGI:88223]
ENSMUSG00000058715	Fcer1g	0.372131	1.29426	0.000393356	0.0146106	195.446	0.104988	3.5445	Fc receptor, IgE, high affinity I, gamma polypeptide [Source:MGI Symbol;Acc:MGI:95496]
ENSMUSG00000036362	P2ry13	0.372252	1.29437	3.26156e-06	0.000394592	367.509	0.0799919	4.65362	purinergic receptor P2Y, G-protein coupled 13 [Source:MGI Symbol;Acc:MGI:1921441]
ENSMUSG00000038147	Cd84	0.374617	1.2965	3.52479e-05	0.00243008	157.386	0.0905614	4.13661	CD84 antigen [Source:MGI Symbol;Acc:MGI:1336885]
ENSMUSG00000060802	B2m	0.374684	1.29656	0.000147589	0.0071977	2288.59	0.0987287	3.79509	beta-2 microglobulin [Source:MGI Symbol;Acc:MGI:88127]
ENSMUSG00000051224	Tceanc	0.376242	1.29796	0.00131176	0.0339564	62.0549	0.117085	3.21339	transcription elongation factor A (SII) N-terminal and central domain containing [Source:MGI Symbol;Acc:MGI:2685236]
ENSMUSG00000074001	Klhl40	0.376343	1.29805	2.79419e-05	0.00204402	130.392	0.0898275	4.18962	kelch-like 40 [Source:MGI Symbol;Acc:MGI:1919580]
ENSMUSG00000046056	Sbsn	0.377245	1.29886	0.000318911	0.0127074	149.863	0.104807	3.59943	suprabasin [Source:MGI Symbol;Acc:MGI:2446326]
ENSMUSG00000002111	Spi1	0.37759	1.29917	8.92926e-05	0.00497495	95.7858	0.0963734	3.91798	spleen focus forming virus (SFFV) proviral integration oncogene [Source:MGI Symbol;Acc:MGI:98282]
ENSMUSG00000024352	Spata24	0.378474	1.29997	0.000435793	0.015789	88.4359	0.1076	3.5174	spermatogenesis associated 24 [Source:MGI Symbol;Acc:MGI:1918492]
ENSMUSG00000023764	Sfi1	0.380215	1.30154	2.41249e-06	0.000310321	1009.89	0.0806327	4.71539	Sfi1 homolog, spindle assembly associated (yeast) [Source:MGI Symbol;Acc:MGI:1926137]
ENSMUSG00000037860	Aim2	0.382057	1.3032	0.000497614	0.0171849	84.658	0.109722	3.48204	absent in melanoma 2 [Source:MGI Symbol;Acc:MGI:2686159]
ENSMUSG00000023992	Trem2	0.382257	1.30338	4.57763e-05	0.00300462	395.901	0.0937775	4.07621	triggering receptor expressed on myeloid cells 2 [Source:MGI Symbol;Acc:MGI:1913150]
ENSMUSG00000026896	Ifih1	0.383976	1.30493	0.000835057	0.0247751	130.353	0.114932	3.34091	interferon induced with helicase C domain 1 [Source:MGI Symbol;Acc:MGI:1918836]
ENSMUSG00000020538	Srebf1	0.384801	1.30568	1.49733e-05	0.00124774	1560.91	0.0888876	4.32908	sterol regulatory element binding transcription factor 1 [Source:MGI Symbol;Acc:MGI:107606]
ENSMUSG00000032397	Tipin	0.385848	1.30663	0.000194891	0.00876826	260.584	0.103568	3.72555	timeless interacting protein [Source:MGI Symbol;Acc:MGI:1921571]
ENSMUSG00000059498	Fcgr3	0.386154	1.3069	0.000356388	0.0136611	329.009	0.108153	3.57044	Fc receptor, IgG, low affinity III [Source:MGI Symbol;Acc:MGI:95500]
ENSMUSG00000022148	Fyb	0.387774	1.30837	5.36107e-05	0.00335785	128.738	0.0960003	4.0393	FYN binding protein [Source:MGI Symbol;Acc:MGI:1346327]
ENSMUSG00000032456	Nmnat3	0.388364	1.30891	0.00207731	0.0473972	50.2928	0.126135	3.07895	nicotinamide nucleotide adenylyltransferase 3 [Source:MGI Symbol;Acc:MGI:1921330]
ENSMUSG00000091994	E130317F20Rik	0.389073	1.30955	0.000362725	0.0138762	71.7359	0.109112	3.56582	RIKEN cDNA E130317F20 gene [Source:MGI Symbol;Acc:MGI:3041202]
ENSMUSG00000044794	#N/A	0.389102	1.30958	4.19198e-05	0.0027897	126.273	0.0949808	4.09664	#N/A
ENSMUSG00000066245	Gm10156	0.394403	1.3144	0.00133466	0.0342979	98.7857	0.122928	3.20842	predicted gene 10156 [Source:MGI Symbol;Acc:MGI:3642344]
ENSMUSG00000044350	Lacc1	0.394921	1.31487	1.52187e-07	3.31092e-05	205.714	0.0752246	5.24989	laccase domain containing 1 [Source:MGI Symbol;Acc:MGI:2445077]
ENSMUSG00000041736	Tspo	0.395501	1.3154	0.00167822	0.040206	81.9575	0.125877	3.14196	translocator protein [Source:MGI Symbol;Acc:MGI:88222]
ENSMUSG00000087674	4930447M23Rik	0.396229	1.31606	5.21173e-05	0.00330755	118.618	0.0979328	4.04592	RIKEN cDNA 4930447M23 gene [Source:MGI Symbol;Acc:MGI:1918902]
ENSMUSG00000003283	Hck	0.396986	1.31675	0.000719686	0.0226123	70.7929	0.117383	3.38197	hemopoietic cell kinase [Source:MGI Symbol;Acc:MGI:96052]
ENSMUSG00000040751	Lat2	0.397768	1.31747	0.00118006	0.0315	73.1676	0.12263	3.24366	linker for activation of T cells family, member 2 [Source:MGI Symbol;Acc:MGI:1926479]
ENSMUSG00000040061	Plcb2	0.397916	1.3176	0.000258715	0.0108029	103.599	0.108915	3.65348	phospholipase C, beta 2 [Source:MGI Symbol;Acc:MGI:107465]
ENSMUSG00000046879	Irgm1	0.399128	1.31871	4.49445e-05	0.00296016	279.501	0.0978142	4.08047	immunity-related GTPase family M member 1 [Source:MGI Symbol;Acc:MGI:107567]
ENSMUSG00000036905	C1qb	0.399181	1.31876	1.05962e-05	0.0009625	1217.08	0.0906274	4.40463	complement component 1, q subcomponent, beta polypeptide [Source:MGI Symbol;Acc:MGI:88224]
ENSMUSG00000044468	Tent5c	0.401209	1.32061	0.000870587	0.0255523	95.2459	0.120508	3.32932	terminal nucleotidyltransferase 5C [Source:MGI Symbol;Acc:MGI:1921895]
ENSMUSG00000039787	Cercam	0.405572	1.32461	2.70414e-05	0.00200882	200.486	0.0966326	4.19705	cerebral endothelial cell adhesion molecule [Source:MGI Symbol;Acc:MGI:2139134]
ENSMUSG00000022309	Angpt1	0.405789	1.32481	0.000775607	0.0237844	215.106	0.120722	3.36136	angiopoietin 1 [Source:MGI Symbol;Acc:MGI:108448]
ENSMUSG00000004098	Col5a3	0.406055	1.32506	0.00109554	0.0299105	125.535	0.124375	3.26477	collagen, type V, alpha 3 [Source:MGI Symbol;Acc:MGI:1858212]
ENSMUSG00000004730	Adgre1	0.407271	1.32617	3.53229e-06	0.000415336	206.238	0.0878277	4.63716	adhesion G protein-coupled receptor E1 [Source:MGI Symbol;Acc:MGI:106912]
ENSMUSG00000058498	Rnf207	0.408884	1.32766	0.000705914	0.0222525	210.36	0.120712	3.38727	ring finger protein 207 [Source:MGI Symbol;Acc:MGI:2684989]
ENSMUSG00000036502	Tmem255a	0.409502	1.32823	9.59624e-05	0.00519553	821.31	0.104985	3.90058	transmembrane protein 255A [Source:MGI Symbol;Acc:MGI:3045722]
ENSMUSG00000041515	Irf8	0.41098	1.32959	8.74851e-08	2.09592e-05	156.917	0.0768048	5.35097	interferon regulatory factor 8 [Source:MGI Symbol;Acc:MGI:96395]
ENSMUSG00000042672	Dcst1	0.417303	1.33543	0.000162244	0.00762151	116.5	0.110645	3.77154	DC-STAMP domain containing 1 [Source:MGI Symbol;Acc:MGI:1925022]
ENSMUSG00000041309	Nkx6-2	0.419098	1.33709	0.000822996	0.0247096	208.406	0.125293	3.34494	NK6 homeobox 2 [Source:MGI Symbol;Acc:MGI:1352738]
ENSMUSG00000033467	Crlf2	0.419352	1.33733	1.86702e-06	0.000261191	237.776	0.0879641	4.76731	cytokine receptor-like factor 2 [Source:MGI Symbol;Acc:MGI:1889506]
ENSMUSG00000024965	Fermt3	0.428109	1.34547	1.28962e-07	2.87405e-05	130.455	0.0810764	5.28032	fermitin family member 3 [Source:MGI Symbol;Acc:MGI:2147790]
ENSMUSG00000063558	Aox1	0.430195	1.34742	4.62425e-05	0.00301566	234.529	0.105599	4.07385	aldehyde oxidase 1 [Source:MGI Symbol;Acc:MGI:88035]
ENSMUSG00000042129	Rassf4	0.430412	1.34762	0.000612808	0.0199305	199.511	0.125635	3.42588	Ras association (RalGDS/AF-6) domain family member 4 [Source:MGI Symbol;Acc:MGI:2386853]
ENSMUSG00000051652	Lrrc3	0.430862	1.34804	4.90788e-06	0.000527823	183.582	0.0943075	4.56869	leucine rich repeat containing 3 [Source:MGI Symbol;Acc:MGI:2447899]
ENSMUSG00000052160	Pld4	0.430946	1.34812	1.25185e-09	5.33177e-07	267.567	0.0709557	6.07346	phospholipase D family, member 4 [Source:MGI Symbol;Acc:MGI:2144765]
ENSMUSG00000001025	S100a6	0.43185	1.34896	0.0015219	0.0373001	198.287	0.13621	3.17048	S100 calcium binding protein A6 (calcyclin) [Source:MGI Symbol;Acc:MGI:1339467]
ENSMUSG00000004894	Hapln2	0.436938	1.35373	0.000240478	0.0101969	675.154	0.118986	3.67219	hyaluronan and proteoglycan link protein 2 [Source:MGI Symbol;Acc:MGI:2137300]
ENSMUSG00000055541	Lair1	0.439513	1.35615	2.31009e-06	0.000301192	249.549	0.093034	4.72421	leukocyte-associated Ig-like receptor 1 [Source:MGI Symbol;Acc:MGI:105492]
ENSMUSG00000030579	Tyrobp	0.440547	1.35712	0.000791755	0.0240869	394.458	0.131285	3.35566	TYRO protein tyrosine kinase binding protein [Source:MGI Symbol;Acc:MGI:1277211]
ENSMUSG00000004266	Ptpn6	0.444259	1.36062	7.16243e-07	0.000121275	106.795	0.0896243	4.95691	protein tyrosine phosphatase, non-receptor type 6 [Source:MGI Symbol;Acc:MGI:96055]
ENSMUSG00000087305	A430035B10Rik	0.445766	1.36204	0.000286435	0.011631	61.9469	0.122893	3.62727	RIKEN cDNA A430035B10 gene [Source:MGI Symbol;Acc:MGI:2443789]
ENSMUSG00000051497	Kcnj16	0.446868	1.36308	0.000451947	0.0161748	680.468	0.127395	3.50773	potassium inwardly-rectifying channel, subfamily J, member 16 [Source:MGI Symbol;Acc:MGI:1314842]
ENSMUSG00000029096	Htra3	0.452649	1.36855	1.58743e-06	0.000230491	134.425	0.0943039	4.7999	HtrA serine peptidase 3 [Source:MGI Symbol;Acc:MGI:1925808]
ENSMUSG00000081535	#N/A	0.453015	1.3689	0.000820512	0.0246875	562.864	0.135399	3.34578	#N/A
ENSMUSG00000026224	4933407L21Rik	0.453979	1.36981	0.000857353	0.02528	55.7285	0.136184	3.33358	RIKEN cDNA 4933407L21 gene [Source:MGI Symbol;Acc:MGI:1918391]
ENSMUSG00000023795	Pisd-ps2	0.459452	1.37502	1.7322e-06	0.000247511	402.4	0.0960716	4.78239	phosphatidylserine decarboxylase, pseudogene 2 [Source:MGI Symbol;Acc:MGI:3612472]
ENSMUSG00000093452	Zfhx2os	0.459778	1.37533	0.00125862	0.0329995	53.5676	0.142556	3.22525	zinc finger homeobox 2, opposite strand [Source:MGI Symbol;Acc:MGI:3620246]
ENSMUSG00000051506	Wdfy4	0.46024	1.37577	0.000229341	0.00992223	67.5402	0.12492	3.68429	WD repeat and FYVE domain containing 4 [Source:MGI Symbol;Acc:MGI:3584510]
ENSMUSG00000029307	Dmp1	0.460386	1.37591	0.00179703	0.0425207	184.637	0.147471	3.12188	dentin matrix protein 1 [Source:MGI Symbol;Acc:MGI:94910]
ENSMUSG00000044811	Cd300c2	0.460794	1.3763	0.00137893	0.0350512	90.9219	0.144042	3.19902	CD300C molecule 2 [Source:MGI Symbol;Acc:MGI:2153249]
ENSMUSG00000067212	H2-T23	0.460926	1.37643	0.000497633	0.0171849	204.253	0.132373	3.48203	histocompatibility 2, T region locus 23 [Source:MGI Symbol;Acc:MGI:95957]
ENSMUSG00000044499	Hs3st5	0.460947	1.37644	0.00151546	0.0372376	37.3706	0.145331	3.17171	heparan sulfate (glucosamine) 3-O-sulfotransferase 5 [Source:MGI Symbol;Acc:MGI:2441996]
ENSMUSG00000020120	Plek	0.462195	1.37764	4.35183e-08	1.19153e-05	476.236	0.0844046	5.47595	pleckstrin [Source:MGI Symbol;Acc:MGI:1860485]
ENSMUSG00000022548	Apod	0.462588	1.37801	9.3218e-09	2.97769e-06	3621.99	0.0805533	5.74263	apolipoprotein D [Source:MGI Symbol;Acc:MGI:88056]
ENSMUSG00000024338	Psmb8	0.464599	1.37993	0.000833596	0.0247751	79.3674	0.139044	3.34139	proteasome (prosome, macropain) subunit, beta type 8 (large multifunctional peptidase 7) [Source:MGI Symbol;Acc:MGI:1346527]
ENSMUSG00000031165	Was	0.468699	1.38386	0.000284711	0.011631	45.7001	0.12916	3.62883	Wiskott-Aldrich syndrome [Source:MGI Symbol;Acc:MGI:105059]
ENSMUSG00000045193	Cirbp	0.471528	1.38658	1.27768e-05	0.00110806	1368.85	0.108052	4.36389	cold inducible RNA binding protein [Source:MGI Symbol;Acc:MGI:893588]
ENSMUSG00000025492	Ifitm3	0.474049	1.389	0.000384121	0.0144008	186.95	0.133506	3.55076	interferon induced transmembrane protein 3 [Source:MGI Symbol;Acc:MGI:1913391]
ENSMUSG00000026170	Cyp27a1	0.475049	1.38997	0.000164793	0.00772231	95.9222	0.126086	3.76765	cytochrome P450, family 27, subfamily a, polypeptide 1 [Source:MGI Symbol;Acc:MGI:88594]
ENSMUSG00000028864	Hgf	0.475355	1.39026	0.00104013	0.0289821	79.2887	0.14495	3.27944	hepatocyte growth factor [Source:MGI Symbol;Acc:MGI:96079]
ENSMUSG00000034768	Asb16	0.476702	1.39156	2.85664e-05	0.00208176	94.1596	0.113918	4.1846	ankyrin repeat and SOCS box-containing 16 [Source:MGI Symbol;Acc:MGI:2654437]
ENSMUSG00000020131	Pcsk4	0.477413	1.39225	0.000202426	0.00899726	70.0414	0.128476	3.71597	proprotein convertase subtilisin/kexin type 4 [Source:MGI Symbol;Acc:MGI:97514]
ENSMUSG00000026471	Mr1	0.4775	1.39233	7.03734e-08	1.7496e-05	168.878	0.0885865	5.39022	major histocompatibility complex, class I-related [Source:MGI Symbol;Acc:MGI:1195463]
ENSMUSG00000024737	Slc15a3	0.482574	1.39723	0.000435552	0.015789	50.2053	0.13719	3.51755	solute carrier family 15, member 3 [Source:MGI Symbol;Acc:MGI:1929691]
ENSMUSG00000072844	G530011O06Rik	0.485553	1.40012	0.000138014	0.00685276	261.904	0.127385	3.8117	RIKEN cDNA G530011O06 gene [Source:MGI Symbol;Acc:MGI:3603513]
ENSMUSG00000020399	Havcr2	0.487728	1.40223	1.53747e-07	3.31092e-05	116.471	0.0929357	5.24801	hepatitis A virus cellular receptor 2 [Source:MGI Symbol;Acc:MGI:2159682]
ENSMUSG00000078853	Igtp	0.488227	1.40272	0.00214149	0.0482869	108.722	0.159038	3.06987	interferon gamma induced GTPase [Source:MGI Symbol;Acc:MGI:107729]
ENSMUSG00000030798	Cd37	0.4894	1.40386	4.38352e-07	7.92591e-05	152.065	0.0968821	5.0515	CD37 antigen [Source:MGI Symbol;Acc:MGI:88330]
ENSMUSG00000038843	Gcnt1	0.490973	1.40539	1.2127e-05	0.00106131	101.725	0.112215	4.37529	glucosaminyl (N-acetyl) transferase 1, core 2 [Source:MGI Symbol;Acc:MGI:95676]
ENSMUSG00000052151	Plpp2	0.495269	1.40958	0.000168002	0.00781931	74.2561	0.131621	3.76283	phospholipid phosphatase 2 [Source:MGI Symbol;Acc:MGI:1354945]
ENSMUSG00000018774	Cd68	0.495812	1.41011	3.81894e-11	2.92776e-08	231.744	0.0749987	6.61094	CD68 antigen [Source:MGI Symbol;Acc:MGI:88342]
ENSMUSG00000047180	Neurl3	0.497394	1.41166	0.00023416	0.00999534	49.3928	0.135198	3.67899	neuralized E3 ubiquitin protein ligase 3 [Source:MGI Symbol;Acc:MGI:2429944]
ENSMUSG00000081225	Cyp2j12	0.502197	1.41637	0.000325098	0.0128736	89.7275	0.139715	3.59443	cytochrome P450, family 2, subfamily j, polypeptide 12 [Source:MGI Symbol;Acc:MGI:3717097]
ENSMUSG00000032492	Pth1r	0.5036	1.41775	0.00045911	0.016295	172.11	0.14374	3.50354	parathyroid hormone 1 receptor [Source:MGI Symbol;Acc:MGI:97801]
ENSMUSG00000035004	Igsf6	0.50821	1.42228	0.00166499	0.039978	47.4839	0.16163	3.14427	immunoglobulin superfamily, member 6 [Source:MGI Symbol;Acc:MGI:1891393]
ENSMUSG00000040552	C3ar1	0.508254	1.42233	4.30589e-06	0.000482613	73.3188	0.110585	4.59604	complement component 3a receptor 1 [Source:MGI Symbol;Acc:MGI:1097680]
ENSMUSG00000033355	Rtp4	0.509018	1.42308	0.000267939	0.0110675	59.0025	0.139668	3.64447	receptor transporter protein 4 [Source:MGI Symbol;Acc:MGI:1915025]
ENSMUSG00000030921	Trim30a	0.509581	1.42364	1.77864e-06	0.000250657	127.578	0.106672	4.77707	tripartite motif-containing 30A [Source:MGI Symbol;Acc:MGI:98178]
ENSMUSG00000029925	Tbxas1	0.509917	1.42397	7.67962e-05	0.00436758	86.3978	0.128956	3.95418	thromboxane A synthase 1, platelet [Source:MGI Symbol;Acc:MGI:98497]
ENSMUSG00000041828	Abca8a	0.510361	1.42441	3.68501e-06	0.000426076	436.968	0.110267	4.6284	ATP-binding cassette, sub-family A (ABC1), member 8a [Source:MGI Symbol;Acc:MGI:2386846]
ENSMUSG00000047735	Samd9l	0.511357	1.42539	6.48876e-05	0.0038247	144.496	0.128022	3.99429	sterile alpha motif domain containing 9-like [Source:MGI Symbol;Acc:MGI:1343184]
ENSMUSG00000078942	Naip6	0.51375	1.42776	2.51268e-06	0.000321054	92.2415	0.109144	4.7071	NLR family, apoptosis inhibitory protein 6 [Source:MGI Symbol;Acc:MGI:1298222]
ENSMUSG00000020143	Dock2	0.514071	1.42807	1.94421e-08	5.47982e-06	154.422	0.0915223	5.61689	dedicator of cyto-kinesis 2 [Source:MGI Symbol;Acc:MGI:2149010]
ENSMUSG00000031387	Renbp	0.515628	1.42962	2.2635e-05	0.00173529	72.0772	0.121692	4.23717	renin binding protein [Source:MGI Symbol;Acc:MGI:105940]
ENSMUSG00000040483	Xaf1	0.519249	1.43321	7.12035e-08	1.7496e-05	206.703	0.0963695	5.38811	XIAP associated factor 1 [Source:MGI Symbol;Acc:MGI:3772572]
ENSMUSG00000061232	H2-K1	0.522226	1.43617	0.000386206	0.0144008	788.14	0.147134	3.54933	histocompatibility 2, K1, K region [Source:MGI Symbol;Acc:MGI:95904]
ENSMUSG00000021367	Edn1	0.522275	1.43622	0.000781198	0.0239176	65.8991	0.155468	3.35937	endothelin 1 [Source:MGI Symbol;Acc:MGI:95283]
ENSMUSG00000000290	Itgb2	0.525157	1.43909	2.65087e-10	1.45162e-07	194.722	0.0831217	6.31793	integrin beta 2 [Source:MGI Symbol;Acc:MGI:96611]
ENSMUSG00000043943	Naalad2	0.52521	1.43914	1.18498e-05	0.00104661	74.3027	0.119902	4.38033	N-acetylated alpha-linked acidic dipeptidase 2 [Source:MGI Symbol;Acc:MGI:1919810]
ENSMUSG00000046167	Gldn	0.525389	1.43932	0.000262978	0.0109333	47.9951	0.143971	3.64928	gliomedin [Source:MGI Symbol;Acc:MGI:2388361]
ENSMUSG00000020805	Slc13a5	0.528263	1.44219	6.21397e-06	0.000640306	203.868	0.116899	4.51898	solute carrier family 13 (sodium-dependent citrate transporter), member 5 [Source:MGI Symbol;Acc:MGI:3037150]
ENSMUSG00000031853	Map3k21	0.529216	1.44315	3.97056e-06	0.000452975	80.2997	0.114725	4.61292	mitogen-activated protein kinase kinase kinase 21 [Source:MGI Symbol;Acc:MGI:2385307]
ENSMUSG00000065968	Ifitm7	0.532823	1.44676	0.00123488	0.0325554	27.0852	0.164925	3.2307	interferon induced transmembrane protein 7 [Source:MGI Symbol;Acc:MGI:1921732]
ENSMUSG00000023031	Cela1	0.533479	1.44742	0.0010406	0.0289821	47.1124	0.16268	3.27931	chymotrypsin-like elastase family, member 1 [Source:MGI Symbol;Acc:MGI:95314]
ENSMUSG00000022901	Cd86	0.534351	1.44829	1.84279e-05	0.00147778	66.6113	0.124757	4.28313	CD86 antigen [Source:MGI Symbol;Acc:MGI:101773]
ENSMUSG00000035208	Slfn8	0.541381	1.45537	0.000119755	0.00615341	42.5844	0.140742	3.84663	schlafen 8 [Source:MGI Symbol;Acc:MGI:2672859]
ENSMUSG00000035778	Ggta1	0.542606	1.4566	0.000171326	0.00793149	161.076	0.14439	3.75793	glycoprotein galactosyltransferase alpha 1, 3 [Source:MGI Symbol;Acc:MGI:95704]
ENSMUSG00000042793	Lgr6	0.544034	1.45804	0.00212673	0.048067	55.3589	0.177098	3.07194	leucine-rich repeat-containing G protein-coupled receptor 6 [Source:MGI Symbol;Acc:MGI:2441805]
ENSMUSG00000024300	Myo1f	0.546798	1.46084	5.86379e-09	2.13628e-06	103.188	0.093942	5.8206	myosin IF [Source:MGI Symbol;Acc:MGI:107711]
ENSMUSG00000073411	H2-D1	0.546887	1.46093	4.6781e-05	0.00303934	954.622	0.134332	4.07115	histocompatibility 2, D region locus 1 [Source:MGI Symbol;Acc:MGI:95896]
ENSMUSG00000037405	Icam1	0.548837	1.46291	0.000418103	0.0153513	67.2366	0.155549	3.52839	intercellular adhesion molecule 1 [Source:MGI Symbol;Acc:MGI:96392]
ENSMUSG00000037321	Tap1	0.551886	1.466	0.000160947	0.00757953	139.976	0.146251	3.77354	transporter 1, ATP-binding cassette, sub-family B (MDR/TAP) [Source:MGI Symbol;Acc:MGI:98483]
ENSMUSG00000033880	Lgals3bp	0.554428	1.46859	3.37829e-06	0.000399681	402.331	0.119325	4.64637	lectin, galactoside-binding, soluble, 3 binding protein [Source:MGI Symbol;Acc:MGI:99554]
ENSMUSG00000040714	Klc3	0.55623	1.47042	5.80162e-05	0.00357537	43.6209	0.13834	4.02074	kinesin light chain 3 [Source:MGI Symbol;Acc:MGI:1277971]
ENSMUSG00000031103	Elf4	0.556759	1.47096	5.49185e-05	0.00341743	47.1811	0.138029	4.03364	E74-like factor 4 (ets domain transcription factor) [Source:MGI Symbol;Acc:MGI:1928377]
ENSMUSG00000089759	3632454L22Rik	0.557229	1.47144	0.000830319	0.0247494	34.5781	0.166711	3.34248	RIKEN cDNA 3632454L22 gene [Source:MGI Symbol;Acc:MGI:2444359]
ENSMUSG00000030406	Gipr	0.560359	1.47464	0.00080958	0.0244738	41.7425	0.167296	3.3495	gastric inhibitory polypeptide receptor [Source:MGI Symbol;Acc:MGI:1352753]
ENSMUSG00000046805	Mpeg1	0.566997	1.48144	1.55807e-14	2.98619e-11	1025.83	0.0738021	7.68267	macrophage expressed gene 1 [Source:MGI Symbol;Acc:MGI:1333743]
ENSMUSG00000070564	Ntn5	0.568832	1.48332	0.000588711	0.0194539	129.906	0.165514	3.43676	netrin 5 [Source:MGI Symbol;Acc:MGI:2685330]
ENSMUSG00000086513	9130208D14Rik	0.568969	1.48346	0.00160819	0.0389666	43.4873	0.180372	3.15442	RIKEN cDNA 9130208D14 gene [Source:MGI Symbol;Acc:MGI:1924950]
ENSMUSG00000004609	Cd33	0.569175	1.48367	1.27076e-08	3.86592e-06	173.199	0.100032	5.68995	CD33 antigen [Source:MGI Symbol;Acc:MGI:99440]
ENSMUSG00000024013	Fgd2	0.570974	1.48553	7.01264e-08	1.7496e-05	210.515	0.105915	5.39085	FYVE, RhoGEF and PH domain containing 2 [Source:MGI Symbol;Acc:MGI:1347084]
ENSMUSG00000050211	Pla2g4e	0.575293	1.48998	0.000410324	0.0151236	160.28	0.162818	3.53335	phospholipase A2, group IVE [Source:MGI Symbol;Acc:MGI:1919144]
ENSMUSG00000038642	Ctss	0.576184	1.4909	3.33097e-15	7.09349e-12	2052.52	0.0731399	7.87784	cathepsin S [Source:MGI Symbol;Acc:MGI:107341]
ENSMUSG00000045689	Pcdhb4	0.57826	1.49305	7.50902e-06	0.000726858	112.361	0.129113	4.47873	protocadherin beta 4 [Source:MGI Symbol;Acc:MGI:2136738]
ENSMUSG00000032596	Uba7	0.578549	1.49335	9.86087e-10	4.49984e-07	118.698	0.0946633	6.11165	ubiquitin-like modifier activating enzyme 7 [Source:MGI Symbol;Acc:MGI:1349462]
ENSMUSG00000046718	Bst2	0.579362	1.49419	3.13411e-05	0.00224173	89.7287	0.139153	4.1635	bone marrow stromal cell antigen 2 [Source:MGI Symbol;Acc:MGI:1916800]
ENSMUSG00000043740	B430306N03Rik	0.579406	1.49423	0.00187678	0.0437595	22.9755	0.18636	3.10907	RIKEN cDNA B430306N03 gene [Source:MGI Symbol;Acc:MGI:2443478]
ENSMUSG00000032744	Heyl	0.579686	1.49452	0.00101538	0.0284931	133.95	0.176399	3.28623	hairy/enhancer-of-split related with YRPW motif-like [Source:MGI Symbol;Acc:MGI:1860511]
ENSMUSG00000006522	Itih3	0.581681	1.49659	3.35132e-06	0.000398953	732.203	0.125146	4.64802	inter-alpha trypsin inhibitor, heavy chain 3 [Source:MGI Symbol;Acc:MGI:96620]
ENSMUSG00000071713	Csf2rb	0.583164	1.49813	6.50852e-06	0.000657925	54.504	0.129329	4.50916	colony stimulating factor 2 receptor, beta, low-affinity (granulocyte-macrophage) [Source:MGI Symbol;Acc:MGI:1339759]
ENSMUSG00000030748	Il4ra	0.58432	1.49933	1.58955e-07	3.38503e-05	124.463	0.111472	5.24187	interleukin 4 receptor, alpha [Source:MGI Symbol;Acc:MGI:105367]
ENSMUSG00000022483	Col2a1	0.586372	1.50147	1.96761e-05	0.00155831	77.8415	0.137371	4.26854	collagen, type II, alpha 1 [Source:MGI Symbol;Acc:MGI:88452]
ENSMUSG00000001020	S100a4	0.593838	1.50926	0.000601339	0.0197282	40.4176	0.17308	3.43101	S100 calcium binding protein A4 [Source:MGI Symbol;Acc:MGI:1330282]
ENSMUSG00000039891	Txlnb	0.593846	1.50926	3.40285e-05	0.00235447	81.1628	0.143279	4.14468	taxilin beta [Source:MGI Symbol;Acc:MGI:2671945]
ENSMUSG00000026303	Mlph	0.594327	1.50977	1.6438e-05	0.00134637	85.5367	0.137943	4.30848	melanophilin [Source:MGI Symbol;Acc:MGI:2176380]
ENSMUSG00000051242	Pcdhb9	0.594538	1.50999	5.7611e-10	2.83786e-07	414.793	0.0959422	6.19683	protocadherin beta 9 [Source:MGI Symbol;Acc:MGI:2136744]
ENSMUSG00000043993	2900052L18Rik	0.59854	1.51418	3.26687e-05	0.00230063	104.953	0.144087	4.15402	RIKEN cDNA 2900052L18 gene [Source:MGI Symbol;Acc:MGI:1924085]
ENSMUSG00000043850	Clrn1	0.601258	1.51704	0.000105796	0.00561688	37.7876	0.155087	3.8769	clarin 1 [Source:MGI Symbol;Acc:MGI:2388124]
ENSMUSG00000029826	Zc3hav1	0.602669	1.51852	9.28324e-13	1.11202e-09	253.566	0.0843988	7.14074	zinc finger CCCH type, antiviral 1 [Source:MGI Symbol;Acc:MGI:1926031]
ENSMUSG00000021624	Cd180	0.603695	1.5196	1.82727e-08	5.22707e-06	86.8491	0.107274	5.62761	CD180 antigen [Source:MGI Symbol;Acc:MGI:1194924]
ENSMUSG00000035929	H2-Q4	0.604852	1.52082	0.000791526	0.0240869	137.253	0.180244	3.35574	histocompatibility 2, Q region locus 4 [Source:MGI Symbol;Acc:MGI:95933]
ENSMUSG00000048215	A630023P12Rik	0.609043	1.52525	0.000901205	0.02629	27.0746	0.183464	3.31968	RIKEN cDNA A630023P12 gene [Source:MGI Symbol;Acc:MGI:2445162]
ENSMUSG00000040140	Tdrd6	0.614903	1.53146	0.00178556	0.0423539	31.545	0.196847	3.12376	tudor domain containing 6 [Source:MGI Symbol;Acc:MGI:2679727]
ENSMUSG00000073590	3222401L13Rik	0.617083	1.53377	0.000379974	0.0143076	70.7937	0.173649	3.55362	RIKEN cDNA 3222401L13 gene [Source:MGI Symbol;Acc:MGI:2444186]
ENSMUSG00000026656	Fcgr2b	0.618858	1.53566	2.10117e-11	1.88378e-08	105.866	0.0923832	6.69881	Fc receptor, IgG, low affinity IIb [Source:MGI Symbol;Acc:MGI:95499]
ENSMUSG00000010142	Tnfrsf13b	0.622941	1.54001	1.05462e-05	0.0009625	43.3466	0.141396	4.40566	tumor necrosis factor receptor superfamily, member 13b [Source:MGI Symbol;Acc:MGI:1889411]
ENSMUSG00000020227	Irak3	0.623188	1.54028	0.0019105	0.0443301	29.7683	0.200782	3.1038	interleukin-1 receptor-associated kinase 3 [Source:MGI Symbol;Acc:MGI:1921164]
ENSMUSG00000025572	Tmc6	0.625981	1.54326	5.53264e-08	1.45258e-05	153.727	0.115212	5.43328	transmembrane channel-like gene family 6 [Source:MGI Symbol;Acc:MGI:1098686]
ENSMUSG00000021281	Tnfaip2	0.628963	1.54645	6.35899e-07	0.000108892	87.3556	0.126298	4.97998	tumor necrosis factor, alpha-induced protein 2 [Source:MGI Symbol;Acc:MGI:104960]
ENSMUSG00000064340	mt-Tl1	0.633495	1.55132	4.93082e-06	0.000527823	528.727	0.13869	4.56771	mitochondrially encoded tRNA leucine 1 [Source:MGI Symbol;Acc:MGI:102482]
ENSMUSG00000042353	Frem3	0.634376	1.55227	0.00010089	0.00541643	81.6296	0.163144	3.88844	Fras1 related extracellular matrix protein 3 [Source:MGI Symbol;Acc:MGI:2685641]
ENSMUSG00000026395	Ptprc	0.634939	1.55287	9.0265e-13	1.11202e-09	142.717	0.0888699	7.14459	protein tyrosine phosphatase, receptor type, C [Source:MGI Symbol;Acc:MGI:97810]
ENSMUSG00000044626	Liph	0.638501	1.55671	7.02192e-05	0.00405368	30.663	0.160607	3.97554	lipase, member H [Source:MGI Symbol;Acc:MGI:2388029]
ENSMUSG00000046610	Oacyl	0.639977	1.5583	0.000260051	0.0108351	33.0302	0.175233	3.65215	O-acyltransferase like [Source:MGI Symbol;Acc:MGI:2442915]
ENSMUSG00000079547	H2-DMb1	0.64655	1.56542	0.000130134	0.00654634	33.4114	0.16898	3.8262	histocompatibility 2, class II, locus Mb1 [Source:MGI Symbol;Acc:MGI:95922]
ENSMUSG00000051439	Cd14	0.651233	1.57051	1.14091e-07	2.66667e-05	59.8912	0.122811	5.30272	CD14 antigen [Source:MGI Symbol;Acc:MGI:88318]
ENSMUSG00000041538	H2-Ob	0.651279	1.57056	0.000251069	0.0105758	25.2038	0.177888	3.66117	histocompatibility 2, O region beta locus [Source:MGI Symbol;Acc:MGI:95925]
ENSMUSG00000026177	Slc11a1	0.65132	1.57061	5.87472e-11	3.88258e-08	86.5138	0.0994855	6.54689	solute carrier family 11 (proton-coupled divalent metal ion transporters), member 1 [Source:MGI Symbol;Acc:MGI:1345275]
ENSMUSG00000060621	Nkpd1	0.656388	1.57613	0.00148943	0.0370756	20.6517	0.206624	3.17673	NTPase, KAP family P-loop domain containing 1 [Source:MGI Symbol;Acc:MGI:1916797]
ENSMUSG00000037469	Acp7	0.65688	1.57667	0.000150331	0.00724757	48.5753	0.173295	3.79052	acid phosphatase 7, tartrate resistant [Source:MGI Symbol;Acc:MGI:2142121]
ENSMUSG00000022061	Nkx3-1	0.663048	1.58342	0.00142113	0.035886	21.9571	0.207831	3.19032	NK3 homeobox 1 [Source:MGI Symbol;Acc:MGI:97352]
ENSMUSG00000021278	Amn	0.663437	1.58385	0.000348995	0.0134584	150.491	0.185529	3.57592	amnionless [Source:MGI Symbol;Acc:MGI:1934943]
ENSMUSG00000021223	Papln	0.666313	1.58701	0.000636649	0.0205767	44.4106	0.195085	3.4155	papilin, proteoglycan-like sulfated glycoprotein [Source:MGI Symbol;Acc:MGI:2386139]
ENSMUSG00000021280	Exoc3l4	0.667665	1.5885	0.000447625	0.0161263	66.6296	0.190203	3.51029	exocyst complex component 3-like 4 [Source:MGI Symbol;Acc:MGI:1921363]
ENSMUSG00000018927	Ccl6	0.67445	1.59599	5.55324e-05	0.00344444	39.8068	0.167314	4.03103	chemokine (C-C motif) ligand 6 [Source:MGI Symbol;Acc:MGI:98263]
ENSMUSG00000044361	BC024139	0.674605	1.59616	1.01988e-05	0.000946589	54.6683	0.152871	4.41292	cDNA sequence BC024139 [Source:MGI Symbol;Acc:MGI:2442591]
ENSMUSG00000020241	Col6a2	0.677416	1.59927	3.57722e-06	0.000418054	319.075	0.146167	4.63455	collagen, type VI, alpha 2 [Source:MGI Symbol;Acc:MGI:88460]
ENSMUSG00000001166	Oas1c	0.678679	1.60067	0.000496498	0.0171849	20.5969	0.194875	3.48264	2'-5' oligoadenylate synthetase 1C [Source:MGI Symbol;Acc:MGI:2149633]
ENSMUSG00000012819	Cdh23	0.679654	1.60176	0.000340987	0.0132385	81.194	0.189742	3.58199	cadherin 23 (otocadherin) [Source:MGI Symbol;Acc:MGI:1890219]
ENSMUSG00000030111	A2m	0.682872	1.60533	0.000434975	0.015789	108.946	0.194113	3.5179	alpha-2-macroglobulin [Source:MGI Symbol;Acc:MGI:2449119]
ENSMUSG00000021186	Fbln5	0.683051	1.60553	0.000112689	0.00585309	124.334	0.176887	3.86151	fibulin 5 [Source:MGI Symbol;Acc:MGI:1346091]
ENSMUSG00000028270	Gbp2	0.685613	1.60839	0.00202708	0.046417	107.063	0.222152	3.08624	guanylate binding protein 2 [Source:MGI Symbol;Acc:MGI:102772]
ENSMUSG00000020932	Gfap	0.686031	1.60885	9.1827e-14	1.46663e-10	10151.5	0.0920581	7.45216	glial fibrillary acidic protein [Source:MGI Symbol;Acc:MGI:95697]
ENSMUSG00000057596	Trim30d	0.690776	1.61415	1.56548e-08	4.68813e-06	82.0705	0.12217	5.65423	tripartite motif-containing 30D [Source:MGI Symbol;Acc:MGI:3035181]
ENSMUSG00000023249	Parp3	0.695984	1.61999	1.40111e-10	8.25264e-08	90.8538	0.10848	6.41577	poly (ADP-ribose) polymerase family, member 3 [Source:MGI Symbol;Acc:MGI:1891258]
ENSMUSG00000039013	Siglecf	0.699109	1.6235	0.00154758	0.0377845	16.1501	0.220845	3.16561	sialic acid binding Ig-like lectin F [Source:MGI Symbol;Acc:MGI:2681107]
ENSMUSG00000031355	Arhgap6	0.700246	1.62478	0.00158617	0.0384818	133.88	0.221706	3.15844	Rho GTPase activating protein 6 [Source:MGI Symbol;Acc:MGI:1196332]
ENSMUSG00000043832	Clec4a3	0.703039	1.62793	0.000563549	0.0188499	21.3214	0.203864	3.44858	C-type lectin domain family 4, member a3 [Source:MGI Symbol;Acc:MGI:1920399]
ENSMUSG00000045498	Pcdhb3	0.706428	1.63176	5.90748e-09	2.13628e-06	200.159	0.121393	5.81936	protocadherin beta 3 [Source:MGI Symbol;Acc:MGI:2136737]
ENSMUSG00000070803	Cited4	0.70991	1.6357	0.00184423	0.0432868	29.2672	0.227957	3.11423	Cbp/p300-interacting transactivator, with Glu/Asp-rich carboxy-terminal domain, 4 [Source:MGI Symbol;Acc:MGI:1861694]
ENSMUSG00000096727	Psmb9	0.721829	1.64927	0.000251961	0.0105901	58.5743	0.197207	3.66026	proteasome (prosome, macropain) subunit, beta type 9 (large multifunctional peptidase 2) [Source:MGI Symbol;Acc:MGI:1346526]
ENSMUSG00000058818	Pirb	0.724449	1.65227	0.00151184	0.0372376	21.1632	0.22836	3.1724	paired Ig-like receptor B [Source:MGI Symbol;Acc:MGI:894311]
ENSMUSG00000039457	Ppl	0.730651	1.65939	3.26176e-05	0.00230063	155.146	0.175875	4.15438	periplakin [Source:MGI Symbol;Acc:MGI:1194898]
ENSMUSG00000001493	Meox1	0.740755	1.67105	7.25048e-06	0.000712629	31.4887	0.165119	4.4862	mesenchyme homeobox 1 [Source:MGI Symbol;Acc:MGI:103220]
ENSMUSG00000027995	Tlr2	0.741055	1.6714	2.09711e-06	0.000287094	37.1977	0.156214	4.74383	toll-like receptor 2 [Source:MGI Symbol;Acc:MGI:1346060]
ENSMUSG00000055978	Fut2	0.750225	1.68205	0.00203406	0.0465212	17.0935	0.243168	3.08521	fucosyltransferase 2 [Source:MGI Symbol;Acc:MGI:109374]
ENSMUSG00000037921	Ddx60	0.750337	1.68219	0.000233747	0.00999534	42.3393	0.203927	3.67944	DEAD (Asp-Glu-Ala-Asp) box polypeptide 60 [Source:MGI Symbol;Acc:MGI:2384570]
ENSMUSG00000032690	Oas2	0.752349	1.68453	5.94905e-05	0.00360445	33.5627	0.187393	4.01482	2'-5' oligoadenylate synthetase 2 [Source:MGI Symbol;Acc:MGI:2180852]
ENSMUSG00000092274	Neat1	0.769698	1.70491	3.64121e-10	1.93854e-07	6685.93	0.122785	6.26868	nuclear paraspeckle assembly transcript 1 (non-protein coding) [Source:MGI Symbol;Acc:MGI:1914211]
ENSMUSG00000078945	Naip2	0.770254	1.70557	3.99886e-07	7.66928e-05	41.069	0.151953	5.06901	NLR family, apoptosis inhibitory protein 2 [Source:MGI Symbol;Acc:MGI:1298226]
ENSMUSG00000043157	Arl11	0.776902	1.71345	0.000288775	0.0116765	17.4317	0.214308	3.62517	ADP-ribosylation factor-like 11 [Source:MGI Symbol;Acc:MGI:2444054]
ENSMUSG00000045876	Pcdhb8	0.780857	1.71815	4.2239e-06	0.000479025	68.7682	0.16975	4.60005	protocadherin beta 8 [Source:MGI Symbol;Acc:MGI:2136742]
ENSMUSG00000029816	Gpnmb	0.781363	1.71875	2.06304e-10	1.16295e-07	111.841	0.122922	6.35657	glycoprotein (transmembrane) nmb [Source:MGI Symbol;Acc:MGI:1934765]
ENSMUSG00000062488	Ifit3b	0.786695	1.72512	1.21255e-05	0.00106131	171.094	0.179803	4.37532	interferon-induced protein with tetratricopeptide repeats 3B [Source:MGI Symbol;Acc:MGI:3698419]
ENSMUSG00000053113	Socs3	0.791351	1.73069	2.74152e-05	0.00202872	47.3654	0.188689	4.19394	suppressor of cytokine signaling 3 [Source:MGI Symbol;Acc:MGI:1201791]
ENSMUSG00000025498	Irf7	0.793458	1.73322	5.31938e-05	0.00334413	61.6321	0.196346	4.04113	interferon regulatory factor 7 [Source:MGI Symbol;Acc:MGI:1859212]
ENSMUSG00000047759	Hs3st3a1	0.793893	1.73375	0.00115937	0.0312086	15.2162	0.244373	3.24869	heparan sulfate (glucosamine) 3-O-sulfotransferase 3A1 [Source:MGI Symbol;Acc:MGI:1333861]
ENSMUSG00000032033	Barx2	0.796482	1.73686	0.00120646	0.0320037	21.8956	0.246029	3.23735	BarH-like homeobox 2 [Source:MGI Symbol;Acc:MGI:109617]
ENSMUSG00000030124	Lag3	0.799084	1.74	5.29087e-16	1.44864e-12	148.886	0.098596	8.10462	lymphocyte-activation gene 3 [Source:MGI Symbol;Acc:MGI:106588]
ENSMUSG00000054588	#N/A	0.803067	1.74481	0.000126238	0.00641771	36.9364	0.209477	3.83368	#N/A
ENSMUSG00000022586	Ly6i	0.810782	1.75416	0.00164189	0.0394837	14.1529	0.257525	3.14836	lymphocyte antigen 6 complex, locus I [Source:MGI Symbol;Acc:MGI:1888480]
ENSMUSG00000070034	Sp110	0.811552	1.7551	4.79684e-06	0.00052535	28.9324	0.177447	4.57348	Sp110 nuclear body protein [Source:MGI Symbol;Acc:MGI:1923364]
ENSMUSG00000038257	Glra3	0.812344	1.75606	0.00218435	0.0490023	27.2699	0.26513	3.06395	glycine receptor, alpha 3 subunit [Source:MGI Symbol;Acc:MGI:95749]
ENSMUSG00000051498	Tlr6	0.817119	1.76188	0.000201392	0.00897647	17.2325	0.219817	3.71726	toll-like receptor 6 [Source:MGI Symbol;Acc:MGI:1341296]
ENSMUSG00000041596	Nlrp5-ps	0.820209	1.76566	9.75647e-06	0.000912159	44.2509	0.185463	4.4225	NLR family, pyrin domain containing 5, pseudogene [Source:MGI Symbol;Acc:MGI:5010941]
ENSMUSG00000022014	Epsti1	0.823851	1.77012	3.33784e-05	0.0023263	25.0649	0.198561	4.1491	epithelial stromal interaction 1 (breast) [Source:MGI Symbol;Acc:MGI:1915168]
ENSMUSG00000092178	Gm45351	0.828792	1.7762	6.53998e-09	2.32121e-06	44.8398	0.142838	5.80233	predicted gene 45351 [Source:MGI Symbol;Acc:MGI:5791187]
ENSMUSG00000029561	Oasl2	0.831921	1.78005	1.12596e-06	0.000176887	120.546	0.170887	4.86824	2'-5' oligoadenylate synthetase-like 2 [Source:MGI Symbol;Acc:MGI:1344390]
ENSMUSG00000037686	Aspg	0.837211	1.78659	1.14236e-10	7.06274e-08	100.195	0.129865	6.4468	asparaginase [Source:MGI Symbol;Acc:MGI:2144822]
ENSMUSG00000051678	Pcdhb6	0.838174	1.78779	2.32747e-09	9.49113e-07	62.8722	0.140324	5.97313	protocadherin beta 6 [Source:MGI Symbol;Acc:MGI:2136740]
ENSMUSG00000092526	Gm17907	0.839322	1.78921	0.000121949	0.00624938	22.5476	0.21845	3.84218	predicted gene, 17907 [Source:MGI Symbol;Acc:MGI:5010092]
ENSMUSG00000063804	Lin28b	0.841242	1.79159	1.23684e-09	5.33177e-07	135.132	0.138467	6.07539	lin-28 homolog B (C. elegans) [Source:MGI Symbol;Acc:MGI:3584032]
ENSMUSG00000096265	4930467E23Rik	0.847745	1.79969	0.00127639	0.0332834	13.2118	0.263174	3.22124	RIKEN cDNA 4930467E23 gene [Source:MGI Symbol;Acc:MGI:1923056]
ENSMUSG00000038745	Nlrp6	0.853296	1.80662	0.000173445	0.00799099	15.6425	0.227252	3.75485	NLR family, pyrin domain containing 6 [Source:MGI Symbol;Acc:MGI:2141990]
ENSMUSG00000051599	Pcdhb2	0.854799	1.80851	8.92278e-10	4.17107e-07	102.465	0.1395	6.12758	protocadherin beta 2 [Source:MGI Symbol;Acc:MGI:2136735]
ENSMUSG00000032769	Trpa1	0.859139	1.81396	0.000480204	0.0167643	28.7009	0.246062	3.49156	transient receptor potential cation channel, subfamily A, member 1 [Source:MGI Symbol;Acc:MGI:3522699]
ENSMUSG00000074896	Ifit3	0.862575	1.81828	5.66771e-06	0.000593592	220.423	0.190061	4.53842	interferon-induced protein with tetratricopeptide repeats 3 [Source:MGI Symbol;Acc:MGI:1101055]
ENSMUSG00000096581	#N/A	0.865538	1.82202	0.00111453	0.0302698	11.3387	0.265511	3.2599	#N/A
ENSMUSG00000031380	Vegfd	0.866649	1.82342	7.27673e-07	0.000121275	68.2272	0.174945	4.95383	vascular endothelial growth factor D [Source:MGI Symbol;Acc:MGI:108037]
ENSMUSG00000056737	Capg	0.870641	1.82847	1.42094e-10	8.25264e-08	75.7708	0.135748	6.41363	capping protein (actin filament), gelsolin-like [Source:MGI Symbol;Acc:MGI:1098259]
ENSMUSG00000055413	H2-Q5	0.878811	1.83886	0.00045848	0.016295	34.2383	0.250809	3.50391	histocompatibility 2, Q region locus 5 [Source:MGI Symbol;Acc:MGI:95934]
ENSMUSG00000048752	Prss50	0.885	1.84676	4.77281e-05	0.00306966	16.5575	0.217633	4.06648	protease, serine 50 [Source:MGI Symbol;Acc:MGI:2447303]
ENSMUSG00000009670	Tex11	0.89861	1.86427	0.00201538	0.0462043	9.59002	0.291005	3.08796	testis expressed gene 11 [Source:MGI Symbol;Acc:MGI:1933237]
ENSMUSG00000040086	Tnni3k	0.903014	1.86997	0.00208251	0.0474595	12.4988	0.293357	3.07821	TNNI3 interacting kinase [Source:MGI Symbol;Acc:MGI:2443276]
ENSMUSG00000085251	Gm12326	0.903321	1.87037	0.000364397	0.0139124	12.1249	0.253414	3.56461	predicted gene 12326 [Source:MGI Symbol;Acc:MGI:3651350]
ENSMUSG00000031995	St14	0.910533	1.87974	1.4939e-05	0.00124774	17.6423	0.210305	4.32959	suppression of tumorigenicity 14 (colon carcinoma) [Source:MGI Symbol;Acc:MGI:1338881]
ENSMUSG00000054545	Ugt1a6a	0.910822	1.88012	0.000177243	0.00809663	25.481	0.242923	3.74942	UDP glucuronosyltransferase 1 family, polypeptide A6A [Source:MGI Symbol;Acc:MGI:2137698]
ENSMUSG00000018819	Lsp1	0.91497	1.88553	1.76566e-13	2.41719e-10	107.634	0.124225	7.36544	lymphocyte specific 1 [Source:MGI Symbol;Acc:MGI:96832]
ENSMUSG00000000682	Cd52	0.928449	1.90323	1.09697e-07	2.59561e-05	50.7461	0.174853	5.30988	CD52 antigen [Source:MGI Symbol;Acc:MGI:1346088]
ENSMUSG00000073409	H2-Q6	0.930003	1.90528	0.00190093	0.044215	126.3	0.29949	3.10529	histocompatibility 2, Q region locus 6 [Source:MGI Symbol;Acc:MGI:95935]
ENSMUSG00000073490	Ifi207	0.944721	1.92482	0.000814722	0.0245518	11.9226	0.282196	3.34774	interferon activated gene 207 [Source:MGI Symbol;Acc:MGI:2138302]
ENSMUSG00000020437	Myo1g	0.952608	1.93537	1.67234e-06	0.000240993	23.6685	0.198897	4.78946	myosin IG [Source:MGI Symbol;Acc:MGI:1927091]
ENSMUSG00000021055	Esr2	0.963396	1.94989	0.00216399	0.0487368	18.1392	0.314142	3.06675	estrogen receptor 2 (beta) [Source:MGI Symbol;Acc:MGI:109392]
ENSMUSG00000086509	Nkx2-2os	0.967724	1.95575	0.000107413	0.00565573	15.8507	0.249851	3.8732	NK2 homeobox 2, opposite strand [Source:MGI Symbol;Acc:MGI:3652259]
ENSMUSG00000022468	Endou	0.970023	1.95887	0.000157243	0.00745969	34.6327	0.256664	3.77934	endonuclease, polyU-specific [Source:MGI Symbol;Acc:MGI:97746]
ENSMUSG00000068699	Flnc	0.973007	1.96293	1.16553e-06	0.000181614	74.4092	0.200149	4.86141	filamin C, gamma [Source:MGI Symbol;Acc:MGI:95557]
ENSMUSG00000060550	H2-Q7	0.973906	1.96415	0.000733669	0.0229763	160.968	0.288421	3.37668	histocompatibility 2, Q region locus 7 [Source:MGI Symbol;Acc:MGI:95936]
ENSMUSG00000040856	Dlk1	0.974927	1.96554	0.00151374	0.0372376	262.962	0.307351	3.17204	delta like non-canonical Notch ligand 1 [Source:MGI Symbol;Acc:MGI:94900]
ENSMUSG00000050335	Lgals3	0.975335	1.9661	0.000150881	0.00724757	23.3585	0.25737	3.78962	lectin, galactose binding, soluble 3 [Source:MGI Symbol;Acc:MGI:96778]
ENSMUSG00000079017	Ifi27l2a	0.97973	1.9721	1.70482e-05	0.00137868	22.0961	0.227822	4.30041	interferon, alpha-inducible protein 27 like 2A [Source:MGI Symbol;Acc:MGI:1924183]
ENSMUSG00000063234	Gpr84	0.981241	1.97416	5.37768e-08	1.43151e-05	26.9531	0.18043	5.43835	G protein-coupled receptor 84 [Source:MGI Symbol;Acc:MGI:1934129]
ENSMUSG00000054488	Gm9946	0.995834	1.99423	3.32845e-05	0.0023263	25.7097	0.239975	4.14975	predicted gene 9946 [Source:MGI Symbol;Acc:MGI:3643134]
ENSMUSG00000082286	Pisd-ps1	1.00454	2.00631	6.03555e-07	0.000105161	1055.65	0.201308	4.99008	phosphatidylserine decarboxylase, pseudogene 1 [Source:MGI Symbol;Acc:MGI:3842428]
ENSMUSG00000005251	Ripk4	1.00625	2.00868	0.000320471	0.012743	14.7583	0.279657	3.59816	receptor-interacting serine-threonine kinase 4 [Source:MGI Symbol;Acc:MGI:1919638]
ENSMUSG00000069515	Lyz1	1.01393	2.0194	6.27779e-08	1.62595e-05	24.6479	0.187393	5.4107	lysozyme 1 [Source:MGI Symbol;Acc:MGI:96902]
ENSMUSG00000026175	Vil1	1.01663	2.02319	0.000215158	0.00947983	11.5808	0.274726	3.70052	villin 1 [Source:MGI Symbol;Acc:MGI:98930]
ENSMUSG00000031497	Tnfsf13b	1.03374	2.04732	1.35988e-05	0.00115838	13.68	0.237627	4.35024	tumor necrosis factor (ligand) superfamily, member 13b [Source:MGI Symbol;Acc:MGI:1344376]
ENSMUSG00000037708	Spag6	1.06547	2.09286	2.8782e-23	1.37909e-19	83.1309	0.107225	9.93684	sperm associated antigen 6 [Source:MGI Symbol;Acc:MGI:3040687]
ENSMUSG00000074151	Nlrc5	1.0666	2.0945	2.57149e-07	5.2431e-05	49.7411	0.20701	5.15242	NLR family, CARD domain containing 5 [Source:MGI Symbol;Acc:MGI:3612191]
ENSMUSG00000049436	Upk1b	1.06814	2.09673	8.54342e-14	1.46663e-10	59.9569	0.143151	7.46167	uroplakin 1B [Source:MGI Symbol;Acc:MGI:98912]
ENSMUSG00000022900	Ildr1	1.08338	2.11899	0.000308266	0.0123603	10.4474	0.30025	3.60825	immunoglobulin-like domain containing receptor 1 [Source:MGI Symbol;Acc:MGI:2146574]
ENSMUSG00000003477	Inmt	1.08377	2.11957	0.000468884	0.0164892	9.10609	0.309833	3.49793	indolethylamine N-methyltransferase [Source:MGI Symbol;Acc:MGI:102963]
ENSMUSG00000061835	#N/A	1.10633	2.15298	7.14473e-06	0.000705855	13.7425	0.246436	4.48933	#N/A
ENSMUSG00000085745	Gm14372	1.13175	2.19124	0.000867239	0.0254931	8.06894	0.339825	3.33039	predicted gene 14372 [Source:MGI Symbol;Acc:MGI:3649263]
ENSMUSG00000015355	Cd48	1.13359	2.19404	2.20091e-09	9.17013e-07	27.0036	0.189493	5.98224	CD48 antigen [Source:MGI Symbol;Acc:MGI:88339]
ENSMUSG00000073738	#N/A	1.13426	2.19505	0.000515362	0.0175903	9.22066	0.326626	3.47264	#N/A
ENSMUSG00000053175	Bcl3	1.1512	2.22099	0.000761427	0.0235379	18.509	0.341963	3.36645	B cell leukemia/lymphoma 3 [Source:MGI Symbol;Acc:MGI:88140]
ENSMUSG00000069516	Lyz2	1.16009	2.23471	1.08585e-13	1.60087e-10	277.658	0.156135	7.43002	lysozyme 2 [Source:MGI Symbol;Acc:MGI:96897]
ENSMUSG00000056880	Gadl1	1.16286	2.23901	2.96721e-09	1.1606e-06	22.9496	0.195986	5.9334	glutamate decarboxylase-like 1 [Source:MGI Symbol;Acc:MGI:1920998]
ENSMUSG00000040528	Milr1	1.17398	2.25633	0.000132917	0.0066341	9.29467	0.307245	3.82099	mast cell immunoglobulin like receptor 1 [Source:MGI Symbol;Acc:MGI:2685731]
ENSMUSG00000026832	Cytip	1.1906	2.28248	0.000556363	0.0187074	7.39271	0.344898	3.45204	cytohesin 1 interacting protein [Source:MGI Symbol;Acc:MGI:2183535]
ENSMUSG00000076258	Gm23935	1.21596	2.32296	0.000805172	0.024379	657.734	0.362865	3.35101	predicted gene, 23935 [Source:MGI Symbol;Acc:MGI:5453712]
ENSMUSG00000030577	Cd22	1.21854	2.32712	7.2607e-07	0.000121275	19.5985	0.245959	4.95426	CD22 antigen [Source:MGI Symbol;Acc:MGI:88322]
ENSMUSG00000015340	Cybb	1.22584	2.33892	1.43562e-07	3.16266e-05	28.0409	0.233021	5.26063	cytochrome b-245, beta polypeptide [Source:MGI Symbol;Acc:MGI:88574]
ENSMUSG00000095041	0	1.24143	2.36432	2.10391e-08	5.84398e-06	6147.81	0.221555	5.60323	AC149090.1
ENSMUSG00000022218	Tgm1	1.24554	2.37108	0.000502863	0.0173032	9.02543	0.357995	3.47923	transglutaminase 1, K polypeptide [Source:MGI Symbol;Acc:MGI:98730]
ENSMUSG00000087943	Gm24245	1.3025	2.46656	0.000172562	0.00796947	145.682	0.346767	3.75613	predicted gene, 24245 [Source:MGI Symbol;Acc:MGI:5454022]
ENSMUSG00000039232	Stx11	1.31375	2.48587	0.000377969	0.0142602	7.88409	0.369549	3.55501	syntaxin 11 [Source:MGI Symbol;Acc:MGI:1921982]
ENSMUSG00000071068	Treml2	1.34755	2.54479	4.82999e-09	1.81513e-06	17.437	0.230235	5.85293	triggering receptor expressed on myeloid cells-like 2 [Source:MGI Symbol;Acc:MGI:2147038]
ENSMUSG00000073779	Lrp8os2	1.35831	2.56385	0.000369238	0.0140413	5.90145	0.381425	3.56115	low density lipoprotein receptor-related protein 8, apolipoprotein e receptor, opposite strand 2 [Source:MGI Symbol;Acc:MGI:3588233]
ENSMUSG00000021070	Bdkrb2	1.36118	2.56895	9.10519e-05	0.00502911	9.02946	0.347836	3.91328	bradykinin receptor, beta 2 [Source:MGI Symbol;Acc:MGI:102845]
ENSMUSG00000054986	Sec14l3	1.38978	2.6204	0.00166662	0.039978	66.5646	0.442045	3.14399	SEC14-like lipid binding 3 [Source:MGI Symbol;Acc:MGI:3617848]
ENSMUSG00000076612	Ighg2c	1.41486	2.66634	4.95712e-06	0.000527823	11.2714	0.309829	4.56659	immunoglobulin heavy constant gamma 2C [Source:MGI Symbol;Acc:MGI:2686979]
ENSMUSG00000056071	S100a9	1.41987	2.67562	0.000102679	0.00549704	16.1238	0.365554	3.88417	S100 calcium binding protein A9 (calgranulin B) [Source:MGI Symbol;Acc:MGI:1338947]
ENSMUSG00000046008	Pnlip	1.42695	2.68878	9.20697e-05	0.00504174	6.88054	0.364894	3.91059	pancreatic lipase [Source:MGI Symbol;Acc:MGI:97722]
ENSMUSG00000076609	Igkc	1.45634	2.74411	6.14942e-05	0.00368312	8.71064	0.363448	4.007	immunoglobulin kappa constant [Source:MGI Symbol;Acc:MGI:96495]
ENSMUSG00000026548	Slamf9	1.45668	2.74475	4.90473e-11	3.61554e-08	24.5879	0.221588	6.5738	SLAM family member 9 [Source:MGI Symbol;Acc:MGI:1923692]
ENSMUSG00000027514	Zbp1	1.48355	2.79635	0.000334917	0.0131	10.074	0.413627	3.58668	Z-DNA binding protein 1 [Source:MGI Symbol;Acc:MGI:1927449]
ENSMUSG00000093809	#N/A	1.49186	2.81252	7.60083e-07	0.000125584	10.4932	0.30167	4.94535	#N/A
ENSMUSG00000000982	Ccl3	1.51705	2.86205	3.79975e-05	0.00259006	6.51659	0.368275	4.11933	chemokine (C-C motif) ligand 3 [Source:MGI Symbol;Acc:MGI:98260]
ENSMUSG00000019787	Trdn	1.5174	2.86274	6.60481e-06	0.000662763	9.11267	0.336747	4.50604	triadin [Source:MGI Symbol;Acc:MGI:1924007]
ENSMUSG00000015451	C4a	1.52591	2.87969	3.24593e-35	3.11057e-31	543.609	0.12323	12.3826	complement component 4A (Rodgers blood group) [Source:MGI Symbol;Acc:MGI:98320]
ENSMUSG00000004707	Ly9	1.57214	2.97345	5.66794e-11	3.8797e-08	19.6719	0.239939	6.55224	lymphocyte antigen 9 [Source:MGI Symbol;Acc:MGI:96885]
ENSMUSG00000035352	Ccl12	1.60445	3.04081	0.000150779	0.00724757	12.8488	0.423363	3.78978	chemokine (C-C motif) ligand 12 [Source:MGI Symbol;Acc:MGI:108224]
ENSMUSG00000027398	Il1b	1.60547	3.04295	1.34891e-05	0.00115416	8.62967	0.368903	4.35202	interleukin 1 beta [Source:MGI Symbol;Acc:MGI:96543]
ENSMUSG00000059089	Fcgr4	1.61155	3.0558	9.07979e-07	0.000147477	8.69177	0.328178	4.9106	Fc receptor, IgG, low affinity IV [Source:MGI Symbol;Acc:MGI:2179523]
ENSMUSG00000030789	Itgax	1.63517	3.10624	7.48052e-09	2.47192e-06	16.8335	0.282913	5.77976	integrin alpha X [Source:MGI Symbol;Acc:MGI:96609]
ENSMUSG00000028874	Fgr	1.66679	3.17508	6.27097e-05	0.00373048	6.553	0.416451	4.00238	FGR proto-oncogene, Src family tyrosine kinase [Source:MGI Symbol;Acc:MGI:95527]
ENSMUSG00000030866	Ern2	1.67546	3.19421	9.14052e-05	0.00503411	5.55765	0.42825	3.91234	endoplasmic reticulum (ER) to nucleus signalling 2 [Source:MGI Symbol;Acc:MGI:1349436]
ENSMUSG00000051663	Pcdhb1	1.7031	3.256	1.31099e-05	0.00113118	8.02486	0.390775	4.35826	protocadherin beta 1 [Source:MGI Symbol;Acc:MGI:2136730]
ENSMUSG00000050063	Klk6	1.72281	3.30079	5.00157e-05	0.00319534	45.2392	0.424803	4.05555	kallikrein related-peptidase 6 [Source:MGI Symbol;Acc:MGI:1343166]
ENSMUSG00000052469	Tcp10c	1.7318	3.32142	4.73894e-06	0.000521991	9.67669	0.378451	4.57603	t-complex protein 10c [Source:MGI Symbol;Acc:MGI:98543]
ENSMUSG00000056054	S100a8	1.76013	3.38728	0.000368418	0.014038	7.47455	0.494177	3.56173	S100 calcium binding protein A8 (calgranulin A) [Source:MGI Symbol;Acc:MGI:88244]
ENSMUSG00000062593	Gm49339	1.7621	3.39192	6.93775e-08	1.7496e-05	12.3805	0.326752	5.39278	predicted gene, 49339 [Source:MGI Symbol;Acc:MGI:6121530]
ENSMUSG00000073418	C4b	1.81933	3.52918	1.13231e-44	2.17018e-40	2215.23	0.129742	14.0227	complement component 4B (Chido blood group) [Source:MGI Symbol;Acc:MGI:88228]
ENSMUSG00000021886	Gpr65	1.8246	3.54209	0.00012841	0.00649827	4.88579	0.476461	3.82949	G-protein coupled receptor 65 [Source:MGI Symbol;Acc:MGI:108031]
ENSMUSG00000044748	Defb1	1.95291	3.87155	0.000452348	0.0161748	7.12934	0.556782	3.50749	defensin beta 1 [Source:MGI Symbol;Acc:MGI:1096878]
ENSMUSG00000068129	Cst7	1.95666	3.88161	2.13056e-06	0.000287566	7.78578	0.412742	4.74063	cystatin F (leukocystatin) [Source:MGI Symbol;Acc:MGI:1298217]
ENSMUSG00000083365	Gm12895	1.97115	3.9208	0.00135852	0.0346243	8.64503	0.615345	3.20332	predicted gene 12895 [Source:MGI Symbol;Acc:MGI:3649907]
ENSMUSG00000092471	Cyp21a2-ps	1.98817	3.96732	0.000202797	0.00899726	3.92524	0.5351	3.71551	cytochrome P450, family 21, subfamily a, polypeptide 2 pseudogene [Source:MGI Symbol;Acc:MGI:3645529]
ENSMUSG00000030724	Cd19	1.98843	3.96804	0.000583103	0.0193023	3.28634	0.578139	3.43935	CD19 antigen [Source:MGI Symbol;Acc:MGI:88319]
ENSMUSG00000024164	C3	2.00019	4.00053	1.166e-07	2.69248e-05	75.7416	0.377484	5.29875	complement component 3 [Source:MGI Symbol;Acc:MGI:88227]
ENSMUSG00000059547	Fbxw26	2.03334	4.09352	0.000548922	0.0185865	4.54529	0.588407	3.45567	F-box and WD-40 domain protein 26 [Source:MGI Symbol;Acc:MGI:3646662]
ENSMUSG00000079293	Clec7a	2.0524	4.14797	7.31327e-16	1.75208e-12	31.345	0.254477	8.06517	C-type lectin domain family 7, member a [Source:MGI Symbol;Acc:MGI:1861431]
ENSMUSG00000044303	Cdkn2a	2.06925	4.19667	2.09678e-05	0.001627	4.65336	0.486386	4.25433	cyclin dependent kinase inhibitor 2A [Source:MGI Symbol;Acc:MGI:104738]
ENSMUSG00000034855	Cxcl10	2.08524	4.24345	1.66358e-05	0.00135103	10.7818	0.484282	4.30583	chemokine (C-X-C motif) ligand 10 [Source:MGI Symbol;Acc:MGI:1352450]
ENSMUSG00000029322	Plac8	2.09662	4.27707	1.08854e-05	0.000979484	6.93544	0.476636	4.39879	placenta-specific 8 [Source:MGI Symbol;Acc:MGI:2445289]
ENSMUSG00000083558	Gm12896	2.12303	4.35607	0.000338595	0.0132075	8.05913	0.592391	3.58383	predicted gene 12896 [Source:MGI Symbol;Acc:MGI:3650312]
ENSMUSG00000089672	#N/A	2.15937	4.46719	2.49548e-09	9.96423e-07	11.6072	0.362203	5.96175	#N/A
ENSMUSG00000028362	Tnfsf8	2.4586	5.49682	5.85689e-05	0.00359216	3.80032	0.611819	4.0185	tumor necrosis factor (ligand) superfamily, member 8 [Source:MGI Symbol;Acc:MGI:88328]
ENSMUSG00000045502	Hcar2	2.94529	7.70228	1.16399e-08	3.6572e-06	6.09063	0.516271	5.70492	hydroxycarboxylic acid receptor 2 [Source:MGI Symbol;Acc:MGI:1933383]
ENSMUSG00000073457	Smok2b	3.66865	12.7167	1.97944e-07	4.12368e-05	5.86498	0.705339	5.20126	sperm motility kinase 2B [Source:MGI Symbol;Acc:MGI:3037705]
ENSMUSG00000046764	A530053G22Rik	3.70058	13.0013	2.16233e-11	1.88378e-08	9.85893	0.552769	6.69462	RIKEN cDNA A530053G22 gene [Source:MGI Symbol;Acc:MGI:2443347]
unmapped
ENSMUSG00000092279
ENSMUSG00000084088
ENSMUSG00000073738
ENSMUSG00000087674
ENSMUSG00000093577
ENSMUSG00000089672
ENSMUSG00000084159
ENSMUSG00000023795
ENSMUSG00000087943
ENSMUSG00000066245
ENSMUSG00000085894
ENSMUSG00000074140
ENSMUSG00000095041
ENSMUSG00000086513
ENSMUSG00000083365
ENSMUSG00000096581
ENSMUSG00000043993
ENSMUSG00000090785
ENSMUSG00000093507
ENSMUSG00000093809
ENSMUSG00000083558
ENSMUSG00000044794
ENSMUSG00000054588
ENSMUSG00000085609
ENSMUSG00000081535
ENSMUSG00000062808
ENSMUSG00000076258
ENSMUSG00000094114
ENSMUSG00000073590
ENSMUSG00000093452
ENSMUSG00000075389
ENSMUSG00000061654
ENSMUSG00000061835
ENSMUSG00000085745
ENSMUSG00000083015
ENSMUSG00000082286

## Sheet: GO-Term BP
Category (n=68)	GO-Term		Count	%	PValue	Genes	List Total	Pop Hits	Pop Total	Fold Enrichment	Bonferroni	Benjamini	FDR
GOTERM_BP_DIRECT	GO:0002376	immune system process	77	9.32203	6.6216e-26	ENSMUSG00000003283, ENSMUSG00000033454, ENSMUSG00000056054, ENSMUSG00000060550, ENSMUSG00000041515, ENSMUSG00000046805, ENSMUSG00000004730, ENSMUSG00000048878, ENSMUSG00000030748, ENSMUSG00000038147, ENSMUSG00000052336, ENSMUSG00000058715, ENSMUSG00000036887, ENSMUSG00000038745, ENSMUSG00000074151, ENSMUSG00000060802, ENSMUSG00000026471, ENSMUSG00000046718, ENSMUSG00000029826, ENSMUSG00000044811,…	735	503	19672	4.09717	2.28246e-22	2.28246e-22	2.25465e-22
GOTERM_BP_DIRECT	GO:0045087	innate immune response	65	7.86925	1.18822e-11	ENSMUSG00000003283, ENSMUSG00000033454, ENSMUSG00000056054, ENSMUSG00000046805, ENSMUSG00000044748, ENSMUSG00000079293, ENSMUSG00000048878, ENSMUSG00000015340, ENSMUSG00000038147, ENSMUSG00000052336, ENSMUSG00000058715, ENSMUSG00000036887, ENSMUSG00000038745, ENSMUSG00000074151, ENSMUSG00000060802, ENSMUSG00000026471, ENSMUSG00000057596, ENSMUSG00000046718, ENSMUSG00000029826, ENSMUSG00000046879,…	735	683	19672	2.54715	4.09578e-08	2.0479e-08	2.02295e-08
GOTERM_BP_DIRECT	GO:0006954	inflammatory response	39	4.72155	3.43174e-08	ENSMUSG00000029771, ENSMUSG00000003283, ENSMUSG00000030341, ENSMUSG00000027398, ENSMUSG00000056054, ENSMUSG00000024164, ENSMUSG00000025473, ENSMUSG00000023031, ENSMUSG00000027995, ENSMUSG00000079293, ENSMUSG00000056071, ENSMUSG00000015340, ENSMUSG00000073418, ENSMUSG00000018476, ENSMUSG00000062593, ENSMUSG00000022508, ENSMUSG00000035352, ENSMUSG00000052336, ENSMUSG00000078945, ENSMUSG00000078942,…	735	379	19672	2.75414	0.000118285	3.27613e-05	3.23622e-05
GOTERM_BP_DIRECT	GO:0009615	response to virus	18	2.17918	3.80172e-08	ENSMUSG00000053175, ENSMUSG00000031155, ENSMUSG00000079017, ENSMUSG00000025492, ENSMUSG00000032690, ENSMUSG00000029561, ENSMUSG00000026896, ENSMUSG00000046718, ENSMUSG00000062488, ENSMUSG00000029826, ENSMUSG00000065968, ENSMUSG00000001166, ENSMUSG00000045932, ENSMUSG00000020227, ENSMUSG00000035783, ENSMUSG00000074896, ENSMUSG00000030421, ENSMUSG00000037921	735	91	19672	5.2941	0.000131037	3.27613e-05	3.23622e-05
GOTERM_BP_DIRECT	GO:0032760	positive regulation of tumor necrosis factor production	20	2.42131	7.48243e-08	ENSMUSG00000030341, ENSMUSG00000057342, ENSMUSG00000026395, ENSMUSG00000032690, ENSMUSG00000059498, ENSMUSG00000026896, ENSMUSG00000000982, ENSMUSG00000027995, ENSMUSG00000028664, ENSMUSG00000079293, ENSMUSG00000001166, ENSMUSG00000020399, ENSMUSG00000001123, ENSMUSG00000015340, ENSMUSG00000051439, ENSMUSG00000067212, ENSMUSG00000038147, ENSMUSG00000030579, ENSMUSG00000037447, ENSMUSG00000058715	735	118	19672	4.53638	0.000257886	5.15839e-05	5.09553e-05
GOTERM_BP_DIRECT	GO:0051607	defense response to virus	27	3.26877	4.78841e-07	ENSMUSG00000029771, ENSMUSG00000073490, ENSMUSG00000003184, ENSMUSG00000033355, ENSMUSG00000025492, ENSMUSG00000025498, ENSMUSG00000027995, ENSMUSG00000036908, ENSMUSG00000065968, ENSMUSG00000001166, ENSMUSG00000027514, ENSMUSG00000045932, ENSMUSG00000022901, ENSMUSG00000020108, ENSMUSG00000030789, ENSMUSG00000034855, ENSMUSG00000035208, ENSMUSG00000074151, ENSMUSG00000026395, ENSMUSG00000032690,…	735	229	19672	3.15565	0.0016492	0.000275094	0.000271742
GOTERM_BP_DIRECT	GO:0009617	response to bacterium	29	3.5109	3.03139e-06	ENSMUSG00000003184, ENSMUSG00000032265, ENSMUSG00000024164, ENSMUSG00000025372, ENSMUSG00000027995, ENSMUSG00000024300, ENSMUSG00000041515, ENSMUSG00000044748, ENSMUSG00000030921, ENSMUSG00000028270, ENSMUSG00000035896, ENSMUSG00000019787, ENSMUSG00000018217, ENSMUSG00000036502, ENSMUSG00000038745, ENSMUSG00000034855, ENSMUSG00000074151, ENSMUSG00000026177, ENSMUSG00000032690, ENSMUSG00000026175,…	735	284	19672	2.73301	0.0103948	0.00149274	0.00147456
GOTERM_BP_DIRECT	GO:0030593	neutrophil chemotaxis	14	1.69492	7.66929e-06	ENSMUSG00000034855, ENSMUSG00000027398, ENSMUSG00000018927, ENSMUSG00000056054, ENSMUSG00000059498, ENSMUSG00000000290, ENSMUSG00000000982, ENSMUSG00000056071, ENSMUSG00000028859, ENSMUSG00000035352, ENSMUSG00000058715, ENSMUSG00000030786, ENSMUSG00000050335, ENSMUSG00000034116	735	80	19672	4.68381	0.0260898	0.00330451	0.00326424
GOTERM_BP_DIRECT	GO:0032720	negative regulation of tumor necrosis factor production	13	1.57385	9.70777e-06	ENSMUSG00000053175, ENSMUSG00000023992, ENSMUSG00000041736, ENSMUSG00000004266, ENSMUSG00000028967, ENSMUSG00000020399, ENSMUSG00000043832, ENSMUSG00000004609, ENSMUSG00000020227, ENSMUSG00000062593, ENSMUSG00000029816, ENSMUSG00000051498, ENSMUSG00000030921	735	70	19672	4.97057	0.0329092	0.00371808	0.00367277
GOTERM_BP_DIRECT	GO:0007229	integrin-mediated signaling pathway	15	1.81598	3.18227e-05	ENSMUSG00000025473, ENSMUSG00000000290, ENSMUSG00000028874, ENSMUSG00000021065, ENSMUSG00000020120, ENSMUSG00000022148, ENSMUSG00000024965, ENSMUSG00000004508, ENSMUSG00000090210, ENSMUSG00000022817, ENSMUSG00000030579, ENSMUSG00000030789, ENSMUSG00000058715, ENSMUSG00000030786, ENSMUSG00000034116	735	104	19672	3.86028	0.103892	0.0109693	0.0108356
GOTERM_BP_DIRECT	GO:0000122	negative regulation of transcription from RNA polymerase II promoter	62	7.50605	4.42303e-05	ENSMUSG00000081058, ENSMUSG00000011427, ENSMUSG00000033454, ENSMUSG00000028341, ENSMUSG00000020184, ENSMUSG00000041515, ENSMUSG00000002111, ENSMUSG00000049327, ENSMUSG00000048878, ENSMUSG00000020423, ENSMUSG00000046962, ENSMUSG00000001228, ENSMUSG00000021835, ENSMUSG00000037214, ENSMUSG00000019789, ENSMUSG00000030421, ENSMUSG00000032033, ENSMUSG00000041309, ENSMUSG00000006362, ENSMUSG00000031060,…	735	967	19672	1.71604	0.141411	0.0130432	0.0128843
GOTERM_BP_DIRECT	GO:0045944	positive regulation of transcription from RNA polymerase II promoter	73	8.83777	6.2509e-05	ENSMUSG00000033730, ENSMUSG00000030341, ENSMUSG00000027651, ENSMUSG00000028341, ENSMUSG00000003644, ENSMUSG00000020184, ENSMUSG00000041515, ENSMUSG00000002111, ENSMUSG00000044303, ENSMUSG00000048118, ENSMUSG00000021835, ENSMUSG00000024826, ENSMUSG00000037013, ENSMUSG00000035673, ENSMUSG00000019789, ENSMUSG00000074151, ENSMUSG00000026077, ENSMUSG00000032033, ENSMUSG00000000982, ENSMUSG00000021186,…	735	1213	19672	1.61073	0.193842	0.0161071	0.0159108
GOTERM_BP_DIRECT	GO:0001916	positive regulation of T cell mediated cytotoxicity	10	1.21065	7.18238e-05	ENSMUSG00000060802, ENSMUSG00000056116, ENSMUSG00000073409, ENSMUSG00000067212, ENSMUSG00000026395, ENSMUSG00000035929, ENSMUSG00000060550, ENSMUSG00000061232, ENSMUSG00000073411, ENSMUSG00000079491	735	49	19672	5.46217	0.219317	0.0165051	0.016304
GOTERM_BP_DIRECT	GO:0045893	positive regulation of transcription, DNA-templated	46	5.56901	7.97024e-05	ENSMUSG00000053483, ENSMUSG00000003184, ENSMUSG00000009406, ENSMUSG00000031155, ENSMUSG00000022061, ENSMUSG00000027398, ENSMUSG00000015605, ENSMUSG00000024560, ENSMUSG00000028341, ENSMUSG00000021250, ENSMUSG00000003644, ENSMUSG00000025498, ENSMUSG00000041515, ENSMUSG00000023034, ENSMUSG00000021055, ENSMUSG00000023994, ENSMUSG00000025316, ENSMUSG00000002111, ENSMUSG00000029634, ENSMUSG00000044303,…	735	661	19672	1.86259	0.240234	0.0171709	0.0169617
GOTERM_BP_DIRECT	GO:0045766	positive regulation of angiogenesis	18	2.17918	0.000120861	ENSMUSG00000030341, ENSMUSG00000027398, ENSMUSG00000024164, ENSMUSG00000048583, ENSMUSG00000023031, ENSMUSG00000000290, ENSMUSG00000028864, ENSMUSG00000031380, ENSMUSG00000020484, ENSMUSG00000040552, ENSMUSG00000044338, ENSMUSG00000015340, ENSMUSG00000041187, ENSMUSG00000052336, ENSMUSG00000030602, ENSMUSG00000030789, ENSMUSG00000032359, ENSMUSG00000050335	735	162	19672	2.97385	0.340736	0.0245063	0.0242077
GOTERM_BP_DIRECT	GO:0050766	positive regulation of phagocytosis	11	1.33172	0.000178166	ENSMUSG00000027398, ENSMUSG00000022912, ENSMUSG00000024164, ENSMUSG00000026177, ENSMUSG00000059498, ENSMUSG00000003814, ENSMUSG00000023992, ENSMUSG00000020143, ENSMUSG00000058715, ENSMUSG00000026656, ENSMUSG00000079293	735	67	19672	4.39419	0.458923	0.0293701	0.0290122
GOTERM_BP_DIRECT	GO:0071346	cellular response to interferon-gamma	14	1.69492	0.000211278	ENSMUSG00000031165, ENSMUSG00000018927, ENSMUSG00000076441, ENSMUSG00000060550, ENSMUSG00000000982, ENSMUSG00000027995, ENSMUSG00000041515, ENSMUSG00000046879, ENSMUSG00000023259, ENSMUSG00000021367, ENSMUSG00000039232, ENSMUSG00000035352, ENSMUSG00000056737, ENSMUSG00000028270	735	109	19672	3.43766	0.517297	0.0324173	0.0320223
GOTERM_BP_DIRECT	GO:0006955	immune response	35	4.23729	0.000216303	ENSMUSG00000031497, ENSMUSG00000028362, ENSMUSG00000056116, ENSMUSG00000027398, ENSMUSG00000060550, ENSMUSG00000027995, ENSMUSG00000041515, ENSMUSG00000003420, ENSMUSG00000022148, ENSMUSG00000079491, ENSMUSG00000043832, ENSMUSG00000022468, ENSMUSG00000022901, ENSMUSG00000035352, ENSMUSG00000052336, ENSMUSG00000073411, ENSMUSG00000038642, ENSMUSG00000018217, ENSMUSG00000034855, ENSMUSG00000031165,…	735	473	19672	1.98047	0.525588	0.0324173	0.0320223
GOTERM_BP_DIRECT	GO:0032755	positive regulation of interleukin-6 production	14	1.69492	0.000253514	ENSMUSG00000028581, ENSMUSG00000027398, ENSMUSG00000057342, ENSMUSG00000026896, ENSMUSG00000036908, ENSMUSG00000027995, ENSMUSG00000031380, ENSMUSG00000020484, ENSMUSG00000079293, ENSMUSG00000001123, ENSMUSG00000030579, ENSMUSG00000051498, ENSMUSG00000037447, ENSMUSG00000058715	735	111	19672	3.37572	0.58271	0.036411	0.0359673
GOTERM_BP_DIRECT	GO:0006914	autophagy	19	2.30024	0.000299973	ENSMUSG00000057554, ENSMUSG00000028300, ENSMUSG00000075000, ENSMUSG00000022270, ENSMUSG00000056054, ENSMUSG00000057596, ENSMUSG00000061455, ENSMUSG00000041515, ENSMUSG00000020484, ENSMUSG00000046879, ENSMUSG00000056071, ENSMUSG00000022765, ENSMUSG00000051506, ENSMUSG00000021327, ENSMUSG00000018572, ENSMUSG00000032905, ENSMUSG00000038147, ENSMUSG00000030921, ENSMUSG00000018217	735	191	19672	2.66245	0.644476	0.0413603	0.0408564
GOTERM_BP_DIRECT	GO:0030335	positive regulation of cell migration	23	2.7845	0.000434646	ENSMUSG00000034855, ENSMUSG00000027398, ENSMUSG00000026175, ENSMUSG00000026566, ENSMUSG00000028864, ENSMUSG00000000982, ENSMUSG00000024300, ENSMUSG00000028874, ENSMUSG00000028664, ENSMUSG00000020484, ENSMUSG00000040552, ENSMUSG00000079293, ENSMUSG00000026864, ENSMUSG00000021367, ENSMUSG00000042793, ENSMUSG00000023348, ENSMUSG00000024965, ENSMUSG00000029816, ENSMUSG00000021835, ENSMUSG00000030789,…	735	266	19672	2.31423	0.776546	0.0576241	0.056922
GOTERM_BP_DIRECT	GO:0006935	chemotaxis	15	1.81598	0.000489879	ENSMUSG00000034855, ENSMUSG00000018927, ENSMUSG00000056054, ENSMUSG00000018819, ENSMUSG00000000982, ENSMUSG00000020143, ENSMUSG00000040552, ENSMUSG00000020573, ENSMUSG00000056071, ENSMUSG00000044337, ENSMUSG00000001123, ENSMUSG00000035352, ENSMUSG00000052336, ENSMUSG00000053158, ENSMUSG00000032128	735	134	19672	2.99604	0.815301	0.0625412	0.0617792
GOTERM_BP_DIRECT	GO:0042493	response to drug	26	3.1477	0.000620204	ENSMUSG00000076441, ENSMUSG00000021250, ENSMUSG00000003545, ENSMUSG00000020184, ENSMUSG00000041736, ENSMUSG00000020484, ENSMUSG00000028527, ENSMUSG00000044303, ENSMUSG00000070544, ENSMUSG00000015340, ENSMUSG00000022548, ENSMUSG00000019960, ENSMUSG00000037013, ENSMUSG00000032769, ENSMUSG00000029084, ENSMUSG00000003031, ENSMUSG00000060802, ENSMUSG00000026077, ENSMUSG00000048583, ENSMUSG00000029009,…	735	328	19672	2.12159	0.882169	0.0712614	0.0703931
GOTERM_BP_DIRECT	GO:0001819	positive regulation of cytokine production	11	1.33172	0.000693122	ENSMUSG00000003184, ENSMUSG00000047810, ENSMUSG00000020227, ENSMUSG00000051439, ENSMUSG00000026177, ENSMUSG00000027995, ENSMUSG00000028874, ENSMUSG00000040856, ENSMUSG00000044811, ENSMUSG00000020399, ENSMUSG00000001123	735	79	19672	3.72672	0.908372	0.0770707	0.0761317
GOTERM_BP_DIRECT	GO:0051092	positive regulation of NF-kappaB transcription factor activity	16	1.93705	0.000861267	ENSMUSG00000027398, ENSMUSG00000005251, ENSMUSG00000025473, ENSMUSG00000057596, ENSMUSG00000000290, ENSMUSG00000027995, ENSMUSG00000026305, ENSMUSG00000041187, ENSMUSG00000020227, ENSMUSG00000038147, ENSMUSG00000052336, ENSMUSG00000037860, ENSMUSG00000051498, ENSMUSG00000030921, ENSMUSG00000031537, ENSMUSG00000037405	735	158	19672	2.71034	0.9487	0.0914688	0.0903543
GOTERM_BP_DIRECT	GO:1901224	positive regulation of NIK/NF-kappaB signaling	10	1.21065	0.00102091	ENSMUSG00000023348, ENSMUSG00000028581, ENSMUSG00000051439, ENSMUSG00000027398, ENSMUSG00000022901, ENSMUSG00000003814, ENSMUSG00000027995, ENSMUSG00000023992, ENSMUSG00000020399, ENSMUSG00000021367	735	69	19672	3.87893	0.970427	0.103503	0.102242
GOTERM_BP_DIRECT	GO:0006915	apoptotic process	38	4.60048	0.0012623	ENSMUSG00000038828, ENSMUSG00000031155, ENSMUSG00000030341, ENSMUSG00000056054, ENSMUSG00000018819, ENSMUSG00000032580, ENSMUSG00000020184, ENSMUSG00000023034, ENSMUSG00000020484, ENSMUSG00000027514, ENSMUSG00000044303, ENSMUSG00000056071, ENSMUSG00000045932, ENSMUSG00000017386, ENSMUSG00000040483, ENSMUSG00000020227, ENSMUSG00000020108, ENSMUSG00000024826, ENSMUSG00000078945, ENSMUSG00000079737,…	735	584	19672	1.74153	0.987143	0.12015	0.118686
GOTERM_BP_DIRECT	GO:0043154	negative regulation of cysteine-type endopeptidase activity involved in apoptotic process	10	1.21065	0.00153273	ENSMUSG00000071203, ENSMUSG00000003644, ENSMUSG00000028864, ENSMUSG00000090877, ENSMUSG00000078945, ENSMUSG00000020184, ENSMUSG00000078942, ENSMUSG00000036432, ENSMUSG00000023034, ENSMUSG00000019823	735	73	19672	3.66639	0.994945	0.13547	0.133819
GOTERM_BP_DIRECT	GO:0007155	cell adhesion	38	4.60048	0.00167876	ENSMUSG00000051242, ENSMUSG00000000290, ENSMUSG00000063687, ENSMUSG00000012819, ENSMUSG00000020241, ENSMUSG00000004894, ENSMUSG00000045876, ENSMUSG00000006411, ENSMUSG00000027612, ENSMUSG00000024965, ENSMUSG00000045498, ENSMUSG00000021613, ENSMUSG00000039013, ENSMUSG00000029816, ENSMUSG00000038147, ENSMUSG00000052336, ENSMUSG00000051663, ENSMUSG00000030789, ENSMUSG00000030786, ENSMUSG00000018217,…	735	594	19672	1.71222	0.996947	0.137778	0.136099
GOTERM_BP_DIRECT	GO:0010977	negative regulation of neuron projection development	11	1.33172	0.00190874	ENSMUSG00000019794, ENSMUSG00000060802, ENSMUSG00000020932, ENSMUSG00000034000, ENSMUSG00000061232, ENSMUSG00000020184, ENSMUSG00000073411, ENSMUSG00000029084, ENSMUSG00000029005, ENSMUSG00000016256, ENSMUSG00000018217	735	90	19672	3.27123	0.99862	0.15301	0.151146
GOTERM_BP_DIRECT	GO:0002250	adaptive immune response	21	2.54237	0.00214429	ENSMUSG00000036908, ENSMUSG00000041538, ENSMUSG00000040751, ENSMUSG00000004730, ENSMUSG00000020399, ENSMUSG00000041187, ENSMUSG00000004707, ENSMUSG00000076609, ENSMUSG00000020437, ENSMUSG00000062593, ENSMUSG00000022901, ENSMUSG00000067212, ENSMUSG00000038147, ENSMUSG00000058818, ENSMUSG00000052336, ENSMUSG00000010142, ENSMUSG00000030724, ENSMUSG00000037321, ENSMUSG00000079547, ENSMUSG00000038642,…	735	263	19672	2.1371	0.999388	0.167985	0.165938
GOTERM_BP_DIRECT	GO:0045892	negative regulation of transcription, DNA-templated	40	4.84262	0.00302141	ENSMUSG00000025050, ENSMUSG00000073490, ENSMUSG00000022061, ENSMUSG00000020184, ENSMUSG00000040007, ENSMUSG00000027439, ENSMUSG00000063889, ENSMUSG00000002111, ENSMUSG00000049327, ENSMUSG00000044303, ENSMUSG00000048118, ENSMUSG00000053080, ENSMUSG00000048878, ENSMUSG00000046962, ENSMUSG00000026605, ENSMUSG00000020889, ENSMUSG00000021835, ENSMUSG00000022508, ENSMUSG00000024826, ENSMUSG00000079737,…	735	657	19672	1.62951	0.99997	0.201285	0.198832
GOTERM_BP_DIRECT	GO:0071222	cellular response to lipopolysaccharide	22	2.66344	0.00354956	ENSMUSG00000034855, ENSMUSG00000003184, ENSMUSG00000060802, ENSMUSG00000027398, ENSMUSG00000078853, ENSMUSG00000076441, ENSMUSG00000059089, ENSMUSG00000041515, ENSMUSG00000041736, ENSMUSG00000020484, ENSMUSG00000046879, ENSMUSG00000020399, ENSMUSG00000018774, ENSMUSG00000021624, ENSMUSG00000051439, ENSMUSG00000062593, ENSMUSG00000022901, ENSMUSG00000020889, ENSMUSG00000052336, ENSMUSG00000035673,…	735	294	19672	2.0028	0.999995	0.218488	0.215826
GOTERM_BP_DIRECT	GO:0050830	defense response to Gram-positive bacterium	15	1.81598	0.00470257	ENSMUSG00000028362, ENSMUSG00000003283, ENSMUSG00000060802, ENSMUSG00000026471, ENSMUSG00000027995, ENSMUSG00000024300, ENSMUSG00000046805, ENSMUSG00000028874, ENSMUSG00000044748, ENSMUSG00000069515, ENSMUSG00000069516, ENSMUSG00000020399, ENSMUSG00000047246, ENSMUSG00000067212, ENSMUSG00000028270	735	170	19672	2.36158	1	0.265734	0.262496
GOTERM_BP_DIRECT	GO:0043066	negative regulation of apoptotic process	39	4.72155	0.00505034	ENSMUSG00000033730, ENSMUSG00000003283, ENSMUSG00000031155, ENSMUSG00000030341, ENSMUSG00000042608, ENSMUSG00000028341, ENSMUSG00000003644, ENSMUSG00000028864, ENSMUSG00000020184, ENSMUSG00000023992, ENSMUSG00000020484, ENSMUSG00000026864, ENSMUSG00000020423, ENSMUSG00000026605, ENSMUSG00000021835, ENSMUSG00000022508, ENSMUSG00000022309, ENSMUSG00000090877, ENSMUSG00000078945, ENSMUSG00000079737,…	735	656	19672	1.59119	1	0.272008	0.268694
GOTERM_BP_DIRECT	GO:0008285	negative regulation of cell proliferation	28	3.38983	0.00687431	ENSMUSG00000003382, ENSMUSG00000031155, ENSMUSG00000021070, ENSMUSG00000022061, ENSMUSG00000027398, ENSMUSG00000015605, ENSMUSG00000025492, ENSMUSG00000027995, ENSMUSG00000021055, ENSMUSG00000065968, ENSMUSG00000044303, ENSMUSG00000020423, ENSMUSG00000021835, ENSMUSG00000022508, ENSMUSG00000037573, ENSMUSG00000018217, ENSMUSG00000003031, ENSMUSG00000076431, ENSMUSG00000006362, ENSMUSG00000032492,…	735	434	19672	1.72675	1	0.329107	0.325097
GOTERM_BP_DIRECT	GO:0006909	phagocytosis	10	1.21065	0.0073547	ENSMUSG00000046722, ENSMUSG00000003283, ENSMUSG00000052160, ENSMUSG00000056962, ENSMUSG00000020437, ENSMUSG00000026177, ENSMUSG00000000290, ENSMUSG00000041515, ENSMUSG00000030786, ENSMUSG00000034116	735	92	19672	2.9092	1	0.347283	0.343051
GOTERM_BP_DIRECT	GO:0070374	positive regulation of ERK1 and ERK2 cascade	18	2.17918	0.00756786	ENSMUSG00000027398, ENSMUSG00000018927, ENSMUSG00000024164, ENSMUSG00000026395, ENSMUSG00000000982, ENSMUSG00000027995, ENSMUSG00000023992, ENSMUSG00000021055, ENSMUSG00000044337, ENSMUSG00000020399, ENSMUSG00000041187, ENSMUSG00000029816, ENSMUSG00000021835, ENSMUSG00000022309, ENSMUSG00000035352, ENSMUSG00000035783, ENSMUSG00000054204, ENSMUSG00000037405	735	236	19672	2.04137	1	0.352519	0.348224
GOTERM_BP_DIRECT	GO:0050729	positive regulation of inflammatory response	10	1.21065	0.00788124	ENSMUSG00000030341, ENSMUSG00000027398, ENSMUSG00000056054, ENSMUSG00000025473, ENSMUSG00000027995, ENSMUSG00000000982, ENSMUSG00000051498, ENSMUSG00000038642, ENSMUSG00000056071, ENSMUSG00000027514	735	93	19672	2.87792	1	0.355174	0.350846
GOTERM_BP_DIRECT	GO:0007010	cytoskeleton organization	11	1.33172	0.00968976	ENSMUSG00000022602, ENSMUSG00000018819, ENSMUSG00000038244, ENSMUSG00000026175, ENSMUSG00000035352, ENSMUSG00000024013, ENSMUSG00000037013, ENSMUSG00000000982, ENSMUSG00000055805, ENSMUSG00000020143, ENSMUSG00000023025	735	113	19672	2.60541	1	0.412353	0.407329
GOTERM_BP_DIRECT	GO:0007623	circadian rhythm	10	1.21065	0.0102789	ENSMUSG00000039519, ENSMUSG00000026077, ENSMUSG00000076441, ENSMUSG00000020889, ENSMUSG00000020538, ENSMUSG00000037465, ENSMUSG00000056749, ENSMUSG00000020719, ENSMUSG00000063889, ENSMUSG00000055866	735	97	19672	2.75924	1	0.413505	0.408467
GOTERM_BP_DIRECT	GO:0007166	cell surface receptor signaling pathway	16	1.93705	0.0106139	ENSMUSG00000056962, ENSMUSG00000030341, ENSMUSG00000040528, ENSMUSG00000059498, ENSMUSG00000032492, ENSMUSG00000059089, ENSMUSG00000026656, ENSMUSG00000004730, ENSMUSG00000021367, ENSMUSG00000022901, ENSMUSG00000030406, ENSMUSG00000032769, ENSMUSG00000030577, ENSMUSG00000058715, ENSMUSG00000030124, ENSMUSG00000015852	735	206	19672	2.07881	1	0.415753	0.410687
GOTERM_BP_DIRECT	GO:0008284	positive regulation of cell proliferation	36	4.35835	0.0132699	ENSMUSG00000003283, ENSMUSG00000027651, ENSMUSG00000022061, ENSMUSG00000027398, ENSMUSG00000057342, ENSMUSG00000020482, ENSMUSG00000020484, ENSMUSG00000079293, ENSMUSG00000025578, ENSMUSG00000026605, ENSMUSG00000021835, ENSMUSG00000020649, ENSMUSG00000029084, ENSMUSG00000031537, ENSMUSG00000030789, ENSMUSG00000050335, ENSMUSG00000003031, ENSMUSG00000033467, ENSMUSG00000034855, ENSMUSG00000029322,…	735	632	19672	1.52457	1	0.466747	0.46106
GOTERM_BP_DIRECT	GO:0001501	skeletal system development	11	1.33172	0.0136364	ENSMUSG00000029661, ENSMUSG00000021665, ENSMUSG00000021613, ENSMUSG00000076431, ENSMUSG00000021835, ENSMUSG00000032492, ENSMUSG00000022483, ENSMUSG00000004894, ENSMUSG00000050335, ENSMUSG00000022510, ENSMUSG00000021367	735	119	19672	2.47404	1	0.471312	0.465569
GOTERM_BP_DIRECT	GO:0019221	cytokine-mediated signaling pathway	13	1.57385	0.0141357	ENSMUSG00000029771, ENSMUSG00000033467, ENSMUSG00000030341, ENSMUSG00000027398, ENSMUSG00000004266, ENSMUSG00000063160, ENSMUSG00000028859, ENSMUSG00000020227, ENSMUSG00000030748, ENSMUSG00000035352, ENSMUSG00000058818, ENSMUSG00000052336, ENSMUSG00000071713	735	156	19672	2.23039	1	0.473064	0.4673
GOTERM_BP_DIRECT	GO:0043065	positive regulation of apoptotic process	24	2.90557	0.0175631	ENSMUSG00000029771, ENSMUSG00000076431, ENSMUSG00000028410, ENSMUSG00000027398, ENSMUSG00000057342, ENSMUSG00000029670, ENSMUSG00000032580, ENSMUSG00000041736, ENSMUSG00000055184, ENSMUSG00000023034, ENSMUSG00000021055, ENSMUSG00000044303, ENSMUSG00000027514, ENSMUSG00000045932, ENSMUSG00000019960, ENSMUSG00000070034, ENSMUSG00000072872, ENSMUSG00000021835, ENSMUSG00000022508, ENSMUSG00000020914,…	735	383	19672	1.67716	1	0.557592	0.550798
GOTERM_BP_DIRECT	GO:0002244	hematopoietic progenitor cell differentiation	10	1.21065	0.017632	ENSMUSG00000052160, ENSMUSG00000043157, ENSMUSG00000021835, ENSMUSG00000026395, ENSMUSG00000020914, ENSMUSG00000010142, ENSMUSG00000020120, ENSMUSG00000004266, ENSMUSG00000041324, ENSMUSG00000047735	735	106	19672	2.52496	1	0.557592	0.550798
GOTERM_BP_DIRECT	GO:0035556	intracellular signal transduction	27	3.26877	0.0184078	ENSMUSG00000034768, ENSMUSG00000013646, ENSMUSG00000024042, ENSMUSG00000003644, ENSMUSG00000004952, ENSMUSG00000025730, ENSMUSG00000020120, ENSMUSG00000024769, ENSMUSG00000040287, ENSMUSG00000020227, ENSMUSG00000030409, ENSMUSG00000040061, ENSMUSG00000037013, ENSMUSG00000030602, ENSMUSG00000073457, ENSMUSG00000035697, ENSMUSG00000056458, ENSMUSG00000074151, ENSMUSG00000020190, ENSMUSG00000053113,…	735	449	19672	1.60945	1	0.570584	0.563632
GOTERM_BP_DIRECT	GO:0006357	regulation of transcription from RNA polymerase II promoter	76	9.20097	0.01955	ENSMUSG00000033730, ENSMUSG00000011427, ENSMUSG00000033454, ENSMUSG00000028341, ENSMUSG00000020184, ENSMUSG00000041515, ENSMUSG00000001065, ENSMUSG00000002111, ENSMUSG00000060314, ENSMUSG00000048118, ENSMUSG00000046962, ENSMUSG00000050714, ENSMUSG00000037214, ENSMUSG00000092558, ENSMUSG00000056459, ENSMUSG00000019789, ENSMUSG00000030421, ENSMUSG00000090659, ENSMUSG00000058402, ENSMUSG00000075000,…	735	1585	19672	1.28335	1	0.580938	0.57386
GOTERM_BP_DIRECT	GO:0051091	positive regulation of sequence-specific DNA binding transcription factor activity	11	1.33172	0.0216612	ENSMUSG00000041187, ENSMUSG00000022831, ENSMUSG00000027398, ENSMUSG00000022061, ENSMUSG00000015605, ENSMUSG00000057596, ENSMUSG00000030921, ENSMUSG00000021055, ENSMUSG00000044303, ENSMUSG00000026656, ENSMUSG00000021367	735	128	19672	2.30009	1	0.632765	0.625055
GOTERM_BP_DIRECT	GO:0032496	response to lipopolysaccharide	14	1.69492	0.0225095	ENSMUSG00000003184, ENSMUSG00000027398, ENSMUSG00000056054, ENSMUSG00000026177, ENSMUSG00000021250, ENSMUSG00000027995, ENSMUSG00000023034, ENSMUSG00000056071, ENSMUSG00000021367, ENSMUSG00000001123, ENSMUSG00000020227, ENSMUSG00000062593, ENSMUSG00000018593, ENSMUSG00000032501	735	186	19672	2.01454	1	0.652019	0.644074
GOTERM_BP_DIRECT	GO:0050829	defense response to Gram-negative bacterium	11	1.33172	0.0261556	ENSMUSG00000060802, ENSMUSG00000071203, ENSMUSG00000078853, ENSMUSG00000026177, ENSMUSG00000026471, ENSMUSG00000046805, ENSMUSG00000023992, ENSMUSG00000044748, ENSMUSG00000069515, ENSMUSG00000069516, ENSMUSG00000046879	735	132	19672	2.23039	1	0.704361	0.695779
GOTERM_BP_DIRECT	GO:0006874	cellular calcium ion homeostasis	10	1.21065	0.028229	ENSMUSG00000021665, ENSMUSG00000020303, ENSMUSG00000030409, ENSMUSG00000014813, ENSMUSG00000032492, ENSMUSG00000035352, ENSMUSG00000000982, ENSMUSG00000032769, ENSMUSG00000019787, ENSMUSG00000021367	735	115	19672	2.32736	1	0.726159	0.717311
GOTERM_BP_DIRECT	GO:0008360	regulation of cell shape	12	1.45278	0.0297012	ENSMUSG00000046722, ENSMUSG00000021665, ENSMUSG00000003283, ENSMUSG00000025372, ENSMUSG00000026175, ENSMUSG00000035352, ENSMUSG00000000982, ENSMUSG00000028874, ENSMUSG00000055805, ENSMUSG00000031207, ENSMUSG00000053158, ENSMUSG00000037405	735	154	19672	2.08556	1	0.752793	0.743621
GOTERM_BP_DIRECT	GO:0006952	defense response	11	1.33172	0.0326656	ENSMUSG00000015340, ENSMUSG00000034855, ENSMUSG00000030341, ENSMUSG00000078853, ENSMUSG00000018819, ENSMUSG00000027995, ENSMUSG00000037321, ENSMUSG00000073411, ENSMUSG00000044748, ENSMUSG00000046879, ENSMUSG00000026656	735	137	19672	2.14898	1	0.791467	0.781824
GOTERM_BP_DIRECT	GO:0042742	defense response to bacterium	22	2.66344	0.0493357	ENSMUSG00000053175, ENSMUSG00000029322, ENSMUSG00000030341, ENSMUSG00000078853, ENSMUSG00000026177, ENSMUSG00000032690, ENSMUSG00000061232, ENSMUSG00000046805, ENSMUSG00000023992, ENSMUSG00000041515, ENSMUSG00000044748, ENSMUSG00000069515, ENSMUSG00000026548, ENSMUSG00000046879, ENSMUSG00000069516, ENSMUSG00000001166, ENSMUSG00000071203, ENSMUSG00000076609, ENSMUSG00000078945, ENSMUSG00000078942,…	735	381	19672	1.54546	1	1	0.988102
GOTERM_BP_DIRECT	GO:0006325	chromatin organization	19	2.30024	0.0558714	ENSMUSG00000053483, ENSMUSG00000056962, ENSMUSG00000059851, ENSMUSG00000029670, ENSMUSG00000055067, ENSMUSG00000040007, ENSMUSG00000042599, ENSMUSG00000025316, ENSMUSG00000049327, ENSMUSG00000025577, ENSMUSG00000048118, ENSMUSG00000025578, ENSMUSG00000005378, ENSMUSG00000052915, ENSMUSG00000018476, ENSMUSG00000001228, ENSMUSG00000024826, ENSMUSG00000030888, ENSMUSG00000015697	735	320	19672	1.58915	1	1	0.988102
GOTERM_BP_DIRECT	GO:0007156	homophilic cell adhesion via plasma membrane adhesion molecules	12	1.45278	0.0560007	ENSMUSG00000045498, ENSMUSG00000051242, ENSMUSG00000051599, ENSMUSG00000063687, ENSMUSG00000051663, ENSMUSG00000012819, ENSMUSG00000045062, ENSMUSG00000045689, ENSMUSG00000051678, ENSMUSG00000045876, ENSMUSG00000006411, ENSMUSG00000040511	735	171	19672	1.87822	1	1	0.988102
GOTERM_BP_DIRECT	GO:0000398	mRNA splicing, via spliceosome	12	1.45278	0.0579147	ENSMUSG00000048109, ENSMUSG00000018541, ENSMUSG00000024097, ENSMUSG00000001767, ENSMUSG00000015748, ENSMUSG00000029817, ENSMUSG00000060373, ENSMUSG00000032580, ENSMUSG00000031060, ENSMUSG00000071172, ENSMUSG00000035851, ENSMUSG00000006456	735	172	19672	1.8673	1	1	0.988102
GOTERM_BP_DIRECT	GO:0048511	rhythmic process	11	1.33172	0.060919	ENSMUSG00000070544, ENSMUSG00000024042, ENSMUSG00000026077, ENSMUSG00000020889, ENSMUSG00000020914, ENSMUSG00000037465, ENSMUSG00000056749, ENSMUSG00000020719, ENSMUSG00000036432, ENSMUSG00000063889, ENSMUSG00000023994	735	153	19672	1.92425	1	1	0.988102
GOTERM_BP_DIRECT	GO:0001934	positive regulation of protein phosphorylation	16	1.93705	0.0622669	ENSMUSG00000000184, ENSMUSG00000022061, ENSMUSG00000027398, ENSMUSG00000024164, ENSMUSG00000029471, ENSMUSG00000078853, ENSMUSG00000048583, ENSMUSG00000028864, ENSMUSG00000031380, ENSMUSG00000023992, ENSMUSG00000020484, ENSMUSG00000046879, ENSMUSG00000029816, ENSMUSG00000021846, ENSMUSG00000021835, ENSMUSG00000022309	735	259	19672	1.65341	1	1	0.988102
GOTERM_BP_DIRECT	GO:0006468	protein phosphorylation	31	3.75303	0.064505	ENSMUSG00000003283, ENSMUSG00000031155, ENSMUSG00000024042, ENSMUSG00000029471, ENSMUSG00000042608, ENSMUSG00000003644, ENSMUSG00000028664, ENSMUSG00000020385, ENSMUSG00000040086, ENSMUSG00000024769, ENSMUSG00000020227, ENSMUSG00000030409, ENSMUSG00000031537, ENSMUSG00000030866, ENSMUSG00000030602, ENSMUSG00000073457, ENSMUSG00000056458, ENSMUSG00000071713, ENSMUSG00000032501, ENSMUSG00000020190,…	735	600	19672	1.38284	1	1	0.988102
GOTERM_BP_DIRECT	GO:0010628	positive regulation of gene expression	30	3.63196	0.0671912	ENSMUSG00000030341, ENSMUSG00000058498, ENSMUSG00000022061, ENSMUSG00000027398, ENSMUSG00000027995, ENSMUSG00000020184, ENSMUSG00000023992, ENSMUSG00000028664, ENSMUSG00000086509, ENSMUSG00000002111, ENSMUSG00000044303, ENSMUSG00000001123, ENSMUSG00000021835, ENSMUSG00000022309, ENSMUSG00000030789, ENSMUSG00000019789, ENSMUSG00000018217, ENSMUSG00000026177, ENSMUSG00000028034, ENSMUSG00000000982,…	735	579	19672	1.38677	1	1	0.988102
GOTERM_BP_DIRECT	GO:0007204	positive regulation of cytosolic calcium ion concentration	12	1.45278	0.0703052	ENSMUSG00000027398, ENSMUSG00000021070, ENSMUSG00000032492, ENSMUSG00000052336, ENSMUSG00000030406, ENSMUSG00000000982, ENSMUSG00000029084, ENSMUSG00000040552, ENSMUSG00000020573, ENSMUSG00000000682, ENSMUSG00000044337, ENSMUSG00000021367	735	178	19672	1.80436	1	1	0.988102
GOTERM_BP_DIRECT	GO:0008380	RNA splicing	16	1.93705	0.0841011	ENSMUSG00000007850, ENSMUSG00000056962, ENSMUSG00000024097, ENSMUSG00000015748, ENSMUSG00000032580, ENSMUSG00000031060, ENSMUSG00000071172, ENSMUSG00000029701, ENSMUSG00000018541, ENSMUSG00000038132, ENSMUSG00000001767, ENSMUSG00000029817, ENSMUSG00000060373, ENSMUSG00000020719, ENSMUSG00000035851, ENSMUSG00000050335	735	271	19672	1.5802	1	1	0.988102
GOTERM_BP_DIRECT	GO:0007049	cell cycle	32	3.87409	0.0883707	ENSMUSG00000031155, ENSMUSG00000024042, ENSMUSG00000026683, ENSMUSG00000042129, ENSMUSG00000025316, ENSMUSG00000049327, ENSMUSG00000044303, ENSMUSG00000044345, ENSMUSG00000044641, ENSMUSG00000001228, ENSMUSG00000035131, ENSMUSG00000037214, ENSMUSG00000030602, ENSMUSG00000035852, ENSMUSG00000018217, ENSMUSG00000003031, ENSMUSG00000036779, ENSMUSG00000032397, ENSMUSG00000000184, ENSMUSG00000052087,…	735	643	19672	1.33199	1	1	0.988102
GOTERM_BP_DIRECT	GO:0043123	positive regulation of I-kappaB kinase/NF-kappaB signaling	10	1.21065	0.0933823	ENSMUSG00000003184, ENSMUSG00000030341, ENSMUSG00000001020, ENSMUSG00000031155, ENSMUSG00000027398, ENSMUSG00000057596, ENSMUSG00000051498, ENSMUSG00000030921, ENSMUSG00000031537, ENSMUSG00000029826	735	145	19672	1.84584	1	1	0.988102
GOTERM_BP_DIRECT	GO:0016310	phosphorylation	30	3.63196	0.0955237	ENSMUSG00000003283, ENSMUSG00000031155, ENSMUSG00000024042, ENSMUSG00000057342, ENSMUSG00000029471, ENSMUSG00000042608, ENSMUSG00000003644, ENSMUSG00000028664, ENSMUSG00000020385, ENSMUSG00000024843, ENSMUSG00000028527, ENSMUSG00000040086, ENSMUSG00000024769, ENSMUSG00000030409, ENSMUSG00000031537, ENSMUSG00000030866, ENSMUSG00000030602, ENSMUSG00000073457, ENSMUSG00000031853, ENSMUSG00000056458,…	735	601	19672	1.336	1	1	0.988102
Thresholds: count=10, EASE=0.1
826 from 860 genes in analysis
354 genes not in output

## Sheet: GO-Term CC
Category (n=30)	GO-Term		Count	%	PValue	Genes	List Total	Pop Hits	Pop Total	Fold Enrichment	Bonferroni	Benjamini	FDR
GOTERM_CC_DIRECT	GO:0005737	cytoplasm	331	40.0726	4.23538e-08	ENSMUSG00000031355, ENSMUSG00000001020, ENSMUSG00000025473, ENSMUSG00000001025, ENSMUSG00000086509, ENSMUSG00000044303, ENSMUSG00000046722, ENSMUSG00000022765, ENSMUSG00000047810, ENSMUSG00000020227, ENSMUSG00000016194, ENSMUSG00000040061, ENSMUSG00000020108, ENSMUSG00000037573, ENSMUSG00000020901, ENSMUSG00000024826, ENSMUSG00000031910, ENSMUSG00000045193, ENSMUSG00000010097, ENSMUSG00000047250,…	752	7202	20815	1.27214	2.19814e-05	2.19816e-05	2.12192e-05
GOTERM_CC_DIRECT	GO:0009897	external side of plasma membrane	50	6.05327	2.86124e-06	ENSMUSG00000000290, ENSMUSG00000060550, ENSMUSG00000059089, ENSMUSG00000079491, ENSMUSG00000004730, ENSMUSG00000030748, ENSMUSG00000090210, ENSMUSG00000038147, ENSMUSG00000052336, ENSMUSG00000030789, ENSMUSG00000030786, ENSMUSG00000058715, ENSMUSG00000034855, ENSMUSG00000060802, ENSMUSG00000059498, ENSMUSG00000026395, ENSMUSG00000026471, ENSMUSG00000040856, ENSMUSG00000044337, ENSMUSG00000004707,…	752	674	20815	2.05338	0.00148388	0.000284655	0.000274783
GOTERM_CC_DIRECT	GO:0005788	endoplasmic reticulum lumen	17	2.05811	3.35765e-06	ENSMUSG00000032245, ENSMUSG00000032575, ENSMUSG00000004460, ENSMUSG00000060519, ENSMUSG00000019916, ENSMUSG00000018906, ENSMUSG00000020571, ENSMUSG00000020131, ENSMUSG00000069515, ENSMUSG00000069516, ENSMUSG00000026864, ENSMUSG00000026848, ENSMUSG00000025823, ENSMUSG00000038074, ENSMUSG00000003814, ENSMUSG00000039787, ENSMUSG00000070436	752	114	20815	4.12765	0.0017411	0.000284655	0.000274783
GOTERM_CC_DIRECT	GO:0005634	nucleus	289	34.9879	3.78322e-06	ENSMUSG00000081058, ENSMUSG00000001020, ENSMUSG00000027651, ENSMUSG00000026683, ENSMUSG00000001025, ENSMUSG00000049327, ENSMUSG00000002111, ENSMUSG00000048118, ENSMUSG00000044303, ENSMUSG00000046962, ENSMUSG00000020227, ENSMUSG00000037573, ENSMUSG00000020901, ENSMUSG00000039990, ENSMUSG00000024826, ENSMUSG00000037214, ENSMUSG00000031910, ENSMUSG00000045193, ENSMUSG00000010097, ENSMUSG00000000184,…	752	6399	20815	1.2501	0.00196157	0.000284655	0.000274783
GOTERM_CC_DIRECT	GO:0009986	cell surface	54	6.53753	3.83928e-06	ENSMUSG00000030341, ENSMUSG00000025473, ENSMUSG00000000290, ENSMUSG00000060550, ENSMUSG00000059089, ENSMUSG00000028664, ENSMUSG00000079293, ENSMUSG00000046167, ENSMUSG00000052336, ENSMUSG00000030789, ENSMUSG00000029084, ENSMUSG00000030786, ENSMUSG00000058715, ENSMUSG00000018217, ENSMUSG00000059498, ENSMUSG00000026395, ENSMUSG00000046718, ENSMUSG00000044337, ENSMUSG00000004707, ENSMUSG00000025823,…	752	761	20815	1.96412	0.00199061	0.000284655	0.000274783
GOTERM_CC_DIRECT	GO:0005654	nucleoplasm	167	20.2179	9.77388e-06	ENSMUSG00000081058, ENSMUSG00000057342, ENSMUSG00000027651, ENSMUSG00000026683, ENSMUSG00000060639, ENSMUSG00000029670, ENSMUSG00000020184, ENSMUSG00000005225, ENSMUSG00000049327, ENSMUSG00000002111, ENSMUSG00000044303, ENSMUSG00000048118, ENSMUSG00000048878, ENSMUSG00000022765, ENSMUSG00000046962, ENSMUSG00000026605, ENSMUSG00000050714, ENSMUSG00000071652, ENSMUSG00000024826, ENSMUSG00000022807,…	752	3368	20815	1.37247	0.00505983	0.000634081	0.000612089
GOTERM_CC_DIRECT	GO:0030670	phagocytic vesicle membrane	11	1.33172	1.68318e-05	ENSMUSG00000060802, ENSMUSG00000026177, ENSMUSG00000067212, ENSMUSG00000060550, ENSMUSG00000027995, ENSMUSG00000037321, ENSMUSG00000061232, ENSMUSG00000030082, ENSMUSG00000073411, ENSMUSG00000051498, ENSMUSG00000046879	752	53	20815	5.74481	0.00869773	0.000970633	0.00093697
GOTERM_CC_DIRECT	GO:0031901	early endosome membrane	19	2.30024	4.48322e-05	ENSMUSG00000052151, ENSMUSG00000027293, ENSMUSG00000056116, ENSMUSG00000025492, ENSMUSG00000026471, ENSMUSG00000035929, ENSMUSG00000060550, ENSMUSG00000024013, ENSMUSG00000029416, ENSMUSG00000061232, ENSMUSG00000065968, ENSMUSG00000020740, ENSMUSG00000073409, ENSMUSG00000022602, ENSMUSG00000029816, ENSMUSG00000067212, ENSMUSG00000073411, ENSMUSG00000050211, ENSMUSG00000074736	752	170	20815	3.09359	0.0229998	0.00232679	0.00224609
GOTERM_CC_DIRECT	GO:0016020	membrane	289	34.9879	0.000227136	ENSMUSG00000039519, ENSMUSG00000025473, ENSMUSG00000018819, ENSMUSG00000000290, ENSMUSG00000001025, ENSMUSG00000026566, ENSMUSG00000004896, ENSMUSG00000045876, ENSMUSG00000046722, ENSMUSG00000022765, ENSMUSG00000047810, ENSMUSG00000016194, ENSMUSG00000046167, ENSMUSG00000020901, ENSMUSG00000036362, ENSMUSG00000031910, ENSMUSG00000030029, ENSMUSG00000047250, ENSMUSG00000058715, ENSMUSG00000035711,…	752	6726	20815	1.18932	0.111212	0.00982363	0.00948292
GOTERM_CC_DIRECT	GO:0005783	endoplasmic reticulum	86	10.4116	0.000281035	ENSMUSG00000038828, ENSMUSG00000032245, ENSMUSG00000027293, ENSMUSG00000039519, ENSMUSG00000057342, ENSMUSG00000060519, ENSMUSG00000025198, ENSMUSG00000060550, ENSMUSG00000048752, ENSMUSG00000023259, ENSMUSG00000021037, ENSMUSG00000068114, ENSMUSG00000015340, ENSMUSG00000026848, ENSMUSG00000047810, ENSMUSG00000020303, ENSMUSG00000016194, ENSMUSG00000040140, ENSMUSG00000036362, ENSMUSG00000043252,…	752	1617	20815	1.47213	0.135736	0.0112198	0.0108306
GOTERM_CC_DIRECT	GO:0015629	actin cytoskeleton	21	2.54237	0.000709528	ENSMUSG00000031355, ENSMUSG00000032033, ENSMUSG00000025372, ENSMUSG00000026175, ENSMUSG00000024300, ENSMUSG00000028874, ENSMUSG00000025049, ENSMUSG00000022148, ENSMUSG00000026303, ENSMUSG00000068699, ENSMUSG00000021998, ENSMUSG00000022602, ENSMUSG00000020437, ENSMUSG00000035161, ENSMUSG00000044361, ENSMUSG00000000416, ENSMUSG00000060373, ENSMUSG00000038456, ENSMUSG00000056737, ENSMUSG00000035783,…	752	248	20815	2.34383	0.308143	0.0245497	0.0236982
GOTERM_CC_DIRECT	GO:0043231	intracellular membrane-bounded organelle	62	7.50605	0.00182378	ENSMUSG00000003283, ENSMUSG00000032245, ENSMUSG00000005142, ENSMUSG00000027293, ENSMUSG00000039519, ENSMUSG00000021070, ENSMUSG00000057342, ENSMUSG00000028300, ENSMUSG00000029634, ENSMUSG00000023259, ENSMUSG00000048878, ENSMUSG00000016194, ENSMUSG00000024826, ENSMUSG00000022807, ENSMUSG00000038147, ENSMUSG00000037214, ENSMUSG00000047250, ENSMUSG00000029084, ENSMUSG00000056656, ENSMUSG00000019787,…	752	1154	20815	1.48711	0.612254	0.0591588	0.057107
GOTERM_CC_DIRECT	GO:0045335	phagocytic vesicle	10	1.21065	0.00299711	ENSMUSG00000015340, ENSMUSG00000031165, ENSMUSG00000052160, ENSMUSG00000003814, ENSMUSG00000039232, ENSMUSG00000056737, ENSMUSG00000046805, ENSMUSG00000038642, ENSMUSG00000055805, ENSMUSG00000046879	752	83	20815	3.33488	0.789408	0.0889591	0.0858738
GOTERM_CC_DIRECT	GO:0005576	extracellular region	90	10.8959	0.00308529	ENSMUSG00000036968, ENSMUSG00000001020, ENSMUSG00000028300, ENSMUSG00000056054, ENSMUSG00000014813, ENSMUSG00000022483, ENSMUSG00000028864, ENSMUSG00000044626, ENSMUSG00000044748, ENSMUSG00000004894, ENSMUSG00000046008, ENSMUSG00000027612, ENSMUSG00000068114, ENSMUSG00000020303, ENSMUSG00000070564, ENSMUSG00000046167, ENSMUSG00000021835, ENSMUSG00000030748, ENSMUSG00000035352, ENSMUSG00000056656,…	752	1851	20815	1.34584	0.798857	0.0889591	0.0858738
GOTERM_CC_DIRECT	GO:0045121	membrane raft	23	2.7845	0.00330558	ENSMUSG00000032245, ENSMUSG00000030341, ENSMUSG00000026395, ENSMUSG00000000290, ENSMUSG00000062563, ENSMUSG00000046718, ENSMUSG00000027995, ENSMUSG00000040751, ENSMUSG00000026656, ENSMUSG00000000001, ENSMUSG00000051439, ENSMUSG00000022602, ENSMUSG00000022309, ENSMUSG00000030724, ENSMUSG00000090877, ENSMUSG00000051498, ENSMUSG00000073411, ENSMUSG00000031537, ENSMUSG00000058715, ENSMUSG00000015355,…	752	322	20815	1.97711	0.820654	0.0902946	0.087163
GOTERM_CC_DIRECT	GO:0005769	early endosome	22	2.66344	0.00481265	ENSMUSG00000052151, ENSMUSG00000032245, ENSMUSG00000027293, ENSMUSG00000056116, ENSMUSG00000052160, ENSMUSG00000027540, ENSMUSG00000037907, ENSMUSG00000035929, ENSMUSG00000060550, ENSMUSG00000024013, ENSMUSG00000061232, ENSMUSG00000026832, ENSMUSG00000044337, ENSMUSG00000020740, ENSMUSG00000020399, ENSMUSG00000047735, ENSMUSG00000051506, ENSMUSG00000073409, ENSMUSG00000067212, ENSMUSG00000073411,…	752	312	20815	1.95176	0.918226	0.118941	0.114816
GOTERM_CC_DIRECT	GO:0005829	cytosol	177	21.4286	0.00524662	ENSMUSG00000003283, ENSMUSG00000031355, ENSMUSG00000028581, ENSMUSG00000038828, ENSMUSG00000074480, ENSMUSG00000057342, ENSMUSG00000026683, ENSMUSG00000001025, ENSMUSG00000020184, ENSMUSG00000024300, ENSMUSG00000005225, ENSMUSG00000049327, ENSMUSG00000048118, ENSMUSG00000021037, ENSMUSG00000022765, ENSMUSG00000046962, ENSMUSG00000024427, ENSMUSG00000071652, ENSMUSG00000040061, ENSMUSG00000020108,…	752	4090	20815	1.19787	0.934791	0.123772	0.11948
GOTERM_CC_DIRECT	GO:0005615	extracellular space	92	11.138	0.00773794	ENSMUSG00000004098, ENSMUSG00000005142, ENSMUSG00000030341, ENSMUSG00000028300, ENSMUSG00000056054, ENSMUSG00000014813, ENSMUSG00000022483, ENSMUSG00000060550, ENSMUSG00000028864, ENSMUSG00000059089, ENSMUSG00000044626, ENSMUSG00000044748, ENSMUSG00000021278, ENSMUSG00000079491, ENSMUSG00000046008, ENSMUSG00000020303, ENSMUSG00000046167, ENSMUSG00000021835, ENSMUSG00000030748, ENSMUSG00000035352,…	752	1962	20815	1.29792	0.982254	0.171214	0.165276
GOTERM_CC_DIRECT	GO:0005764	lysosome	28	3.38983	0.00824729	ENSMUSG00000028581, ENSMUSG00000003283, ENSMUSG00000005142, ENSMUSG00000027398, ENSMUSG00000028300, ENSMUSG00000057342, ENSMUSG00000076441, ENSMUSG00000025492, ENSMUSG00000089832, ENSMUSG00000029416, ENSMUSG00000036908, ENSMUSG00000041538, ENSMUSG00000020740, ENSMUSG00000018774, ENSMUSG00000039013, ENSMUSG00000034000, ENSMUSG00000050211, ENSMUSG00000038642, ENSMUSG00000016256, ENSMUSG00000026177,…	752	455	20815	1.70336	0.986406	0.171214	0.165276
GOTERM_CC_DIRECT	GO:0005794	Golgi apparatus	67	8.11138	0.0137256	ENSMUSG00000032840, ENSMUSG00000003283, ENSMUSG00000038828, ENSMUSG00000030341, ENSMUSG00000021070, ENSMUSG00000060550, ENSMUSG00000028664, ENSMUSG00000005225, ENSMUSG00000020740, ENSMUSG00000027612, ENSMUSG00000015340, ENSMUSG00000022765, ENSMUSG00000047810, ENSMUSG00000020303, ENSMUSG00000040061, ENSMUSG00000039232, ENSMUSG00000022807, ENSMUSG00000047250, ENSMUSG00000028270, ENSMUSG00000055723,…	752	1392	20815	1.33228	0.999233	0.263837	0.254686
GOTERM_CC_DIRECT	GO:0005765	lysosomal membrane	17	2.05811	0.021661	ENSMUSG00000028581, ENSMUSG00000056116, ENSMUSG00000057342, ENSMUSG00000025492, ENSMUSG00000035929, ENSMUSG00000060550, ENSMUSG00000029416, ENSMUSG00000061232, ENSMUSG00000065968, ENSMUSG00000046879, ENSMUSG00000024737, ENSMUSG00000018774, ENSMUSG00000073409, ENSMUSG00000067212, ENSMUSG00000073411, ENSMUSG00000079547, ENSMUSG00000050211	752	253	20815	1.85989	0.999988	0.387658	0.374213
GOTERM_CC_DIRECT	GO:0005667	transcription factor complex	18	2.17918	0.0430488	ENSMUSG00000076431, ENSMUSG00000075000, ENSMUSG00000032033, ENSMUSG00000026077, ENSMUSG00000028341, ENSMUSG00000021250, ENSMUSG00000023034, ENSMUSG00000040713, ENSMUSG00000063889, ENSMUSG00000020397, ENSMUSG00000002111, ENSMUSG00000006456, ENSMUSG00000022831, ENSMUSG00000052837, ENSMUSG00000027803, ENSMUSG00000037447, ENSMUSG00000019789, ENSMUSG00000032744	752	298	20815	1.67192	1	0.603847	0.582904
GOTERM_CC_DIRECT	GO:0005925	focal adhesion	13	1.57385	0.0508032	ENSMUSG00000031497, ENSMUSG00000003283, ENSMUSG00000026395, ENSMUSG00000000290, ENSMUSG00000026786, ENSMUSG00000020891, ENSMUSG00000023348, ENSMUSG00000021998, ENSMUSG00000022817, ENSMUSG00000031207, ENSMUSG00000053158, ENSMUSG00000035852, ENSMUSG00000033149	752	195	20815	1.8453	1	0.693864	0.669799
GOTERM_CC_DIRECT	GO:0005768	endosome	35	4.23729	0.0566716	ENSMUSG00000052151, ENSMUSG00000027293, ENSMUSG00000021070, ENSMUSG00000028300, ENSMUSG00000029130, ENSMUSG00000025492, ENSMUSG00000029416, ENSMUSG00000036908, ENSMUSG00000025730, ENSMUSG00000003420, ENSMUSG00000021278, ENSMUSG00000020740, ENSMUSG00000051506, ENSMUSG00000018774, ENSMUSG00000022602, ENSMUSG00000029816, ENSMUSG00000022807, ENSMUSG00000050211, ENSMUSG00000012296, ENSMUSG00000033998,…	752	710	20815	1.36448	1	0.754169	0.728013
GOTERM_CC_DIRECT	GO:0005730	nucleolus	41	4.96368	0.0586412	ENSMUSG00000073490, ENSMUSG00000032586, ENSMUSG00000032245, ENSMUSG00000005483, ENSMUSG00000063804, ENSMUSG00000020184, ENSMUSG00000016181, ENSMUSG00000048039, ENSMUSG00000027439, ENSMUSG00000005204, ENSMUSG00000044303, ENSMUSG00000006456, ENSMUSG00000070544, ENSMUSG00000022307, ENSMUSG00000029817, ENSMUSG00000022508, ENSMUSG00000020923, ENSMUSG00000038069, ENSMUSG00000056737, ENSMUSG00000030888,…	752	858	20815	1.32268	1	0.76087	0.734481
GOTERM_CC_DIRECT	GO:0032991	macromolecular complex	43	5.20581	0.071241	ENSMUSG00000028581, ENSMUSG00000081058, ENSMUSG00000030341, ENSMUSG00000060639, ENSMUSG00000025198, ENSMUSG00000024164, ENSMUSG00000015748, ENSMUSG00000025492, ENSMUSG00000020184, ENSMUSG00000020241, ENSMUSG00000022148, ENSMUSG00000021278, ENSMUSG00000044303, ENSMUSG00000020740, ENSMUSG00000029657, ENSMUSG00000026864, ENSMUSG00000022900, ENSMUSG00000024966, ENSMUSG00000044641, ENSMUSG00000032905,…	752	923	20815	1.28951	1	0.840321	0.811176
GOTERM_CC_DIRECT	GO:1990904	ribonucleoprotein complex	12	1.45278	0.0746117	ENSMUSG00000046667, ENSMUSG00000021127, ENSMUSG00000007850, ENSMUSG00000056962, ENSMUSG00000021758, ENSMUSG00000040140, ENSMUSG00000016619, ENSMUSG00000020914, ENSMUSG00000052137, ENSMUSG00000090877, ENSMUSG00000020719, ENSMUSG00000046380	752	186	20815	1.78578	1	0.860521	0.830677
GOTERM_CC_DIRECT	GO:0005886	plasma membrane	224	27.1186	0.0790647	ENSMUSG00000025473, ENSMUSG00000018819, ENSMUSG00000000290, ENSMUSG00000001025, ENSMUSG00000026566, ENSMUSG00000048118, ENSMUSG00000045876, ENSMUSG00000046722, ENSMUSG00000022765, ENSMUSG00000020227, ENSMUSG00000040061, ENSMUSG00000046167, ENSMUSG00000020901, ENSMUSG00000036362, ENSMUSG00000030029, ENSMUSG00000058715, ENSMUSG00000035711, ENSMUSG00000060802, ENSMUSG00000028057, ENSMUSG00000041828,…	752	5693	20815	1.08909	1	0.873076	0.842796
GOTERM_CC_DIRECT	GO:0031012	extracellular matrix	16	1.93705	0.0934114	ENSMUSG00000029661, ENSMUSG00000004098, ENSMUSG00000022483, ENSMUSG00000029307, ENSMUSG00000020241, ENSMUSG00000004894, ENSMUSG00000021223, ENSMUSG00000027612, ENSMUSG00000042793, ENSMUSG00000021613, ENSMUSG00000021624, ENSMUSG00000066113, ENSMUSG00000018593, ENSMUSG00000034164, ENSMUSG00000030029, ENSMUSG00000050335	752	285	20815	1.55394	1	0.96961	0.935982
GOTERM_CC_DIRECT	GO:0005887	integral component of plasma membrane	57	6.90073	0.0968009	ENSMUSG00000028581, ENSMUSG00000051242, ENSMUSG00000025473, ENSMUSG00000026566, ENSMUSG00000059089, ENSMUSG00000028664, ENSMUSG00000023259, ENSMUSG00000045876, ENSMUSG00000004730, ENSMUSG00000027612, ENSMUSG00000015340, ENSMUSG00000020865, ENSMUSG00000052336, ENSMUSG00000031910, ENSMUSG00000032769, ENSMUSG00000058715, ENSMUSG00000031995, ENSMUSG00000059336, ENSMUSG00000059498, ENSMUSG00000026395,…	752	1302	20815	1.21178	1	0.985091	0.950926
Thresholds: count=10, EASE=0.1
826 from 860 genes in analysis
101 genes not in output

## Sheet: GO-Term MF
Category (n=26)	GO-Term		Count	%	PValue	Genes	List Total	Pop Hits	Pop Total	Fold Enrichment	Bonferroni	Benjamini	FDR
GOTERM_MF_DIRECT	GO:0005515	protein binding	267	32.3245	2.67125e-07	ENSMUSG00000001020, ENSMUSG00000025473, ENSMUSG00000000290, ENSMUSG00000001025, ENSMUSG00000026566, ENSMUSG00000028864, ENSMUSG00000002111, ENSMUSG00000044303, ENSMUSG00000020227, ENSMUSG00000046167, ENSMUSG00000037573, ENSMUSG00000010097, ENSMUSG00000058715, ENSMUSG00000035711, ENSMUSG00000060802, ENSMUSG00000000184, ENSMUSG00000033880, ENSMUSG00000028057, ENSMUSG00000009670, ENSMUSG00000000982,…	703	5363	18371	1.30101	0.000252936	0.000179248	0.000176598
GOTERM_MF_DIRECT	GO:0042802	identical protein binding	120	14.5278	3.7856e-07	ENSMUSG00000001020, ENSMUSG00000027651, ENSMUSG00000022483, ENSMUSG00000020184, ENSMUSG00000028864, ENSMUSG00000045876, ENSMUSG00000048878, ENSMUSG00000026848, ENSMUSG00000046962, ENSMUSG00000050714, ENSMUSG00000021835, ENSMUSG00000038147, ENSMUSG00000031910, ENSMUSG00000037214, ENSMUSG00000058715, ENSMUSG00000029661, ENSMUSG00000060802, ENSMUSG00000019916, ENSMUSG00000057596, ENSMUSG00000031060,…	703	1988	18371	1.5774	0.000358433	0.000179248	0.000176598
GOTERM_MF_DIRECT	GO:0046872	metal ion binding	180	21.7918	2.69369e-05	ENSMUSG00000074480, ENSMUSG00000039519, ENSMUSG00000001020, ENSMUSG00000025473, ENSMUSG00000029670, ENSMUSG00000000290, ENSMUSG00000028341, ENSMUSG00000022483, ENSMUSG00000001025, ENSMUSG00000020184, ENSMUSG00000045876, ENSMUSG00000040061, ENSMUSG00000090210, ENSMUSG00000024826, ENSMUSG00000037214, ENSMUSG00000032846, ENSMUSG00000047250, ENSMUSG00000030789, ENSMUSG00000030786, ENSMUSG00000058715,…	703	3552	18371	1.32427	0.025187	0.00621527	0.00612339
GOTERM_MF_DIRECT	GO:0043565	sequence-specific DNA binding	38	4.60048	5.97587e-05	ENSMUSG00000029771, ENSMUSG00000033730, ENSMUSG00000003382, ENSMUSG00000003184, ENSMUSG00000009406, ENSMUSG00000022061, ENSMUSG00000015605, ENSMUSG00000028341, ENSMUSG00000021250, ENSMUSG00000003545, ENSMUSG00000023034, ENSMUSG00000021055, ENSMUSG00000020484, ENSMUSG00000027439, ENSMUSG00000023994, ENSMUSG00000002111, ENSMUSG00000046962, ENSMUSG00000052837, ENSMUSG00000018476, ENSMUSG00000020889,…	703	487	18371	2.03907	0.0550216	0.00707394	0.00696936
GOTERM_MF_DIRECT	GO:0071889	14-3-3 protein binding	10	1.21065	0.000250007	ENSMUSG00000021127, ENSMUSG00000056116, ENSMUSG00000073409, ENSMUSG00000024042, ENSMUSG00000020108, ENSMUSG00000067212, ENSMUSG00000035929, ENSMUSG00000060550, ENSMUSG00000061232, ENSMUSG00000073411	703	56	18371	4.66648	0.21084	0.0203152	0.0200149
GOTERM_MF_DIRECT	GO:0005178	integrin binding	17	2.05811	0.000276522	ENSMUSG00000057554, ENSMUSG00000027398, ENSMUSG00000025473, ENSMUSG00000048583, ENSMUSG00000000290, ENSMUSG00000021186, ENSMUSG00000024965, ENSMUSG00000021998, ENSMUSG00000062593, ENSMUSG00000020932, ENSMUSG00000029816, ENSMUSG00000090210, ENSMUSG00000003814, ENSMUSG00000022817, ENSMUSG00000030789, ENSMUSG00000030786, ENSMUSG00000037405	703	154	18371	2.88473	0.230414	0.0203152	0.0200149
GOTERM_MF_DIRECT	GO:1990837	sequence-specific double-stranded DNA binding	39	4.72155	0.000300331	ENSMUSG00000029771, ENSMUSG00000033730, ENSMUSG00000003382, ENSMUSG00000003184, ENSMUSG00000009406, ENSMUSG00000063804, ENSMUSG00000022061, ENSMUSG00000015605, ENSMUSG00000073176, ENSMUSG00000021250, ENSMUSG00000003545, ENSMUSG00000025498, ENSMUSG00000041515, ENSMUSG00000023034, ENSMUSG00000060257, ENSMUSG00000001065, ENSMUSG00000020484, ENSMUSG00000063889, ENSMUSG00000052837, ENSMUSG00000050714,…	703	547	18371	1.86318	0.247576	0.0203152	0.0200149
GOTERM_MF_DIRECT	GO:0005102	receptor binding	32	3.87409	0.000527141	ENSMUSG00000003283, ENSMUSG00000056116, ENSMUSG00000036968, ENSMUSG00000060550, ENSMUSG00000028864, ENSMUSG00000028664, ENSMUSG00000021278, ENSMUSG00000079491, ENSMUSG00000001123, ENSMUSG00000070564, ENSMUSG00000022901, ENSMUSG00000022309, ENSMUSG00000031538, ENSMUSG00000090877, ENSMUSG00000073411, ENSMUSG00000019787, ENSMUSG00000030111, ENSMUSG00000004460, ENSMUSG00000026395, ENSMUSG00000035929,…	703	428	18371	1.95382	0.393065	0.0312001	0.0307389
GOTERM_MF_DIRECT	GO:0042803	protein homodimerization activity	48	5.81114	0.00259951	ENSMUSG00000032245, ENSMUSG00000003184, ENSMUSG00000033454, ENSMUSG00000056116, ENSMUSG00000015605, ENSMUSG00000028341, ENSMUSG00000001025, ENSMUSG00000060550, ENSMUSG00000020120, ENSMUSG00000026305, ENSMUSG00000026605, ENSMUSG00000020303, ENSMUSG00000020227, ENSMUSG00000016194, ENSMUSG00000025817, ENSMUSG00000020649, ENSMUSG00000032705, ENSMUSG00000058818, ENSMUSG00000037214, ENSMUSG00000073411,…	703	804	18371	1.56014	0.914986	0.136763	0.134741
GOTERM_MF_DIRECT	GO:0000978	RNA polymerase II core promoter proximal region sequence-specific DNA binding	64	7.74818	0.00382523	ENSMUSG00000033730, ENSMUSG00000033454, ENSMUSG00000028341, ENSMUSG00000041515, ENSMUSG00000002111, ENSMUSG00000060314, ENSMUSG00000050714, ENSMUSG00000037214, ENSMUSG00000056459, ENSMUSG00000019789, ENSMUSG00000090659, ENSMUSG00000074151, ENSMUSG00000058402, ENSMUSG00000026077, ENSMUSG00000041309, ENSMUSG00000022510, ENSMUSG00000001156, ENSMUSG00000091474, ENSMUSG00000020538, ENSMUSG00000056749,…	703	1172	18371	1.42702	0.973469	0.181125	0.178447
GOTERM_MF_DIRECT	GO:0003677	DNA binding	92	11.138	0.00488274	ENSMUSG00000033730, ENSMUSG00000081058, ENSMUSG00000033454, ENSMUSG00000060639, ENSMUSG00000028341, ENSMUSG00000041515, ENSMUSG00000001065, ENSMUSG00000002111, ENSMUSG00000025316, ENSMUSG00000029634, ENSMUSG00000044303, ENSMUSG00000048118, ENSMUSG00000000934, ENSMUSG00000001228, ENSMUSG00000037214, ENSMUSG00000019789, ENSMUSG00000032397, ENSMUSG00000025384, ENSMUSG00000026077, ENSMUSG00000032033,…	703	1825	18371	1.31735	0.990297	0.205984	0.202939
GOTERM_MF_DIRECT	GO:0016853	isomerase activity	13	1.57385	0.00500278	ENSMUSG00000031387, ENSMUSG00000081225, ENSMUSG00000023272, ENSMUSG00000020571, ENSMUSG00000029925, ENSMUSG00000000934, ENSMUSG00000070544, ENSMUSG00000025823, ENSMUSG00000019794, ENSMUSG00000038074, ENSMUSG00000039497, ENSMUSG00000020914, ENSMUSG00000033105	703	133	18371	2.55428	0.991344	0.205984	0.202939
GOTERM_MF_DIRECT	GO:0001227	transcriptional repressor activity, RNA polymerase II transcription regulatory region sequence-specific binding	25	3.02663	0.00628615	ENSMUSG00000073490, ENSMUSG00000011427, ENSMUSG00000003382, ENSMUSG00000003184, ENSMUSG00000033454, ENSMUSG00000041515, ENSMUSG00000026305, ENSMUSG00000027439, ENSMUSG00000063889, ENSMUSG00000002111, ENSMUSG00000046962, ENSMUSG00000050714, ENSMUSG00000020889, ENSMUSG00000022508, ENSMUSG00000037214, ENSMUSG00000037235, ENSMUSG00000056459, ENSMUSG00000019789, ENSMUSG00000032744, ENSMUSG00000041309,…	703	361	18371	1.80972	0.99745	0.248041	0.244374
GOTERM_MF_DIRECT	GO:0003700	transcription factor activity, sequence-specific DNA binding	38	4.60048	0.00679536	ENSMUSG00000029771, ENSMUSG00000003382, ENSMUSG00000003184, ENSMUSG00000054893, ENSMUSG00000009406, ENSMUSG00000022061, ENSMUSG00000015605, ENSMUSG00000028341, ENSMUSG00000021250, ENSMUSG00000003545, ENSMUSG00000025498, ENSMUSG00000041515, ENSMUSG00000023034, ENSMUSG00000021055, ENSMUSG00000020484, ENSMUSG00000063889, ENSMUSG00000023994, ENSMUSG00000002111, ENSMUSG00000052837, ENSMUSG00000020889,…	703	631	18371	1.57374	0.998431	0.257408	0.253603
GOTERM_MF_DIRECT	GO:0003723	RNA binding	51	6.17433	0.00860708	ENSMUSG00000074480, ENSMUSG00000071172, ENSMUSG00000002111, ENSMUSG00000044468, ENSMUSG00000022602, ENSMUSG00000021758, ENSMUSG00000037253, ENSMUSG00000038069, ENSMUSG00000052137, ENSMUSG00000045193, ENSMUSG00000010097, ENSMUSG00000007850, ENSMUSG00000024097, ENSMUSG00000031060, ENSMUSG00000001674, ENSMUSG00000029826, ENSMUSG00000029701, ENSMUSG00000038132, ENSMUSG00000037447, ENSMUSG00000037921,…	703	926	18371	1.43925	0.999722	0.313497	0.308862
GOTERM_MF_DIRECT	GO:0000976	transcription regulatory region sequence-specific DNA binding	19	2.30024	0.0161791	ENSMUSG00000029771, ENSMUSG00000003184, ENSMUSG00000037868, ENSMUSG00000009406, ENSMUSG00000076431, ENSMUSG00000022061, ENSMUSG00000021250, ENSMUSG00000025498, ENSMUSG00000041515, ENSMUSG00000020484, ENSMUSG00000023994, ENSMUSG00000002111, ENSMUSG00000048118, ENSMUSG00000022510, ENSMUSG00000020889, ENSMUSG00000020538, ENSMUSG00000037343, ENSMUSG00000037447, ENSMUSG00000055866	703	270	18371	1.83894	1	0.51741	0.509761
GOTERM_MF_DIRECT	GO:0004888	transmembrane signaling receptor activity	16	1.93705	0.0222569	ENSMUSG00000040528, ENSMUSG00000059498, ENSMUSG00000032492, ENSMUSG00000059089, ENSMUSG00000027995, ENSMUSG00000023992, ENSMUSG00000044811, ENSMUSG00000026656, ENSMUSG00000004730, ENSMUSG00000021624, ENSMUSG00000038257, ENSMUSG00000030406, ENSMUSG00000051498, ENSMUSG00000058715, ENSMUSG00000030124, ENSMUSG00000015852	703	220	18371	1.90053	1	0.619921	0.610756
GOTERM_MF_DIRECT	GO:0051087	chaperone binding	10	1.21065	0.0321554	ENSMUSG00000003031, ENSMUSG00000005483, ENSMUSG00000024966, ENSMUSG00000058498, ENSMUSG00000028410, ENSMUSG00000036052, ENSMUSG00000061232, ENSMUSG00000073411, ENSMUSG00000020288, ENSMUSG00000021037	703	115	18371	2.27237	1	0.777812	0.766313
GOTERM_MF_DIRECT	GO:0044877	macromolecular complex binding	36	4.35835	0.0395754	ENSMUSG00000030341, ENSMUSG00000026683, ENSMUSG00000000290, ENSMUSG00000021250, ENSMUSG00000060550, ENSMUSG00000028864, ENSMUSG00000027995, ENSMUSG00000023992, ENSMUSG00000028664, ENSMUSG00000022148, ENSMUSG00000020740, ENSMUSG00000070544, ENSMUSG00000058818, ENSMUSG00000056737, ENSMUSG00000073411, ENSMUSG00000031537, ENSMUSG00000030786, ENSMUSG00000003031, ENSMUSG00000028693, ENSMUSG00000035929,…	703	671	18371	1.40203	1	0.851771	0.839179
GOTERM_MF_DIRECT	GO:0019901	protein kinase binding	31	3.75303	0.0435363	ENSMUSG00000029771, ENSMUSG00000024042, ENSMUSG00000028341, ENSMUSG00000000290, ENSMUSG00000020484, ENSMUSG00000028967, ENSMUSG00000048458, ENSMUSG00000044303, ENSMUSG00000017386, ENSMUSG00000074749, ENSMUSG00000020227, ENSMUSG00000031537, ENSMUSG00000030921, ENSMUSG00000038205, ENSMUSG00000019823, ENSMUSG00000003031, ENSMUSG00000031165, ENSMUSG00000000184, ENSMUSG00000078853, ENSMUSG00000027540,…	703	564	18371	1.43635	1	0.884929	0.871846
GOTERM_MF_DIRECT	GO:0001228	transcriptional activator activity, RNA polymerase II transcription regulatory region sequence-specific binding	29	3.5109	0.051723	ENSMUSG00000029771, ENSMUSG00000033730, ENSMUSG00000003184, ENSMUSG00000009406, ENSMUSG00000015605, ENSMUSG00000028341, ENSMUSG00000021250, ENSMUSG00000003545, ENSMUSG00000023034, ENSMUSG00000021055, ENSMUSG00000059142, ENSMUSG00000027439, ENSMUSG00000023994, ENSMUSG00000002111, ENSMUSG00000063281, ENSMUSG00000052837, ENSMUSG00000032744, ENSMUSG00000037868, ENSMUSG00000001493, ENSMUSG00000076431,…	703	528	18371	1.4353	1	0.979635	0.965152
GOTERM_MF_DIRECT	GO:0003714	transcription corepressor activity	13	1.57385	0.0651863	ENSMUSG00000053175, ENSMUSG00000005483, ENSMUSG00000006362, ENSMUSG00000062563, ENSMUSG00000048546, ENSMUSG00000049327, ENSMUSG00000020423, ENSMUSG00000027803, ENSMUSG00000072872, ENSMUSG00000037573, ENSMUSG00000037447, ENSMUSG00000030421, ENSMUSG00000052469	703	192	18371	1.76937	1	1	0.986258
GOTERM_MF_DIRECT	GO:0042826	histone deacetylase binding	10	1.21065	0.0715889	ENSMUSG00000053175, ENSMUSG00000024042, ENSMUSG00000022061, ENSMUSG00000015605, ENSMUSG00000020914, ENSMUSG00000090877, ENSMUSG00000020484, ENSMUSG00000019789, ENSMUSG00000002111, ENSMUSG00000055866	703	134	18371	1.95017	1	1	0.986258
GOTERM_MF_DIRECT	GO:0005524	ATP binding	70	8.47458	0.0795007	ENSMUSG00000035757, ENSMUSG00000003283, ENSMUSG00000027293, ENSMUSG00000031155, ENSMUSG00000057342, ENSMUSG00000029471, ENSMUSG00000060519, ENSMUSG00000042608, ENSMUSG00000003644, ENSMUSG00000024300, ENSMUSG00000028664, ENSMUSG00000020385, ENSMUSG00000026848, ENSMUSG00000020227, ENSMUSG00000020865, ENSMUSG00000021758, ENSMUSG00000030866, ENSMUSG00000056458, ENSMUSG00000038745, ENSMUSG00000031387,…	703	1527	18371	1.19794	1	1	0.986258
GOTERM_MF_DIRECT	GO:0016787	hydrolase activity	73	8.83777	0.0965182	ENSMUSG00000005142, ENSMUSG00000025473, ENSMUSG00000044626, ENSMUSG00000048752, ENSMUSG00000048039, ENSMUSG00000046008, ENSMUSG00000027612, ENSMUSG00000026848, ENSMUSG00000021758, ENSMUSG00000040061, ENSMUSG00000038268, ENSMUSG00000030866, ENSMUSG00000029084, ENSMUSG00000028270, ENSMUSG00000030223, ENSMUSG00000055723, ENSMUSG00000031995, ENSMUSG00000028057, ENSMUSG00000026395, ENSMUSG00000001751,…	703	1617	18371	1.17975	1	1	0.986258
GOTERM_MF_DIRECT	GO:0004674	protein serine/threonine kinase activity	23	2.7845	0.0978413	ENSMUSG00000031155, ENSMUSG00000020190, ENSMUSG00000024042, ENSMUSG00000005251, ENSMUSG00000026034, ENSMUSG00000029471, ENSMUSG00000042608, ENSMUSG00000003644, ENSMUSG00000042978, ENSMUSG00000020385, ENSMUSG00000020573, ENSMUSG00000040086, ENSMUSG00000070544, ENSMUSG00000024769, ENSMUSG00000041187, ENSMUSG00000020227, ENSMUSG00000030409, ENSMUSG00000030866, ENSMUSG00000031537, ENSMUSG00000030602,…	703	427	18371	1.40759	1	1	0.986258
Thresholds: count=10, EASE=0.1
826 from 860 genes in analysis
277 genes not in output
