# Supplementary material for: Restoring Age-Related Cognitive Decline through Environmental Enrichment: A Transcriptomic Approach
Source: Cells. 2022 Nov 30;11(23):3864. doi: 10.3390/cells11233864 (PMC9736066; doi:10.3390/cells11233864)
Supplement: Supplementary file 1 [file cells-11-03864-s001.zip › Supplementary table S2_DEGs_EE.xlsx]

## Sheet: DEGs EE
gene (n=1311)	Gene name	log2FC-EE	FC-EE	p-value	p-adj	baseMean	lfcSE	stat	Gene function
ENSMUSG00000037727	Avp	1.58758	3.00544	2.7915e-05	0.00160591	9.66417	0.378911	4.18984	arginine vasopressin [Source:MGI Symbol;Acc:MGI:88121]
ENSMUSG00000094230	Gm21847	0.898367	1.86396	0.00190856	0.0314155	9.46164	0.289413	3.1041	predicted gene, 21847 [Source:MGI Symbol;Acc:MGI:5434011]
ENSMUSG00000020169	Best3	0.835935	1.78501	1.03588e-05	0.000809402	40.7299	0.189574	4.40955	bestrophin 3 [Source:MGI Symbol;Acc:MGI:3580298]
ENSMUSG00000060890	Arr3	0.831465	1.77949	2.27438e-05	0.00143504	24.276	0.196281	4.2361	arrestin 3, retinal [Source:MGI Symbol;Acc:MGI:2159617]
ENSMUSG00000044055	Otos	0.803824	1.74572	0.000346414	0.00960122	27.4037	0.224666	3.57786	otospiralin [Source:MGI Symbol;Acc:MGI:2672814]
ENSMUSG00000016942	Tmprss6	0.780234	1.71741	0.00319921	0.0442125	19.0909	0.264673	2.94792	transmembrane serine protease 6 [Source:MGI Symbol;Acc:MGI:1919003]
ENSMUSG00000022026	Olfm4	0.729563	1.65814	9.15832e-05	0.00368066	75.9073	0.1865	3.91187	olfactomedin 4 [Source:MGI Symbol;Acc:MGI:2685142]
ENSMUSG00000031698	Mylk3	0.724951	1.65284	4.66395e-07	8.40853e-05	54.8378	0.14385	5.03965	myosin light chain kinase 3 [Source:MGI Symbol;Acc:MGI:2443063]
ENSMUSG00000021765	Fst	0.642009	1.5605	0.000216216	0.00674979	26.7927	0.17355	3.69927	follistatin [Source:MGI Symbol;Acc:MGI:95586]
ENSMUSG00000030693	Klk10	0.639732	1.55804	0.000267849	0.00788917	41.9179	0.175531	3.64456	kallikrein related-peptidase 10 [Source:MGI Symbol;Acc:MGI:1916790]
ENSMUSG00000051251	Nhlh1	0.624032	1.54118	0.00351386	0.0475172	25.0716	0.213798	2.9188	nescient helix loop helix 1 [Source:MGI Symbol;Acc:MGI:98481]
ENSMUSG00000026736	4930426L09Rik	0.620705	1.53763	0.00283243	0.040533	17.7955	0.207916	2.98536	RIKEN cDNA 4930426L09 gene [Source:MGI Symbol;Acc:MGI:1921879]
ENSMUSG00000015452	Ager	0.616178	1.53281	0.00247301	0.0370219	15.5473	0.203586	3.02662	advanced glycosylation end product-specific receptor [Source:MGI Symbol;Acc:MGI:893592]
ENSMUSG00000043013	Onecut1	0.595581	1.51108	0.00155512	0.0272677	25.3226	0.188225	3.1642	one cut domain, family member 1 [Source:MGI Symbol;Acc:MGI:1196423]
ENSMUSG00000025938	Slco5a1	0.592749	1.50812	6.14235e-06	0.000564998	75.917	0.131098	4.52143	solute carrier organic anion transporter family, member 5A1 [Source:MGI Symbol;Acc:MGI:2443431]
ENSMUSG00000021337	Scgn	0.573213	1.48783	0.000473535	0.0119801	41.0993	0.163996	3.4953	secretagogin, EF-hand calcium binding protein [Source:MGI Symbol;Acc:MGI:2384873]
ENSMUSG00000031557	Plekha2	0.552982	1.46712	5.83323e-09	4.0135e-06	715.331	0.0949902	5.82147	pleckstrin homology domain-containing, family A (phosphoinositide binding specific) member 2 [Source:MGI Symbol;Acc:MGI:1928144]
ENSMUSG00000041372	B4galnt3	0.546641	1.46068	0.00197755	0.0321511	20.341	0.176702	3.09358	beta-1,4-N-acetyl-galactosaminyl transferase 3 [Source:MGI Symbol;Acc:MGI:3041155]
ENSMUSG00000030209	Grin2b	0.529913	1.44384	6.67199e-06	0.000600863	1420.82	0.117657	4.50389	glutamate receptor, ionotropic, NMDA2B (epsilon 2) [Source:MGI Symbol;Acc:MGI:95821]
ENSMUSG00000034731	Dgkh	0.526573	1.4405	2.76368e-08	1.13186e-05	761.492	0.0947792	5.55578	diacylglycerol kinase, eta [Source:MGI Symbol;Acc:MGI:2444188]
ENSMUSG00000054889	Dsp	0.526314	1.44024	0.000579875	0.0138342	1397.54	0.15296	3.44086	desmoplakin [Source:MGI Symbol;Acc:MGI:109611]
ENSMUSG00000019762	Iyd	0.517709	1.43168	9.48346e-06	0.000773104	95.6641	0.116901	4.42863	iodotyrosine deiodinase [Source:MGI Symbol;Acc:MGI:1917587]
ENSMUSG00000059991	Nptx2	0.506821	1.42092	1.85364e-05	0.00123583	643.063	0.118366	4.28183	neuronal pentraxin 2 [Source:MGI Symbol;Acc:MGI:1858209]
ENSMUSG00000047363	Cstad	0.490364	1.4048	0.00012275	0.00445665	53.3832	0.12768	3.84057	CSA-conditional, T cell activation-dependent protein [Source:MGI Symbol;Acc:MGI:1925867]
ENSMUSG00000031382	Asb11	0.47777	1.39259	0.000214629	0.00672464	50.8005	0.129087	3.70114	ankyrin repeat and SOCS box-containing 11 [Source:MGI Symbol;Acc:MGI:1916104]
ENSMUSG00000059003	Grin2a	0.471276	1.38634	1.6987e-08	8.02106e-06	1678.21	0.0835569	5.64018	glutamate receptor, ionotropic, NMDA2A (epsilon 1) [Source:MGI Symbol;Acc:MGI:95820]
ENSMUSG00000055540	Epha6	0.469845	1.38496	1.02495e-06	0.000145703	1431.44	0.096146	4.88679	Eph receptor A6 [Source:MGI Symbol;Acc:MGI:108034]
ENSMUSG00000040372	Gpr63	0.466333	1.38159	2.40883e-07	5.17929e-05	232.592	0.0902932	5.16465	G protein-coupled receptor 63 [Source:MGI Symbol;Acc:MGI:2135884]
ENSMUSG00000086040	Wipf3	0.46244	1.37787	2.00371e-08	8.83737e-06	12164.5	0.0824066	5.61168	WAS/WASL interacting protein family, member 3 [Source:MGI Symbol;Acc:MGI:3044681]
ENSMUSG00000050211	Pla2g4e	0.461202	1.37669	0.00155671	0.0272677	221.725	0.14577	3.1639	phospholipase A2, group IVE [Source:MGI Symbol;Acc:MGI:1919144]
ENSMUSG00000029134	Plb1	0.46119	1.37668	0.00282381	0.0405107	38.7207	0.154436	2.98629	phospholipase B1 [Source:MGI Symbol;Acc:MGI:1922406]
ENSMUSG00000005107	Slc2a9	0.456997	1.37268	1.61987e-05	0.0011101	116.531	0.105989	4.31172	solute carrier family 2 (facilitated glucose transporter), member 9 [Source:MGI Symbol;Acc:MGI:2152844]
ENSMUSG00000026768	Itga8	0.456729	1.37243	2.11433e-11	4.54608e-08	606.385	0.0681899	6.6979	integrin alpha 8 [Source:MGI Symbol;Acc:MGI:109442]
ENSMUSG00000054134	Umodl1	0.456617	1.37232	0.0001673	0.00564261	45.8977	0.121316	3.76388	uromodulin-like 1 [Source:MGI Symbol;Acc:MGI:1929785]
ENSMUSG00000038048	Cntnap5c	0.455969	1.3717	1.54529e-05	0.00106322	365.327	0.105496	4.32213	contactin associated protein-like 5C [Source:MGI Symbol;Acc:MGI:3646013]
ENSMUSG00000041324	Inhba	0.448803	1.36491	0.00130025	0.0241269	57.4821	0.139556	3.21592	inhibin beta-A [Source:MGI Symbol;Acc:MGI:96570]
ENSMUSG00000027966	Col11a1	0.446485	1.36272	0.000518225	0.0127758	433.995	0.128627	3.47115	collagen, type XI, alpha 1 [Source:MGI Symbol;Acc:MGI:88446]
ENSMUSG00000071860	#N/A	0.445984	1.36224	1.42726e-07	3.70742e-05	93.1723	0.0847604	5.2617	#N/A
ENSMUSG00000021676	Iqgap2	0.445644	1.36192	1.89286e-05	0.00124959	2826.38	0.104191	4.27717	IQ motif containing GTPase activating protein 2 [Source:MGI Symbol;Acc:MGI:2449975]
ENSMUSG00000072568	Fam84b	0.444733	1.36106	6.93096e-09	4.25784e-06	445.27	0.0767761	5.79259	family with sequence similarity 84, member B [Source:MGI Symbol;Acc:MGI:3026924]
ENSMUSG00000056752	Dnah9	0.443774	1.36016	1.7696e-06	0.000216161	622.94	0.0928767	4.7781	dynein, axonemal, heavy chain 9 [Source:MGI Symbol;Acc:MGI:1289279]
ENSMUSG00000054453	Sytl5	0.438843	1.35552	0.00223158	0.0344263	52.7452	0.143528	3.05755	synaptotagmin-like 5 [Source:MGI Symbol;Acc:MGI:2668451]
ENSMUSG00000026315	Serpinb8	0.436381	1.35321	2.20518e-05	0.00141535	73.5521	0.102846	4.24303	serine (or cysteine) peptidase inhibitor, clade B, member 8 [Source:MGI Symbol;Acc:MGI:894657]
ENSMUSG00000036131	Frmd7	0.434245	1.3512	0.000128588	0.00458889	73.3253	0.113405	3.82915	FERM domain containing 7 [Source:MGI Symbol;Acc:MGI:2686379]
ENSMUSG00000025255	Zfhx4	0.432545	1.34961	2.27684e-07	5.08623e-05	523.77	0.0835806	5.17519	zinc finger homeodomain 4 [Source:MGI Symbol;Acc:MGI:2137668]
ENSMUSG00000039629	Strip2	0.429605	1.34687	0.000121423	0.00442499	1310.71	0.111782	3.84324	striatin interacting protein 2 [Source:MGI Symbol;Acc:MGI:2444363]
ENSMUSG00000051067	Lingo3	0.42411	1.34174	1.41598e-05	0.000996297	800.54	0.0976903	4.34137	leucine rich repeat and Ig domain containing 3 [Source:MGI Symbol;Acc:MGI:3609246]
ENSMUSG00000000126	Wnt9a	0.423988	1.34163	0.00188332	0.031179	189.678	0.136416	3.10804	wingless-type MMTV integration site family, member 9A [Source:MGI Symbol;Acc:MGI:2446084]
ENSMUSG00000042064	Myo3b	0.42378	1.34144	0.00131352	0.0241828	37.7061	0.131895	3.21301	myosin IIIB [Source:MGI Symbol;Acc:MGI:2448580]
ENSMUSG00000028370	Pappa	0.42309	1.3408	0.000819533	0.0175551	45.1221	0.126442	3.34611	pregnancy-associated plasma protein A [Source:MGI Symbol;Acc:MGI:97479]
ENSMUSG00000089767	4930556I23Rik	0.422277	1.34004	0.00211699	0.0333464	46.159	0.137401	3.07331	RIKEN cDNA 4930556I23 gene [Source:MGI Symbol;Acc:MGI:1922520]
ENSMUSG00000026354	Lct	0.419526	1.33749	2.5323e-05	0.00151129	836.66	0.0996048	4.2119	lactase [Source:MGI Symbol;Acc:MGI:104576]
ENSMUSG00000028289	Epha7	0.419256	1.33724	6.03713e-13	2.59612e-09	3710.58	0.0582329	7.19964	Eph receptor A7 [Source:MGI Symbol;Acc:MGI:95276]
ENSMUSG00000051617	Krt9	0.41787	1.33595	0.000182541	0.00600242	262.81	0.111669	3.74203	keratin 9 [Source:MGI Symbol;Acc:MGI:96696]
ENSMUSG00000040441	Slc26a10	0.411187	1.32978	0.00217665	0.0339189	254.348	0.134155	3.06501	solute carrier family 26, member 10 [Source:MGI Symbol;Acc:MGI:2143920]
ENSMUSG00000056753	C330011M18Rik	0.410159	1.32883	0.00185013	0.0308373	55.4205	0.131745	3.11329	RIKEN cDNA C330011M18 gene [Source:MGI Symbol;Acc:MGI:3045248]
ENSMUSG00000041180	Hectd2	0.407928	1.32678	1.7422e-15	2.99675e-11	701.791	0.0512573	7.95844	HECT domain E3 ubiquitin protein ligase 2 [Source:MGI Symbol;Acc:MGI:2442663]
ENSMUSG00000025176	Hoga1	0.405382	1.32444	0.00204606	0.0327389	42.758	0.13147	3.08346	4-hydroxy-2-oxoglutarate aldolase 1 [Source:MGI Symbol;Acc:MGI:1914682]
ENSMUSG00000026090	2010300C02Rik	0.403161	1.3224	2.64945e-11	5.0637e-08	8366.43	0.0604907	6.66484	RIKEN cDNA 2010300C02 gene [Source:MGI Symbol;Acc:MGI:1919347]
ENSMUSG00000075256	Cerkl	0.398771	1.31838	0.000191866	0.00619192	67.0709	0.106924	3.72949	ceramide kinase-like [Source:MGI Symbol;Acc:MGI:3037816]
ENSMUSG00000045991	Onecut2	0.397001	1.31677	6.80209e-07	0.00011038	370.668	0.0799289	4.96693	one cut domain, family member 2 [Source:MGI Symbol;Acc:MGI:1891408]
ENSMUSG00000026322	Htr4	0.392533	1.3127	1.89606e-05	0.00124959	271.641	0.0917821	4.27679	5 hydroxytryptamine (serotonin) receptor 4 [Source:MGI Symbol;Acc:MGI:109246]
ENSMUSG00000031618	Nr3c2	0.391429	1.31169	2.13625e-13	1.22485e-09	4868.86	0.0533283	7.33998	nuclear receptor subfamily 3, group C, member 2 [Source:MGI Symbol;Acc:MGI:99459]
ENSMUSG00000051351	Zfp46	0.389442	1.30989	4.94086e-05	0.00238184	1237.41	0.0959594	4.05841	zinc finger protein 46 [Source:MGI Symbol;Acc:MGI:99192]
ENSMUSG00000032750	Gab3	0.387612	1.30823	0.00228562	0.0350089	40.3007	0.127071	3.05037	growth factor receptor bound protein 2-associated protein 3 [Source:MGI Symbol;Acc:MGI:2387324]
ENSMUSG00000039747	Orai2	0.386181	1.30693	2.18755e-10	2.68772e-07	3901.9	0.0608393	6.34756	ORAI calcium release-activated calcium modulator 2 [Source:MGI Symbol;Acc:MGI:2443195]
ENSMUSG00000022231	Sema5a	0.385721	1.30651	0.000795445	0.017254	2535.31	0.11499	3.35437	sema domain, seven thrombospondin repeats (type 1 and type 1-like), transmembrane domain (TM) and short cytoplasmic domain, (semaphorin) 5A [Source:MGI Symbol;Acc:MGI:107556]
ENSMUSG00000085782	Gm15624	0.385118	1.30597	0.000997534	0.0200217	83.3844	0.117014	3.29122	predicted gene 15624 [Source:MGI Symbol;Acc:MGI:3783068]
ENSMUSG00000049107	Ntf3	0.384784	1.30566	0.00369234	0.0489306	112.937	0.132533	2.90332	neurotrophin 3 [Source:MGI Symbol;Acc:MGI:97380]
ENSMUSG00000050074	Spink8	0.376542	1.29823	0.000981961	0.0198834	667.884	0.114254	3.29564	serine peptidase inhibitor, Kazal type 8 [Source:MGI Symbol;Acc:MGI:1925959]
ENSMUSG00000003418	St8sia6	0.375586	1.29737	0.000109169	0.00413505	184.742	0.0970694	3.86925	ST8 alpha-N-acetyl-neuraminide alpha-2,8-sialyltransferase 6 [Source:MGI Symbol;Acc:MGI:2386797]
ENSMUSG00000032128	Robo3	0.371065	1.29331	0.00216329	0.0337666	447.97	0.120992	3.06685	roundabout guidance receptor 3 [Source:MGI Symbol;Acc:MGI:1343102]
ENSMUSG00000021866	Anxa11	0.369889	1.29225	4.8301e-06	0.00047206	1570.59	0.0809024	4.57204	annexin A11 [Source:MGI Symbol;Acc:MGI:108481]
ENSMUSG00000078612	Fyb2	0.368525	1.29103	0.000320062	0.00901045	167.833	0.102411	3.5985	FYN binding protein 2 [Source:MGI Symbol;Acc:MGI:2685466]
ENSMUSG00000020672	Sntg2	0.368523	1.29103	0.00117935	0.0224519	52.4651	0.113607	3.24383	syntrophin, gamma 2 [Source:MGI Symbol;Acc:MGI:1919541]
ENSMUSG00000010175	Prox1	0.367153	1.2898	0.00253681	0.0377144	2269.62	0.121617	3.01892	prospero homeobox 1 [Source:MGI Symbol;Acc:MGI:97772]
ENSMUSG00000029206	Nsun7	0.366494	1.28922	9.17445e-09	5.44172e-06	425.501	0.06379	5.74533	NOL1/NOP2/Sun domain family, member 7 [Source:MGI Symbol;Acc:MGI:1918168]
ENSMUSG00000032487	Ptgs2	0.36421	1.28718	0.000359469	0.00976812	708.412	0.102072	3.56818	prostaglandin-endoperoxide synthase 2 [Source:MGI Symbol;Acc:MGI:97798]
ENSMUSG00000090291	Lrrc10b	0.363713	1.28673	3.58311e-06	0.000375811	1111.58	0.0784844	4.63421	leucine rich repeat containing 10B [Source:MGI Symbol;Acc:MGI:2685551]
ENSMUSG00000042473	Tbc1d8b	0.360647	1.284	9.03863e-05	0.00364106	432.76	0.0921181	3.91505	TBC1 domain family, member 8B [Source:MGI Symbol;Acc:MGI:1918101]
ENSMUSG00000070866	Zfp804a	0.360405	1.28379	1.0943e-07	2.98779e-05	684.997	0.0678687	5.31032	zinc finger protein 804A [Source:MGI Symbol;Acc:MGI:2442949]
ENSMUSG00000016763	Scube1	0.359155	1.28267	0.00280145	0.0402907	628.089	0.12017	2.98872	signal peptide, CUB domain, EGF-like 1 [Source:MGI Symbol;Acc:MGI:1890616]
ENSMUSG00000022708	Zbtb20	0.358076	1.28172	5.25882e-08	1.78011e-05	7835.6	0.0657946	5.44233	zinc finger and BTB domain containing 20 [Source:MGI Symbol;Acc:MGI:1929213]
ENSMUSG00000007080	Pole	0.358019	1.28166	0.0030813	0.0430555	46.9018	0.120972	2.95951	polymerase (DNA directed), epsilon [Source:MGI Symbol;Acc:MGI:1196391]
ENSMUSG00000052392	Acot4	0.35706	1.28081	0.00249731	0.0373207	48.7599	0.118088	3.02367	acyl-CoA thioesterase 4 [Source:MGI Symbol;Acc:MGI:2159621]
ENSMUSG00000028011	Tdo2	0.355909	1.27979	0.00178002	0.0299884	112.817	0.113903	3.12467	tryptophan 2,3-dioxygenase [Source:MGI Symbol;Acc:MGI:1928486]
ENSMUSG00000030263	Lrmp	0.354464	1.27851	0.00349955	0.0473983	63.6441	0.121389	2.92007	lymphoid-restricted membrane protein [Source:MGI Symbol;Acc:MGI:108424]
ENSMUSG00000043301	Kcnj6	0.353586	1.27773	2.27108e-05	0.00143504	726.017	0.0834634	4.23642	potassium inwardly-rectifying channel, subfamily J, member 6 [Source:MGI Symbol;Acc:MGI:104781]
ENSMUSG00000042686	Jph1	0.348237	1.273	1.00814e-07	2.87734e-05	1086.64	0.0653936	5.32525	junctophilin 1 [Source:MGI Symbol;Acc:MGI:1891495]
ENSMUSG00000048794	Cfap100	0.342761	1.26818	0.000285502	0.00825366	276.734	0.0944737	3.62811	cilia and flagella associated protein 100 [Source:MGI Symbol;Acc:MGI:2141635]
ENSMUSG00000016200	Syt14	0.342076	1.26758	4.79736e-06	0.000471539	142.713	0.0747958	4.57346	synaptotagmin XIV [Source:MGI Symbol;Acc:MGI:2444490]
ENSMUSG00000038764	Ptpn3	0.340819	1.26648	1.56541e-07	3.84666e-05	2133.1	0.0649836	5.24469	protein tyrosine phosphatase, non-receptor type 3 [Source:MGI Symbol;Acc:MGI:105307]
ENSMUSG00000040620	Dhx33	0.339851	1.26563	1.56844e-08	8.02106e-06	1985.57	0.0601091	5.6539	DEAH (Asp-Glu-Ala-His) box polypeptide 33 [Source:MGI Symbol;Acc:MGI:2445102]
ENSMUSG00000024222	Fkbp5	0.337739	1.26377	2.53367e-05	0.00151129	1508.57	0.0801892	4.21178	FK506 binding protein 5 [Source:MGI Symbol;Acc:MGI:104670]
ENSMUSG00000059187	Fam19a1	0.333894	1.26041	1.40547e-08	8.02106e-06	1470.81	0.0588596	5.67272	family with sequence similarity 19, member A1 [Source:MGI Symbol;Acc:MGI:2443695]
ENSMUSG00000041120	Nbl1	0.331352	1.25819	4.71596e-06	0.000468897	1514.75	0.0723943	4.57704	neuroblastoma, suppression of tumorigenicity 1 [Source:MGI Symbol;Acc:MGI:104591]
ENSMUSG00000033060	Lmo7	0.330568	1.25751	1.66554e-06	0.000207601	3260.46	0.0690081	4.79027	LIM domain only 7 [Source:MGI Symbol;Acc:MGI:1353586]
ENSMUSG00000021221	Dpf3	0.329996	1.25701	2.64744e-05	0.00154368	191.434	0.0785359	4.20185	D4, zinc and double PHD fingers, family 3 [Source:MGI Symbol;Acc:MGI:1917377]
ENSMUSG00000019943	Atp2b1	0.329914	1.25694	0.000103679	0.00400759	25032.4	0.0849896	3.88182	ATPase, Ca++ transporting, plasma membrane 1 [Source:MGI Symbol;Acc:MGI:104653]
ENSMUSG00000048482	Bdnf	0.329867	1.2569	9.36362e-10	8.47703e-07	1104.97	0.0539007	6.1199	brain derived neurotrophic factor [Source:MGI Symbol;Acc:MGI:88145]
ENSMUSG00000061143	Maml3	0.329542	1.25661	1.05019e-06	0.000147782	199.634	0.0675016	4.88199	mastermind like transcriptional coactivator 3 [Source:MGI Symbol;Acc:MGI:2389461]
ENSMUSG00000040373	Cacng5	0.32893	1.25608	0.00138262	0.0248205	323.681	0.102847	3.19826	calcium channel, voltage-dependent, gamma subunit 5 [Source:MGI Symbol;Acc:MGI:2157946]
ENSMUSG00000094840	Muc3a	0.328326	1.25556	4.28381e-05	0.00213582	288.572	0.0802436	4.09161	mucin 3A, cell surface associated [Source:MGI Symbol;Acc:MGI:3588263]
ENSMUSG00000022490	Ppp1r1a	0.32679	1.25422	7.05655e-05	0.00302692	1674.21	0.0822244	3.97437	protein phosphatase 1, regulatory inhibitor subunit 1A [Source:MGI Symbol;Acc:MGI:1889595]
ENSMUSG00000022098	Bmp1	0.326498	1.25397	5.20091e-06	0.000497004	1422.73	0.0716551	4.55652	bone morphogenetic protein 1 [Source:MGI Symbol;Acc:MGI:88176]
ENSMUSG00000026278	Bok	0.324601	1.25232	1.73292e-05	0.00116438	1207.83	0.075545	4.29679	BCL2-related ovarian killer [Source:MGI Symbol;Acc:MGI:1858494]
ENSMUSG00000039405	Prss23	0.323886	1.2517	0.000710692	0.0158145	192.516	0.0956707	3.38542	protease, serine 23 [Source:MGI Symbol;Acc:MGI:1923703]
ENSMUSG00000064023	Klk8	0.323171	1.25108	0.00134373	0.0244199	313.927	0.100787	3.20647	kallikrein related-peptidase 8 [Source:MGI Symbol;Acc:MGI:1343327]
ENSMUSG00000052087	Rgs14	0.32268	1.25065	6.82941e-05	0.0029729	2450.89	0.0810317	3.98215	regulator of G-protein signaling 14 [Source:MGI Symbol;Acc:MGI:1859709]
ENSMUSG00000074736	Syndig1	0.321966	1.25003	1.47156e-08	8.02106e-06	606.281	0.0568359	5.66485	synapse differentiation inducing 1 [Source:MGI Symbol;Acc:MGI:3702158]
ENSMUSG00000009216	Fam163b	0.321597	1.24971	0.000678564	0.0152575	3215.77	0.0946404	3.3981	family with sequence similarity 163, member B [Source:MGI Symbol;Acc:MGI:1926106]
ENSMUSG00000032024	Clmp	0.318794	1.24729	1.99751e-05	0.00130643	551.994	0.0747435	4.26517	CXADR-like membrane protein [Source:MGI Symbol;Acc:MGI:1918816]
ENSMUSG00000025170	Rab40b	0.31833	1.24689	3.35831e-10	3.53874e-07	978.239	0.0506793	6.28126	Rab40B, member RAS oncogene family [Source:MGI Symbol;Acc:MGI:2183451]
ENSMUSG00000039634	Zfp189	0.316717	1.24549	2.51398e-06	0.000298227	535.927	0.0672864	4.70699	zinc finger protein 189 [Source:MGI Symbol;Acc:MGI:2444707]
ENSMUSG00000037465	Klf10	0.315947	1.24483	0.00193	0.0316775	495.26	0.101892	3.1008	Kruppel-like factor 10 [Source:MGI Symbol;Acc:MGI:1101353]
ENSMUSG00000049892	Rasd1	0.314282	1.24339	0.000897693	0.0188078	921.78	0.0946411	3.32077	RAS, dexamethasone-induced 1 [Source:MGI Symbol;Acc:MGI:1270848]
ENSMUSG00000026062	Slc9a2	0.311687	1.24116	0.00045209	0.0116066	776.892	0.0888592	3.50765	solute carrier family 9 (sodium/hydrogen exchanger), member 2 [Source:MGI Symbol;Acc:MGI:105075]
ENSMUSG00000019726	Lyst	0.310376	1.24003	0.000587565	0.0139156	2136.83	0.0902966	3.43729	lysosomal trafficking regulator [Source:MGI Symbol;Acc:MGI:107448]
ENSMUSG00000087095	Emx2os	0.310139	1.23983	1.96222e-05	0.00128825	234.009	0.0726467	4.26915	Emx2 opposite strand/antisense transcript (non-protein coding) [Source:MGI Symbol;Acc:MGI:3052329]
ENSMUSG00000024232	Bambi	0.309092	1.23893	0.00155341	0.0272677	122.526	0.0976745	3.16452	BMP and activin membrane-bound inhibitor [Source:MGI Symbol;Acc:MGI:1915260]
ENSMUSG00000003573	Homer3	0.307458	1.23753	0.000593299	0.0139608	886.441	0.0895164	3.43466	homer scaffolding protein 3 [Source:MGI Symbol;Acc:MGI:1347359]
ENSMUSG00000038446	Cdc40	0.305029	1.23544	1.60911e-08	8.02106e-06	1762.39	0.0539922	5.6495	cell division cycle 40 [Source:MGI Symbol;Acc:MGI:1918963]
ENSMUSG00000056258	Kcnq3	0.304885	1.23532	5.47151e-05	0.00252999	900.616	0.0755692	4.03452	potassium voltage-gated channel, subfamily Q, member 3 [Source:MGI Symbol;Acc:MGI:1336181]
ENSMUSG00000041308	Sntb2	0.304646	1.23512	3.17051e-05	0.00175357	358.439	0.0732171	4.16086	syntrophin, basic 2 [Source:MGI Symbol;Acc:MGI:101771]
ENSMUSG00000021948	Prkcd	0.304596	1.23507	0.00205013	0.0327431	757.175	0.0988027	3.08287	protein kinase C, delta [Source:MGI Symbol;Acc:MGI:97598]
ENSMUSG00000031292	Cdkl5	0.304592	1.23507	6.90809e-05	0.0029781	1080.38	0.0765416	3.97943	cyclin-dependent kinase-like 5 [Source:MGI Symbol;Acc:MGI:1278336]
ENSMUSG00000050545	Fam228b	0.303772	1.23437	0.00175751	0.0297537	132.812	0.097101	3.12842	family with sequence similarity 228, member B [Source:MGI Symbol;Acc:MGI:2442121]
ENSMUSG00000048218	Amigo2	0.303395	1.23404	0.00116131	0.0223217	557.51	0.0934035	3.24822	adhesion molecule with Ig like domain 2 [Source:MGI Symbol;Acc:MGI:2145995]
ENSMUSG00000050505	Pcdh20	0.30314	1.23383	0.000585871	0.0139156	2928.56	0.0881714	3.43807	protocadherin 20 [Source:MGI Symbol;Acc:MGI:2443376]
ENSMUSG00000022797	Tfrc	0.302944	1.23366	0.000299748	0.00856473	2652.63	0.08379	3.61552	transferrin receptor [Source:MGI Symbol;Acc:MGI:98822]
ENSMUSG00000055125	M5C1000I18Rik	0.301022	1.23202	0.00086376	0.0182975	175.479	0.090356	3.33151	RIKEN cDNA M5C1000I18 gene [Source:MGI Symbol;Acc:MGI:3642038]
ENSMUSG00000022829	Stxbp5l	0.300716	1.23176	5.01668e-05	0.00240894	1583.66	0.074162	4.05485	syntaxin binding protein 5-like [Source:MGI Symbol;Acc:MGI:2443815]
ENSMUSG00000024112	Cacna1h	0.300515	1.23158	0.000119759	0.00439228	2873.85	0.0781245	3.84662	calcium channel, voltage-dependent, T type, alpha 1H subunit [Source:MGI Symbol;Acc:MGI:1928842]
ENSMUSG00000029337	Fgf5	0.299935	1.23109	0.000929425	0.0191462	90.8537	0.0905858	3.31106	fibroblast growth factor 5 [Source:MGI Symbol;Acc:MGI:95519]
ENSMUSG00000071855	Ccdc112	0.299639	1.23084	9.98691e-07	0.00014558	414.914	0.0612521	4.8919	coiled-coil domain containing 112 [Source:MGI Symbol;Acc:MGI:1918800]
ENSMUSG00000035284	Vps13c	0.297748	1.22922	1.34588e-05	0.000972707	3147.63	0.0684083	4.35251	vacuolar protein sorting 13C [Source:MGI Symbol;Acc:MGI:2444207]
ENSMUSG00000035954	Dock4	0.297409	1.22894	0.00051262	0.0127246	7559.78	0.0856081	3.47407	dedicator of cytokinesis 4 [Source:MGI Symbol;Acc:MGI:1918006]
ENSMUSG00000028785	Hpca	0.296511	1.22817	0.000100184	0.00394341	37906.2	0.076221	3.89015	hippocalcin [Source:MGI Symbol;Acc:MGI:1336200]
ENSMUSG00000033740	St18	0.294777	1.2267	3.59486e-05	0.00193235	853.552	0.0713386	4.13209	suppression of tumorigenicity 18 [Source:MGI Symbol;Acc:MGI:2446700]
ENSMUSG00000085917	Gm15899	0.292882	1.22509	0.000769503	0.0168298	95.0973	0.0870755	3.36354	predicted gene 15899 [Source:MGI Symbol;Acc:MGI:3801945]
ENSMUSG00000039713	Plekhg5	0.291406	1.22383	6.51596e-05	0.00287387	3402.6	0.0729736	3.9933	pleckstrin homology domain containing, family G (with RhoGef domain) member 5 [Source:MGI Symbol;Acc:MGI:2652860]
ENSMUSG00000025348	Itga7	0.290488	1.22305	0.00042208	0.011017	649.127	0.0823875	3.52588	integrin alpha 7 [Source:MGI Symbol;Acc:MGI:102700]
ENSMUSG00000040929	Rfx3	0.290031	1.22267	0.00186746	0.0310359	2407.3	0.0932414	3.11054	regulatory factor X, 3 (influences HLA class II expression) [Source:MGI Symbol;Acc:MGI:106582]
ENSMUSG00000052387	Trpm3	0.28961	1.22231	2.33667e-05	0.00146157	1253.5	0.0684655	4.23002	transient receptor potential cation channel, subfamily M, member 3 [Source:MGI Symbol;Acc:MGI:2443101]
ENSMUSG00000087479	Gm16835	0.289482	1.2222	0.000735595	0.016201	108.114	0.0857481	3.37596	predicted gene, 16835 [Source:MGI Symbol;Acc:MGI:4439759]
ENSMUSG00000038665	Dgki	0.287606	1.22061	1.66662e-05	0.00112864	856.312	0.0668008	4.30543	diacylglycerol kinase, iota [Source:MGI Symbol;Acc:MGI:2443430]
ENSMUSG00000034998	Foxn2	0.287599	1.22061	1.87643e-07	4.39803e-05	695.186	0.0551889	5.21118	forkhead box N2 [Source:MGI Symbol;Acc:MGI:1347478]
ENSMUSG00000036863	Syde2	0.28639	1.21958	0.000702834	0.0156802	103.234	0.0845189	3.38847	synapse defective 1, Rho GTPase, homolog 2 (C. elegans) [Source:MGI Symbol;Acc:MGI:3036264]
ENSMUSG00000021556	Golm1	0.283941	1.21752	0.000513395	0.0127246	2337.29	0.081741	3.47367	golgi membrane protein 1 [Source:MGI Symbol;Acc:MGI:1917329]
ENSMUSG00000027204	Fbn1	0.283861	1.21745	2.49935e-05	0.00151129	373.771	0.0673477	4.21486	fibrillin 1 [Source:MGI Symbol;Acc:MGI:95489]
ENSMUSG00000027896	Slc16a4	0.283383	1.21705	0.000657218	0.014914	132.525	0.0831808	3.40683	solute carrier family 16 (monocarboxylic acid transporters), member 4 [Source:MGI Symbol;Acc:MGI:2385183]
ENSMUSG00000043635	Adamts3	0.282741	1.2165	0.000646501	0.0147171	570.5	0.0828832	3.41132	a disintegrin-like and metallopeptidase (reprolysin type) with thrombospondin type 1 motif, 3 [Source:MGI Symbol;Acc:MGI:3045353]
ENSMUSG00000034898	Filip1	0.282683	1.21646	0.00336458	0.0460803	299.129	0.0964031	2.9323	filamin A interacting protein 1 [Source:MGI Symbol;Acc:MGI:1917848]
ENSMUSG00000062098	Btbd3	0.281915	1.21581	6.33544e-08	1.98138e-05	7182.99	0.052119	5.40907	BTB (POZ) domain containing 3 [Source:MGI Symbol;Acc:MGI:2385155]
ENSMUSG00000051401	Kctd16	0.281886	1.21578	3.68877e-05	0.00195861	261.233	0.0683168	4.12616	potassium channel tetramerisation domain containing 16 [Source:MGI Symbol;Acc:MGI:1914659]
ENSMUSG00000026163	Sphkap	0.281566	1.21551	1.26983e-05	0.00092946	7298.18	0.0645019	4.36524	SPHK1 interactor, AKAP domain containing [Source:MGI Symbol;Acc:MGI:1924879]
ENSMUSG00000058488	Kl	0.281397	1.21537	0.00128677	0.0240063	548.374	0.08742	3.21891	klotho [Source:MGI Symbol;Acc:MGI:1101771]
ENSMUSG00000096916	Zfp850	0.280958	1.215	0.00138044	0.0248119	87.0132	0.0878348	3.19871	zinc finger protein 850 [Source:MGI Symbol;Acc:MGI:3036281]
ENSMUSG00000030000	Add2	0.280776	1.21485	5.39333e-07	9.37078e-05	3244.6	0.0560235	5.01176	adducin 2 (beta) [Source:MGI Symbol;Acc:MGI:87919]
ENSMUSG00000090053	Palm2	0.280663	1.21475	0.000624777	0.0143548	210.168	0.0820502	3.42062	paralemmin 2 [Source:MGI Symbol;Acc:MGI:1934601]
ENSMUSG00000028226	Mmp16	0.280061	1.21425	2.46541e-05	0.00151129	655.851	0.0663975	4.21794	matrix metallopeptidase 16 [Source:MGI Symbol;Acc:MGI:1276107]
ENSMUSG00000074220	Zfp382	0.279942	1.21415	2.52812e-05	0.00151129	170.56	0.0664587	4.21227	zinc finger protein 382 [Source:MGI Symbol;Acc:MGI:3588204]
ENSMUSG00000024883	Rin1	0.277902	1.21243	4.87498e-08	1.71132e-05	2021.85	0.0509369	5.45581	Ras and Rab interactor 1 [Source:MGI Symbol;Acc:MGI:2385695]
ENSMUSG00000041957	Pkp2	0.27724	1.21187	0.000185071	0.00604806	852.447	0.0741567	3.73857	plakophilin 2 [Source:MGI Symbol;Acc:MGI:1914701]
ENSMUSG00000041992	Rapgef5	0.276783	1.21149	5.32361e-12	1.52619e-08	2780.75	0.0401329	6.89667	Rap guanine nucleotide exchange factor (GEF) 5 [Source:MGI Symbol;Acc:MGI:2444365]
ENSMUSG00000035125	Gcfc2	0.275344	1.21028	4.08854e-05	0.00209306	245.881	0.0671175	4.10242	GC-rich sequence DNA binding factor 2 [Source:MGI Symbol;Acc:MGI:2141656]
ENSMUSG00000049281	Scn3b	0.274976	1.20997	1.02877e-05	0.00080906	6798.38	0.0623382	4.41104	sodium channel, voltage-gated, type III, beta [Source:MGI Symbol;Acc:MGI:1918882]
ENSMUSG00000048109	Rbm15	0.27454	1.20961	0.000945376	0.0192899	182.614	0.0830353	3.3063	RNA binding motif protein 15 [Source:MGI Symbol;Acc:MGI:2443205]
ENSMUSG00000031112	Stk26	0.273647	1.20886	0.000267483	0.00788917	295.367	0.0750764	3.64491	serine/threonine kinase 26 [Source:MGI Symbol;Acc:MGI:1917665]
ENSMUSG00000053963	Stum	0.273485	1.20872	2.41923e-05	0.00149677	18216	0.0647731	4.22221	mechanosensory transduction mediator [Source:MGI Symbol;Acc:MGI:2138735]
ENSMUSG00000050963	Kcns2	0.273268	1.20854	1.20579e-05	0.000897872	746.474	0.0624392	4.37654	K+ voltage-gated channel, subfamily S, 2 [Source:MGI Symbol;Acc:MGI:1197011]
ENSMUSG00000046442	Ppm1e	0.270573	1.20629	3.84618e-05	0.00202197	11791.3	0.0657284	4.11653	protein phosphatase 1E (PP2C domain containing) [Source:MGI Symbol;Acc:MGI:2444096]
ENSMUSG00000019842	Traf3ip2	0.269459	1.20536	0.00146486	0.0260032	191.388	0.0846942	3.18156	TRAF3 interacting protein 2 [Source:MGI Symbol;Acc:MGI:2143599]
ENSMUSG00000029153	Ociad2	0.269412	1.20532	2.68572e-05	0.00155023	3051.5	0.0641671	4.1986	OCIA domain containing 2 [Source:MGI Symbol;Acc:MGI:1916377]
ENSMUSG00000030592	Ryr1	0.269389	1.2053	0.0021423	0.0335914	807.152	0.0877557	3.06976	ryanodine receptor 1, skeletal muscle [Source:MGI Symbol;Acc:MGI:99659]
ENSMUSG00000047495	Dlgap2	0.267574	1.20378	6.84508e-06	0.000610063	1397	0.0594813	4.49845	DLG associated protein 2 [Source:MGI Symbol;Acc:MGI:2443181]
ENSMUSG00000059149	Mfsd4a	0.266056	1.20252	1.16087e-06	0.000159744	1774.1	0.0547192	4.8622	major facilitator superfamily domain containing 4A [Source:MGI Symbol;Acc:MGI:2442786]
ENSMUSG00000054640	Slc8a1	0.2655	1.20205	0.00368242	0.0489085	1013.45	0.0914206	2.90416	solute carrier family 8 (sodium/calcium exchanger), member 1 [Source:MGI Symbol;Acc:MGI:107956]
ENSMUSG00000026235	Epha4	0.264211	1.20098	0.00345379	0.0469558	8649.8	0.0903543	2.92417	Eph receptor A4 [Source:MGI Symbol;Acc:MGI:98277]
ENSMUSG00000050711	Scg2	0.263284	1.20021	5.02767e-05	0.00240894	4868.08	0.0649388	4.05434	secretogranin II [Source:MGI Symbol;Acc:MGI:103033]
ENSMUSG00000032939	Nup93	0.263134	1.20008	1.9003e-07	4.39803e-05	574.452	0.0505168	5.20884	nucleoporin 93 [Source:MGI Symbol;Acc:MGI:1919055]
ENSMUSG00000070565	Rasal2	0.259291	1.19689	1.34864e-12	4.63959e-09	2634.65	0.0365754	7.08923	RAS protein activator like 2 [Source:MGI Symbol;Acc:MGI:2443881]
ENSMUSG00000046404	Yod1	0.259197	1.19681	0.00021856	0.00681061	291.717	0.070119	3.69654	YOD1 deubiquitinase [Source:MGI Symbol;Acc:MGI:2442596]
ENSMUSG00000006304	Arpc2	0.258933	1.19659	2.15432e-06	0.000259136	6011.61	0.0546459	4.73838	actin related protein 2/3 complex, subunit 2 [Source:MGI Symbol;Acc:MGI:1923959]
ENSMUSG00000034206	Polq	0.257863	1.19571	0.00201543	0.032521	140.686	0.0835063	3.08795	polymerase (DNA directed), theta [Source:MGI Symbol;Acc:MGI:2155399]
ENSMUSG00000059146	Ntrk3	0.257562	1.19546	3.86355e-05	0.00202197	1307.89	0.0625835	4.11549	neurotrophic tyrosine kinase, receptor, type 3 [Source:MGI Symbol;Acc:MGI:97385]
ENSMUSG00000042680	Garem1	0.257028	1.19501	9.80571e-05	0.00388636	1338.28	0.0659833	3.89535	GRB2 associated regulator of MAPK1 subtype 1 [Source:MGI Symbol;Acc:MGI:2685790]
ENSMUSG00000016262	Sertad4	0.255488	1.19374	4.44181e-06	0.000446804	493.443	0.0556671	4.58956	SERTA domain containing 4 [Source:MGI Symbol;Acc:MGI:2443496]
ENSMUSG00000079511	Gm42688	0.254879	1.19324	0.00196218	0.0319919	199.803	0.0823279	3.0959	predicted gene 42688 [Source:MGI Symbol;Acc:MGI:5662825]
ENSMUSG00000040640	Erc2	0.254151	1.19263	5.07838e-05	0.00241975	5256.49	0.0627224	4.05199	ELKS/RAB6-interacting/CAST family member 2 [Source:MGI Symbol;Acc:MGI:1098749]
ENSMUSG00000050965	Prkca	0.253541	1.19213	0.00188676	0.0312059	8759.45	0.08159	3.1075	protein kinase C, alpha [Source:MGI Symbol;Acc:MGI:97595]
ENSMUSG00000025658	Cnksr2	0.253521	1.19211	6.89387e-05	0.0029781	8782.79	0.0637001	3.97992	connector enhancer of kinase suppressor of Ras 2 [Source:MGI Symbol;Acc:MGI:2661175]
ENSMUSG00000080316	Spaca6	0.25289	1.19159	6.8442e-05	0.0029729	1050.75	0.063514	3.98164	sperm acrosome associated 6 [Source:MGI Symbol;Acc:MGI:1922452]
ENSMUSG00000049303	Syt12	0.252622	1.19137	0.00150554	0.0265609	564.462	0.0796006	3.17361	synaptotagmin XII [Source:MGI Symbol;Acc:MGI:2159601]
ENSMUSG00000044667	Plppr4	0.251138	1.19015	0.000146031	0.00508479	9194.66	0.0661286	3.79772	phospholipid phosphatase related 4 [Source:MGI Symbol;Acc:MGI:106530]
ENSMUSG00000020524	Gria1	0.250294	1.18945	0.000812127	0.0174836	23624.4	0.0747451	3.34863	glutamate receptor, ionotropic, AMPA1 (alpha 1) [Source:MGI Symbol;Acc:MGI:95808]
ENSMUSG00000027660	Skil	0.249438	1.18874	2.16868e-10	2.68772e-07	2300.95	0.0392883	6.34889	SKI-like [Source:MGI Symbol;Acc:MGI:106203]
ENSMUSG00000096054	Syne1	0.249288	1.18862	6.17182e-09	4.08313e-06	6971.99	0.0428917	5.81203	spectrin repeat containing, nuclear envelope 1 [Source:MGI Symbol;Acc:MGI:1927152]
ENSMUSG00000030525	Chrna7	0.249206	1.18855	0.00194469	0.0318447	540.24	0.0804267	3.09855	cholinergic receptor, nicotinic, alpha polypeptide 7 [Source:MGI Symbol;Acc:MGI:99779]
ENSMUSG00000000531	Grasp	0.248461	1.18794	0.000111168	0.00419344	937.723	0.0642879	3.86483	GRP1 (general receptor for phosphoinositides 1)-associated scaffold protein [Source:MGI Symbol;Acc:MGI:1860303]
ENSMUSG00000028176	Lrrc7	0.248421	1.18791	0.000125856	0.00451952	1501.69	0.0647869	3.83443	leucine rich repeat containing 7 [Source:MGI Symbol;Acc:MGI:2676665]
ENSMUSG00000029212	Gabrb1	0.248243	1.18776	0.000927215	0.0191462	978.291	0.0749586	3.31173	gamma-aminobutyric acid (GABA) A receptor, subunit beta 1 [Source:MGI Symbol;Acc:MGI:95619]
ENSMUSG00000053825	Ppfia2	0.246631	1.18643	3.92989e-05	0.00203608	4313.77	0.0599847	4.11156	protein tyrosine phosphatase, receptor type, f polypeptide (PTPRF), interacting protein (liprin), alpha 2 [Source:MGI Symbol;Acc:MGI:2443834]
ENSMUSG00000090353	Gm17555	0.245748	1.18571	0.000309395	0.00878201	161.997	0.0681251	3.6073	predicted gene, 17555 [Source:MGI Symbol;Acc:MGI:4937189]
ENSMUSG00000028967	Errfi1	0.245039	1.18512	0.000522862	0.0127934	847.313	0.0706415	3.46876	ERBB receptor feedback inhibitor 1 [Source:MGI Symbol;Acc:MGI:1921405]
ENSMUSG00000030757	Zkscan2	0.245002	1.18509	0.00116464	0.0223217	591.059	0.0754456	3.2474	zinc finger with KRAB and SCAN domains 2 [Source:MGI Symbol;Acc:MGI:2444060]
ENSMUSG00000015027	Galns	0.244709	1.18485	0.000721231	0.0159664	230.178	0.0723696	3.38138	galactosamine (N-acetyl)-6-sulfate sulfatase [Source:MGI Symbol;Acc:MGI:1355303]
ENSMUSG00000049076	Acap2	0.244582	1.18475	2.95492e-08	1.15517e-05	4025.31	0.0441158	5.54409	ArfGAP with coiled-coil, ankyrin repeat and PH domains 2 [Source:MGI Symbol;Acc:MGI:1925868]
ENSMUSG00000021733	Slc4a7	0.244549	1.18472	4.23103e-05	0.00212181	1605.72	0.0597263	4.09449	solute carrier family 4, sodium bicarbonate cotransporter, member 7 [Source:MGI Symbol;Acc:MGI:2443878]
ENSMUSG00000055723	Rras2	0.243948	1.18423	2.07158e-05	0.00134465	448.214	0.0573046	4.25703	related RAS viral (r-ras) oncogene 2 [Source:MGI Symbol;Acc:MGI:1914172]
ENSMUSG00000059456	Ptk2b	0.243528	1.18388	0.0027804	0.0400215	20869.2	0.0814196	2.99103	PTK2 protein tyrosine kinase 2 beta [Source:MGI Symbol;Acc:MGI:104908]
ENSMUSG00000042659	Arrdc4	0.242569	1.1831	1.26443e-05	0.00092946	283.273	0.0555565	4.36617	arrestin domain containing 4 [Source:MGI Symbol;Acc:MGI:1913662]
ENSMUSG00000050821	Fam131a	0.242055	1.18268	1.67754e-05	0.00113158	10741.8	0.0562397	4.30398	family with sequence similarity 131, member A [Source:MGI Symbol;Acc:MGI:1925658]
ENSMUSG00000042348	Arl15	0.24141	1.18215	5.9461e-05	0.00269354	1591.49	0.060128	4.01494	ADP-ribosylation factor-like 15 [Source:MGI Symbol;Acc:MGI:2442308]
ENSMUSG00000083736	Gm6039	0.241252	1.18202	0.00119365	0.0226373	121.015	0.0744515	3.24039	predicted gene 6039 [Source:MGI Symbol;Acc:MGI:3648055]
ENSMUSG00000037355	Uvssa	0.240476	1.18138	0.000938693	0.0192539	440.212	0.0726889	3.30828	UV stimulated scaffold protein A [Source:MGI Symbol;Acc:MGI:1918351]
ENSMUSG00000032411	Tfdp2	0.240197	1.18115	2.63646e-05	0.00154251	1218.79	0.0571519	4.20279	transcription factor Dp 2 [Source:MGI Symbol;Acc:MGI:107167]
ENSMUSG00000039458	Mtmr12	0.239792	1.18082	5.21229e-07	9.14863e-05	1667.6	0.0477833	5.01833	myotubularin related protein 12 [Source:MGI Symbol;Acc:MGI:2443034]
ENSMUSG00000044067	Gpr22	0.239701	1.18075	3.44704e-06	0.000367376	3121.31	0.051635	4.64221	G protein-coupled receptor 22 [Source:MGI Symbol;Acc:MGI:1920260]
ENSMUSG00000050141	Fam205c	0.239121	1.18027	0.00263912	0.0386345	126.827	0.0795238	3.00692	family with sequence similarity 205, member C [Source:MGI Symbol;Acc:MGI:2679716]
ENSMUSG00000033454	Zbtb1	0.238747	1.17997	2.98107e-06	0.000334874	610.15	0.0511005	4.67212	zinc finger and BTB domain containing 1 [Source:MGI Symbol;Acc:MGI:2442326]
ENSMUSG00000030254	Rad18	0.238621	1.17986	0.00204819	0.0327424	212.139	0.0773952	3.08315	RAD18 E3 ubiquitin protein ligase [Source:MGI Symbol;Acc:MGI:1890476]
ENSMUSG00000022342	Kcnv1	0.238179	1.1795	0.000815627	0.0175151	1185.57	0.0711526	3.34744	potassium channel, subfamily V, member 1 [Source:MGI Symbol;Acc:MGI:1914748]
ENSMUSG00000027883	Gpsm2	0.237571	1.17901	5.96778e-05	0.00269427	354.956	0.0591845	4.01408	G-protein signalling modulator 2 (AGS3-like, C. elegans) [Source:MGI Symbol;Acc:MGI:1923373]
ENSMUSG00000074968	Ano3	0.237011	1.17855	1.64094e-05	0.00112007	3720.68	0.0550055	4.30887	anoctamin 3 [Source:MGI Symbol;Acc:MGI:3613666]
ENSMUSG00000033721	Vav3	0.236563	1.17818	0.00154708	0.0272099	262.472	0.0747267	3.1657	vav 3 oncogene [Source:MGI Symbol;Acc:MGI:1888518]
ENSMUSG00000055078	Gabra5	0.235006	1.17691	1.73186e-07	4.19574e-05	4871.54	0.0449684	5.22603	gamma-aminobutyric acid (GABA) A receptor, subunit alpha 5 [Source:MGI Symbol;Acc:MGI:95617]
ENSMUSG00000027347	Rasgrp1	0.23464	1.17661	0.00164091	0.0282807	18092.1	0.0745237	3.14853	RAS guanyl releasing protein 1 [Source:MGI Symbol;Acc:MGI:1314635]
ENSMUSG00000042476	Abcb4	0.234598	1.17658	0.000981907	0.0198834	218.357	0.0711838	3.29566	ATP-binding cassette, sub-family B (MDR/TAP), member 4 [Source:MGI Symbol;Acc:MGI:97569]
ENSMUSG00000073016	Uprt	0.234557	1.17655	0.0021606	0.0337666	153.471	0.0764721	3.06722	uracil phosphoribosyltransferase [Source:MGI Symbol;Acc:MGI:2685620]
ENSMUSG00000057914	Cacnb2	0.234338	1.17637	7.65381e-05	0.00323759	1720.16	0.0592511	3.95499	calcium channel, voltage-dependent, beta 2 subunit [Source:MGI Symbol;Acc:MGI:894644]
ENSMUSG00000027296	Itpka	0.234198	1.17625	0.0002231	0.00691449	4394.18	0.0634458	3.69131	inositol 1,4,5-trisphosphate 3-kinase A [Source:MGI Symbol;Acc:MGI:1333822]
ENSMUSG00000037536	Fbxo34	0.233892	1.176	6.94574e-05	0.00298684	1836.9	0.0587943	3.97814	F-box protein 34 [Source:MGI Symbol;Acc:MGI:1926188]
ENSMUSG00000008305	Tle1	0.233532	1.17571	9.97624e-08	2.87734e-05	1495.41	0.043838	5.32716	transducin-like enhancer of split 1 [Source:MGI Symbol;Acc:MGI:104636]
ENSMUSG00000059866	Tnip2	0.233046	1.17531	0.000253471	0.00755626	599.191	0.063696	3.65873	TNFAIP3 interacting protein 2 [Source:MGI Symbol;Acc:MGI:2386643]
ENSMUSG00000029211	Gabra4	0.232588	1.17494	3.49739e-10	3.53874e-07	2983.45	0.0370661	6.27495	gamma-aminobutyric acid (GABA) A receptor, subunit alpha 4 [Source:MGI Symbol;Acc:MGI:95616]
ENSMUSG00000033697	Arhgap39	0.232459	1.17484	0.000173686	0.00578987	3480.49	0.0619146	3.7545	Rho GTPase activating protein 39 [Source:MGI Symbol;Acc:MGI:107858]
ENSMUSG00000039954	Stk32a	0.232359	1.17475	0.00261693	0.0384802	143.126	0.077209	3.00948	serine/threonine kinase 32A [Source:MGI Symbol;Acc:MGI:2442403]
ENSMUSG00000040187	Arntl2	0.232004	1.17447	0.000266634	0.00788035	231.469	0.0636372	3.64573	aryl hydrocarbon receptor nuclear translocator-like 2 [Source:MGI Symbol;Acc:MGI:2684845]
ENSMUSG00000037709	Fam13a	0.231705	1.17422	2.38262e-05	0.00147955	610.119	0.0548332	4.22564	family with sequence similarity 13, member A [Source:MGI Symbol;Acc:MGI:1889842]
ENSMUSG00000040540	Gm9770	0.231531	1.17408	0.00223034	0.0344263	160.682	0.0757204	3.05771	predicted gene 9770 [Source:MGI Symbol;Acc:MGI:3708545]
ENSMUSG00000026663	Atf6	0.23135	1.17393	1.40589e-05	0.000996297	2202.51	0.0532704	4.34294	activating transcription factor 6 [Source:MGI Symbol;Acc:MGI:1926157]
ENSMUSG00000030020	Prickle2	0.230804	1.17349	8.62425e-05	0.00354047	7085.31	0.0587834	3.92636	prickle planar cell polarity protein 2 [Source:MGI Symbol;Acc:MGI:1925144]
ENSMUSG00000039114	Nrn1	0.230658	1.17337	1.02789e-05	0.00080906	5108.2	0.0522888	4.41122	neuritin 1 [Source:MGI Symbol;Acc:MGI:1915654]
ENSMUSG00000032410	Xrn1	0.229867	1.17273	0.000236238	0.00723048	566.614	0.0625192	3.67674	5'-3' exoribonuclease 1 [Source:MGI Symbol;Acc:MGI:891964]
ENSMUSG00000001943	Vsig2	0.228997	1.17202	0.001334	0.024359	185.073	0.0713706	3.20856	V-set and immunoglobulin domain containing 2 [Source:MGI Symbol;Acc:MGI:1928009]
ENSMUSG00000026872	Zeb2	0.228052	1.17125	5.79214e-05	0.0026484	7297.49	0.0567135	4.02112	zinc finger E-box binding homeobox 2 [Source:MGI Symbol;Acc:MGI:1344407]
ENSMUSG00000057378	Ryr3	0.227913	1.17114	3.31951e-06	0.000356868	2916.39	0.0490137	4.64999	ryanodine receptor 3 [Source:MGI Symbol;Acc:MGI:99684]
ENSMUSG00000020925	Ccdc43	0.227753	1.17101	2.36733e-07	5.17929e-05	628.648	0.0440707	5.1679	coiled-coil domain containing 43 [Source:MGI Symbol;Acc:MGI:1289318]
ENSMUSG00000054893	Zfp667	0.227608	1.17089	5.55289e-05	0.00255388	547.107	0.0564636	4.03105	zinc finger protein 667 [Source:MGI Symbol;Acc:MGI:2442757]
ENSMUSG00000039242	B3galnt2	0.226752	1.1702	0.000273508	0.00799501	452.04	0.0623084	3.63918	UDP-GalNAc:betaGlcNAc beta 1,3-galactosaminyltransferase, polypeptide 2 [Source:MGI Symbol;Acc:MGI:2145517]
ENSMUSG00000026341	Actr3	0.226617	1.17009	5.53247e-09	3.96517e-06	5843.96	0.0388688	5.83031	ARP3 actin-related protein 3 [Source:MGI Symbol;Acc:MGI:1921367]
ENSMUSG00000059213	Ddn	0.226293	1.16983	0.00126267	0.0235823	58666.6	0.070183	3.22433	dendrin [Source:MGI Symbol;Acc:MGI:108101]
ENSMUSG00000028126	Pip5k1a	0.225611	1.16927	5.71117e-07	9.5702e-05	1757.8	0.0451155	5.00074	phosphatidylinositol-4-phosphate 5-kinase, type 1 alpha [Source:MGI Symbol;Acc:MGI:107929]
ENSMUSG00000027002	Nckap1	0.223966	1.16794	1.45032e-05	0.00101	18716.1	0.0516515	4.3361	NCK-associated protein 1 [Source:MGI Symbol;Acc:MGI:1355333]
ENSMUSG00000033981	Gria2	0.223338	1.16743	6.92854e-06	0.000614319	23483.2	0.0496763	4.49587	glutamate receptor, ionotropic, AMPA2 (alpha 2) [Source:MGI Symbol;Acc:MGI:95809]
ENSMUSG00000085586	Gm11613	0.222446	1.16671	0.00362426	0.0485144	259.614	0.0764644	2.90914	predicted gene 11613 [Source:MGI Symbol;Acc:MGI:3651819]
ENSMUSG00000096382	#N/A	0.222414	1.16668	0.000993793	0.0199933	677.358	0.0675562	3.29228	#N/A
ENSMUSG00000021385	Ippk	0.22238	1.16666	0.000294835	0.00844282	730.626	0.0614343	3.6198	inositol 1,3,4,5,6-pentakisphosphate 2-kinase [Source:MGI Symbol;Acc:MGI:1922928]
ENSMUSG00000057060	Slc35f3	0.22174	1.16614	0.000564066	0.0135699	712.609	0.0643035	3.44833	solute carrier family 35, member F3 [Source:MGI Symbol;Acc:MGI:2444426]
ENSMUSG00000031642	Sh3rf1	0.221427	1.16589	0.00107725	0.0212205	1683.09	0.0677244	3.26953	SH3 domain containing ring finger 1 [Source:MGI Symbol;Acc:MGI:1913066]
ENSMUSG00000055884	Fancm	0.220771	1.16536	0.000770017	0.0168298	338.892	0.0656401	3.36335	Fanconi anemia, complementation group M [Source:MGI Symbol;Acc:MGI:2442306]
ENSMUSG00000028161	Ppp3ca	0.22077	1.16536	2.21516e-05	0.00141647	47184.2	0.0520436	4.24202	protein phosphatase 3, catalytic subunit, alpha isoform [Source:MGI Symbol;Acc:MGI:107164]
ENSMUSG00000035933	Cog5	0.219563	1.16438	3.17407e-07	6.20422e-05	832.332	0.0429438	5.11281	component of oligomeric golgi complex 5 [Source:MGI Symbol;Acc:MGI:2145130]
ENSMUSG00000030930	Chst15	0.219461	1.1643	0.000354993	0.00969338	1168.35	0.0614484	3.57146	carbohydrate sulfotransferase 15 [Source:MGI Symbol;Acc:MGI:1924840]
ENSMUSG00000057182	Scn3a	0.219422	1.16427	0.000937698	0.0192539	1612.52	0.0663189	3.30858	sodium channel, voltage-gated, type III, alpha [Source:MGI Symbol;Acc:MGI:98249]
ENSMUSG00000066829	Zfp810	0.219385	1.16424	0.000213361	0.00670706	521.141	0.0592507	3.70265	zinc finger protein 810 [Source:MGI Symbol;Acc:MGI:2384563]
ENSMUSG00000038473	Nos1ap	0.218838	1.1638	0.00348235	0.0472396	2895.75	0.0749034	2.9216	nitric oxide synthase 1 (neuronal) adaptor protein [Source:MGI Symbol;Acc:MGI:1917979]
ENSMUSG00000049252	Lrp1b	0.218716	1.1637	0.00203653	0.0326677	1631.01	0.0709001	3.08485	low density lipoprotein-related protein 1B (deleted in tumors) [Source:MGI Symbol;Acc:MGI:2151136]
ENSMUSG00000036095	Dgkb	0.218629	1.16363	0.00122162	0.0230659	4510.94	0.0676079	3.23378	diacylglycerol kinase, beta [Source:MGI Symbol;Acc:MGI:2442474]
ENSMUSG00000061751	Kalrn	0.218614	1.16362	7.12351e-06	0.000618846	14372.4	0.0486895	4.48996	kalirin, RhoGEF kinase [Source:MGI Symbol;Acc:MGI:2685385]
ENSMUSG00000016386	Mpped2	0.218573	1.16358	2.83485e-06	0.000327317	798.473	0.0466793	4.68244	metallophosphoesterase domain containing 2 [Source:MGI Symbol;Acc:MGI:1924265]
ENSMUSG00000096808	0	0.217977	1.1631	0.000155196	0.00530084	359.922	0.0576261	3.7826	AC132444.6
ENSMUSG00000057897	Camk2b	0.217541	1.16275	0.000304517	0.00867218	27142.7	0.0602369	3.61143	calcium/calmodulin-dependent protein kinase II, beta [Source:MGI Symbol;Acc:MGI:88257]
ENSMUSG00000031216	Stard8	0.217477	1.1627	0.000509505	0.0126831	300.773	0.0625707	3.47571	START domain containing 8 [Source:MGI Symbol;Acc:MGI:2448556]
ENSMUSG00000021662	Arhgef28	0.216929	1.16226	0.000667809	0.0151145	1877.36	0.0637563	3.40247	Rho guanine nucleotide exchange factor (GEF) 28 [Source:MGI Symbol;Acc:MGI:1346016]
ENSMUSG00000053799	Exoc6	0.216752	1.16211	4.3697e-06	0.000444753	920.008	0.0471921	4.59298	exocyst complex component 6 [Source:MGI Symbol;Acc:MGI:1351611]
ENSMUSG00000021892	Sh3bp5	0.216642	1.16203	0.000539779	0.0131326	2807.95	0.0626096	3.4602	SH3-domain binding protein 5 (BTK-associated) [Source:MGI Symbol;Acc:MGI:1344391]
ENSMUSG00000053702	Nebl	0.216084	1.16158	2.09934e-08	9.02771e-06	3419.89	0.0385615	5.60361	nebulette [Source:MGI Symbol;Acc:MGI:1921353]
ENSMUSG00000008658	Rbfox1	0.21608	1.16157	2.68042e-05	0.00155023	9269.11	0.0514593	4.19905	RNA binding protein, fox-1 homolog (C. elegans) 1 [Source:MGI Symbol;Acc:MGI:1926224]
ENSMUSG00000031641	Cbr4	0.216058	1.16156	0.000129129	0.00458913	297.648	0.0564398	3.82811	carbonyl reductase 4 [Source:MGI Symbol;Acc:MGI:2384567]
ENSMUSG00000024867	Pip5k1b	0.215843	1.16138	0.00129104	0.0240078	1015.87	0.0670745	3.21796	phosphatidylinositol-4-phosphate 5-kinase, type 1 beta [Source:MGI Symbol;Acc:MGI:107930]
ENSMUSG00000027353	Mcm8	0.214996	1.1607	0.00206613	0.0328229	152.017	0.0697913	3.08056	minichromosome maintenance 8 homologous recombination repair factor [Source:MGI Symbol;Acc:MGI:1913884]
ENSMUSG00000002059	Rab34	0.214526	1.16032	0.000875818	0.0184393	453.611	0.0644677	3.32765	RAB34, member RAS oncogene family [Source:MGI Symbol;Acc:MGI:104606]
ENSMUSG00000019852	Arfgef3	0.213953	1.15986	0.00120871	0.0228724	1705.62	0.0660999	3.23682	ARFGEF family member 3 [Source:MGI Symbol;Acc:MGI:106387]
ENSMUSG00000015968	Cacna1d	0.21374	1.15969	1.0095e-05	0.00080765	1443.34	0.0484108	4.41513	calcium channel, voltage-dependent, L type, alpha 1D subunit [Source:MGI Symbol;Acc:MGI:88293]
ENSMUSG00000024298	Zfp871	0.211806	1.15814	0.000243525	0.00736183	1107.52	0.0577289	3.66897	zinc finger protein 871 [Source:MGI Symbol;Acc:MGI:1921793]
ENSMUSG00000026496	Parp1	0.21166	1.15802	0.00215449	0.0337517	2547.34	0.0689882	3.06807	poly (ADP-ribose) polymerase family, member 1 [Source:MGI Symbol;Acc:MGI:1340806]
ENSMUSG00000025019	Lcor	0.210971	1.15747	0.00180441	0.0303398	287.902	0.0676045	3.12067	ligand dependent nuclear receptor corepressor [Source:MGI Symbol;Acc:MGI:2443930]
ENSMUSG00000021209	Ppp4r4	0.210845	1.15737	0.00113766	0.0219874	1647.49	0.0647943	3.25407	protein phosphatase 4, regulatory subunit 4 [Source:MGI Symbol;Acc:MGI:1921771]
ENSMUSG00000020848	Doc2b	0.210048	1.15673	0.00357098	0.047913	2865.53	0.0720883	2.91377	double C2, beta [Source:MGI Symbol;Acc:MGI:1100497]
ENSMUSG00000023330	Dtwd1	0.209954	1.15665	0.00244072	0.0367626	193.831	0.0692783	3.0306	DTW domain containing 1 [Source:MGI Symbol;Acc:MGI:1916435]
ENSMUSG00000039270	Megf9	0.20983	1.15655	4.91247e-06	0.000477397	5241.08	0.0459299	4.56849	multiple EGF-like-domains 9 [Source:MGI Symbol;Acc:MGI:1918264]
ENSMUSG00000032374	Plod2	0.209716	1.15646	0.00354329	0.0476902	223.244	0.0719144	2.9162	procollagen lysine, 2-oxoglutarate 5-dioxygenase 2 [Source:MGI Symbol;Acc:MGI:1347007]
ENSMUSG00000025558	Dock9	0.208915	1.15582	0.00181677	0.0304287	7629.44	0.0669887	3.11866	dedicator of cytokinesis 9 [Source:MGI Symbol;Acc:MGI:106321]
ENSMUSG00000040479	Dgkz	0.208523	1.1555	7.47372e-05	0.00318206	14330.7	0.0526483	3.96068	diacylglycerol kinase zeta [Source:MGI Symbol;Acc:MGI:1278339]
ENSMUSG00000032258	Lca5	0.208452	1.15545	0.000252682	0.0075458	338.692	0.0569615	3.65953	Leber congenital amaurosis 5 (human) [Source:MGI Symbol;Acc:MGI:1923032]
ENSMUSG00000048279	Sacs	0.208441	1.15544	2.6113e-05	0.001533	3287.38	0.0495704	4.20496	sacsin [Source:MGI Symbol;Acc:MGI:1354724]
ENSMUSG00000041488	Stx3	0.208055	1.15513	4.02545e-05	0.00207311	1094.66	0.0506708	4.10601	syntaxin 3 [Source:MGI Symbol;Acc:MGI:103077]
ENSMUSG00000027692	Tnik	0.208016	1.1551	5.44335e-05	0.00252375	5455.89	0.0515436	4.03573	TRAF2 and NCK interacting kinase [Source:MGI Symbol;Acc:MGI:1916264]
ENSMUSG00000036591	Arhgap21	0.207898	1.155	9.78542e-08	2.87734e-05	6898.25	0.0390004	5.33066	Rho GTPase activating protein 21 [Source:MGI Symbol;Acc:MGI:1918685]
ENSMUSG00000016526	Dyrk3	0.207642	1.1548	0.000378872	0.0102307	308.299	0.0584186	3.55438	dual-specificity tyrosine-(Y)-phosphorylation regulated kinase 3 [Source:MGI Symbol;Acc:MGI:1330300]
ENSMUSG00000062202	Btbd9	0.207628	1.15479	0.000156898	0.00534416	2953.77	0.0549297	3.77989	BTB (POZ) domain containing 9 [Source:MGI Symbol;Acc:MGI:1916625]
ENSMUSG00000022519	Srl	0.207482	1.15467	0.000515569	0.0127418	294.671	0.0597495	3.47253	sarcalumenin [Source:MGI Symbol;Acc:MGI:2146620]
ENSMUSG00000028382	Ptbp3	0.207436	1.15463	3.03705e-06	0.000334874	965.278	0.044435	4.6683	polypyrimidine tract binding protein 3 [Source:MGI Symbol;Acc:MGI:1923334]
ENSMUSG00000027993	Trim2	0.207396	1.1546	7.97823e-06	0.000682754	10986.7	0.0464413	4.46577	tripartite motif-containing 2 [Source:MGI Symbol;Acc:MGI:1933163]
ENSMUSG00000039153	Runx2	0.206881	1.15419	0.00263144	0.0385548	402.594	0.0687816	3.0078	runt related transcription factor 2 [Source:MGI Symbol;Acc:MGI:99829]
ENSMUSG00000021701	Plk2	0.206746	1.15408	0.00274509	0.039646	5233.78	0.0690319	2.99493	polo like kinase 2 [Source:MGI Symbol;Acc:MGI:1099790]
ENSMUSG00000051166	Eml5	0.206734	1.15407	4.36739e-07	8.16559e-05	2645.27	0.0409195	5.0522	echinoderm microtubule associated protein like 5 [Source:MGI Symbol;Acc:MGI:2442513]
ENSMUSG00000038930	Rccd1	0.206396	1.1538	0.0033055	0.0455592	237.541	0.0702554	2.9378	RCC1 domain containing 1 [Source:MGI Symbol;Acc:MGI:2444156]
ENSMUSG00000051951	Xkr4	0.206384	1.15379	0.00046501	0.0117974	1052.63	0.0589646	3.50014	X-linked Kx blood group related 4 [Source:MGI Symbol;Acc:MGI:3528744]
ENSMUSG00000055675	Kbtbd11	0.205629	1.15319	3.70835e-06	0.000384261	5203.53	0.0444401	4.62709	kelch repeat and BTB (POZ) domain containing 11 [Source:MGI Symbol;Acc:MGI:1922151]
ENSMUSG00000028351	Brinp1	0.205022	1.1527	0.000399265	0.0105984	5254.59	0.0579066	3.54057	bone morphogenic protein/retinoic acid inducible neural specific 1 [Source:MGI Symbol;Acc:MGI:1928478]
ENSMUSG00000035310	Lin54	0.20502	1.1527	0.0002376	0.00724638	379.682	0.0557836	3.67527	lin-54 homolog (C. elegans) [Source:MGI Symbol;Acc:MGI:2140902]
ENSMUSG00000035164	Zc3h12c	0.205013	1.1527	0.00196182	0.0319919	357.9	0.0662196	3.09595	zinc finger CCCH type containing 12C [Source:MGI Symbol;Acc:MGI:3026959]
ENSMUSG00000063600	Egfem1	0.204782	1.15251	0.00132237	0.0242018	287.54	0.0637736	3.21108	EGF-like and EMI domain containing 1 [Source:MGI Symbol;Acc:MGI:1922990]
ENSMUSG00000092083	Kcnb2	0.204351	1.15217	0.00320008	0.0442125	174.522	0.0693223	2.94783	potassium voltage gated channel, Shab-related subfamily, member 2 [Source:MGI Symbol;Acc:MGI:99632]
ENSMUSG00000038255	Neurod2	0.204206	1.15205	0.000222463	0.00690721	3160.98	0.0553098	3.69204	neurogenic differentiation 2 [Source:MGI Symbol;Acc:MGI:107755]
ENSMUSG00000060882	Kcnd2	0.204181	1.15203	4.89341e-05	0.00237103	3118.69	0.0502827	4.06066	potassium voltage-gated channel, Shal-related family, member 2 [Source:MGI Symbol;Acc:MGI:102663]
ENSMUSG00000026004	Kansl1l	0.204119	1.15198	3.10023e-06	0.000339663	432.256	0.0437642	4.66406	KAT8 regulatory NSL complex subunit 1-like [Source:MGI Symbol;Acc:MGI:1915941]
ENSMUSG00000063659	Zbtb18	0.203814	1.15174	8.36545e-08	2.52446e-05	14770.2	0.0380316	5.35906	zinc finger and BTB domain containing 18 [Source:MGI Symbol;Acc:MGI:1353609]
ENSMUSG00000082319	Gm8822	0.203403	1.15141	2.47636e-05	0.00151129	1248.93	0.0482347	4.21694	predicted gene 8822 [Source:MGI Symbol;Acc:MGI:3648640]
ENSMUSG00000038578	Susd1	0.203098	1.15117	0.00094124	0.0192539	250.048	0.0614048	3.30753	sushi domain containing 1 [Source:MGI Symbol;Acc:MGI:3651543]
ENSMUSG00000039704	Lmbrd2	0.202859	1.15098	0.00148952	0.0263322	1192.81	0.063858	3.17672	LMBR1 domain containing 2 [Source:MGI Symbol;Acc:MGI:2444173]
ENSMUSG00000045589	Frrs1l	0.202812	1.15094	1.53734e-06	0.000195485	10113.9	0.0421969	4.80632	ferric-chelate reductase 1 like [Source:MGI Symbol;Acc:MGI:2442704]
ENSMUSG00000033327	Tnxb	0.202292	1.15052	0.00259624	0.0383001	522.927	0.0671644	3.01189	tenascin XB [Source:MGI Symbol;Acc:MGI:1932137]
ENSMUSG00000037533	Rapgef6	0.202269	1.15051	8.76937e-05	0.00358294	1454.55	0.0515684	3.92234	Rap guanine nucleotide exchange factor (GEF) 6 [Source:MGI Symbol;Acc:MGI:2384761]
ENSMUSG00000028413	B4galt1	0.201838	1.15016	0.0017609	0.0297537	193.072	0.0645292	3.12785	UDP-Gal:betaGlcNAc beta 1,4- galactosyltransferase, polypeptide 1 [Source:MGI Symbol;Acc:MGI:95705]
ENSMUSG00000026767	Mindy3	0.201739	1.15008	2.19255e-05	0.00141251	1402.79	0.0475316	4.24432	MINDY lysine 48 deubiquitinase 3 [Source:MGI Symbol;Acc:MGI:1914210]
ENSMUSG00000019831	Wasf1	0.201276	1.14971	0.0037044	0.0490526	9464.41	0.0693505	2.90229	WAS protein family, member 1 [Source:MGI Symbol;Acc:MGI:1890563]
ENSMUSG00000058835	Abi1	0.200947	1.14945	3.61348e-06	0.0003767	4098.19	0.0433781	4.63246	abl-interactor 1 [Source:MGI Symbol;Acc:MGI:104913]
ENSMUSG00000024544	Ldlrad4	0.200888	1.14941	0.000474186	0.0119801	500.45	0.0574799	3.49493	low density lipoprotein receptor class A domain containing 4 [Source:MGI Symbol;Acc:MGI:1277150]
ENSMUSG00000023019	Gpd1	0.200712	1.14927	0.000825924	0.01767	2195.72	0.0600223	3.34396	glycerol-3-phosphate dehydrogenase 1 (soluble) [Source:MGI Symbol;Acc:MGI:95679]
ENSMUSG00000004996	Mri1	0.200238	1.14889	0.000391671	0.0104801	347.159	0.0564744	3.54563	methylthioribose-1-phosphate isomerase 1 [Source:MGI Symbol;Acc:MGI:1915123]
ENSMUSG00000063297	Luzp2	0.199936	1.14865	0.000483098	0.0121666	1282.85	0.057289	3.48996	leucine zipper protein 2 [Source:MGI Symbol;Acc:MGI:1889615]
ENSMUSG00000020102	Slc16a7	0.199527	1.14832	0.00203781	0.0326677	318.429	0.0646835	3.08467	solute carrier family 16 (monocarboxylic acid transporters), member 7 [Source:MGI Symbol;Acc:MGI:1330284]
ENSMUSG00000004085	Map3k20	0.199507	1.14831	0.00072407	0.0160087	262.219	0.0590204	3.3803	mitogen-activated protein kinase kinase kinase 20 [Source:MGI Symbol;Acc:MGI:2443258]
ENSMUSG00000003929	Zfp81	0.198734	1.14769	8.21197e-07	0.00012612	856.317	0.040309	4.93026	zinc finger protein 81 [Source:MGI Symbol;Acc:MGI:1890752]
ENSMUSG00000000416	Cttnbp2	0.198638	1.14761	3.15687e-08	1.18046e-05	5655.98	0.0359039	5.53251	cortactin binding protein 2 [Source:MGI Symbol;Acc:MGI:1353467]
ENSMUSG00000037110	Ralgapa2	0.198187	1.14726	6.43903e-06	0.00058434	791.356	0.0439298	4.51144	Ral GTPase activating protein, alpha subunit 2 (catalytic) [Source:MGI Symbol;Acc:MGI:3036245]
ENSMUSG00000048304	Slitrk3	0.197839	1.14698	0.00205839	0.0327731	2012.39	0.0641985	3.08168	SLIT and NTRK-like family, member 3 [Source:MGI Symbol;Acc:MGI:2679447]
ENSMUSG00000025656	Arhgef9	0.197835	1.14698	4.68e-06	0.000468027	10518.3	0.0432082	4.57864	CDC42 guanine nucleotide exchange factor (GEF) 9 [Source:MGI Symbol;Acc:MGI:2442233]
ENSMUSG00000023845	Lnpep	0.19756	1.14676	0.00174879	0.0297243	1272.74	0.0631208	3.12988	leucyl/cystinyl aminopeptidase [Source:MGI Symbol;Acc:MGI:2387123]
ENSMUSG00000026596	Abl2	0.196831	1.14618	0.00014901	0.00514683	2755.38	0.0518971	3.79271	v-abl Abelson murine leukemia viral oncogene 2 (arg, Abelson-related gene) [Source:MGI Symbol;Acc:MGI:87860]
ENSMUSG00000052551	Adarb2	0.196152	1.14564	0.000148534	0.00514072	873.829	0.0517073	3.79351	adenosine deaminase, RNA-specific, B2 [Source:MGI Symbol;Acc:MGI:2151118]
ENSMUSG00000067336	Bmpr2	0.195832	1.14538	0.0030249	0.0425439	1285.83	0.0660436	2.9652	bone morphogenetic protein receptor, type II (serine/threonine kinase) [Source:MGI Symbol;Acc:MGI:1095407]
ENSMUSG00000020152	Actr2	0.19569	1.14527	3.50621e-05	0.00190253	10846.3	0.0472931	4.13782	ARP2 actin-related protein 2 [Source:MGI Symbol;Acc:MGI:1913963]
ENSMUSG00000042604	Kcna4	0.195646	1.14524	0.000474995	0.0119801	687.006	0.0559873	3.49447	potassium voltage-gated channel, shaker-related subfamily, member 4 [Source:MGI Symbol;Acc:MGI:96661]
ENSMUSG00000033863	Klf9	0.195109	1.14481	6.77159e-05	0.00296382	3153.69	0.0489711	3.98417	Kruppel-like factor 9 [Source:MGI Symbol;Acc:MGI:1333856]
ENSMUSG00000085566	A730017L22Rik	0.19496	1.14469	0.000819264	0.0175551	297.808	0.0582631	3.3462	RIKEN cDNA A730017L22 gene [Source:MGI Symbol;Acc:MGI:3584452]
ENSMUSG00000017418	Arl5b	0.194784	1.14455	0.00205755	0.0327731	710.646	0.0632047	3.0818	ADP-ribosylation factor-like 5B [Source:MGI Symbol;Acc:MGI:1923119]
ENSMUSG00000027162	Lin7c	0.194545	1.14436	0.0002517	0.00752955	2762.64	0.0531466	3.66052	lin-7 homolog C (C. elegans) [Source:MGI Symbol;Acc:MGI:1330839]
ENSMUSG00000044164	Rnf182	0.194308	1.14418	0.000581864	0.0138624	1025.76	0.0564861	3.43993	ring finger protein 182 [Source:MGI Symbol;Acc:MGI:3045355]
ENSMUSG00000021339	Mrs2	0.19367	1.14367	0.00110649	0.021506	605.861	0.0593724	3.26195	MRS2 magnesium transporter [Source:MGI Symbol;Acc:MGI:2685748]
ENSMUSG00000056367	Actr3b	0.193545	1.14357	5.87347e-06	0.000549074	2700.09	0.0427167	4.53089	ARP3 actin-related protein 3B [Source:MGI Symbol;Acc:MGI:2661120]
ENSMUSG00000021133	Susd6	0.193541	1.14357	0.00301959	0.0425388	2214.22	0.0652589	2.96574	sushi domain containing 6 [Source:MGI Symbol;Acc:MGI:2444661]
ENSMUSG00000052713	Zfp608	0.19259	1.14281	0.00209508	0.0331532	961.356	0.0626021	3.07641	zinc finger protein 608 [Source:MGI Symbol;Acc:MGI:2442338]
ENSMUSG00000036894	Rap2b	0.19236	1.14263	0.00134586	0.0244199	1091.83	0.0599996	3.20602	RAP2B, member of RAS oncogene family [Source:MGI Symbol;Acc:MGI:1921262]
ENSMUSG00000029178	Klf3	0.19167	1.14209	0.000630164	0.0144142	535.066	0.056072	3.41829	Kruppel-like factor 3 (basic) [Source:MGI Symbol;Acc:MGI:1342773]
ENSMUSG00000078307	AI593442	0.191168	1.14169	0.000199984	0.0063794	3908.61	0.0514027	3.71904	expressed sequence AI593442 [Source:MGI Symbol;Acc:MGI:2143099]
ENSMUSG00000070709	Zfp974	0.190815	1.14141	0.00283159	0.040533	313.029	0.0639148	2.98545	zinc finger protein 974 [Source:MGI Symbol;Acc:MGI:1920680]
ENSMUSG00000024968	Rcor2	0.190795	1.14139	0.000800408	0.0173398	289.219	0.0569086	3.35265	REST corepressor 2 [Source:MGI Symbol;Acc:MGI:1859854]
ENSMUSG00000036934	4921524J17Rik	0.190523	1.14118	0.00317176	0.0439625	212.86	0.0645712	2.95058	RIKEN cDNA 4921524J17 gene [Source:MGI Symbol;Acc:MGI:1913964]
ENSMUSG00000029772	Ahcyl2	0.189942	1.14072	1.50101e-05	0.00104108	6525.36	0.0438813	4.32854	S-adenosylhomocysteine hydrolase-like 2 [Source:MGI Symbol;Acc:MGI:1921590]
ENSMUSG00000047910	Pcdhb16	0.189025	1.13999	0.00176329	0.0297649	281.72	0.0604407	3.12745	protocadherin beta 16 [Source:MGI Symbol;Acc:MGI:2136752]
ENSMUSG00000062760	Shisal1	0.188702	1.13974	0.00137808	0.0247954	1565.58	0.058984	3.1992	shisa like 1 [Source:MGI Symbol;Acc:MGI:1919551]
ENSMUSG00000020607	Fam84a	0.188238	1.13937	2.94846e-05	0.00166283	1965.48	0.045061	4.17741	family with sequence similarity 84, member A [Source:MGI Symbol;Acc:MGI:2145011]
ENSMUSG00000021959	Lats2	0.187946	1.13914	0.000540956	0.0131426	1865.92	0.0543256	3.45961	large tumor suppressor 2 [Source:MGI Symbol;Acc:MGI:1354386]
ENSMUSG00000017631	Abr	0.187917	1.13912	0.000154253	0.00528547	15808.5	0.0496595	3.78412	active BCR-related gene [Source:MGI Symbol;Acc:MGI:107771]
ENSMUSG00000048251	Bcl11b	0.187593	1.13886	0.00247178	0.0370219	3644.29	0.0619779	3.02677	B cell leukemia/lymphoma 11B [Source:MGI Symbol;Acc:MGI:1929913]
ENSMUSG00000009075	Cabp7	0.187313	1.13864	0.00156601	0.0273774	6920.81	0.0592356	3.16216	calcium binding protein 7 [Source:MGI Symbol;Acc:MGI:2183437]
ENSMUSG00000078591	Hs3st4	0.187299	1.13863	8.23133e-05	0.00339538	3044.79	0.0475673	3.93756	heparan sulfate (glucosamine) 3-O-sulfotransferase 4 [Source:MGI Symbol;Acc:MGI:1333792]
ENSMUSG00000085148	Mir22hg	0.187269	1.13861	0.00198854	0.0322384	695.641	0.0605668	3.09194	Mir22 host gene (non-protein coding) [Source:MGI Symbol;Acc:MGI:1914348]
ENSMUSG00000079487	Med12	0.18711	1.13848	0.00130753	0.0241421	1153.13	0.0582112	3.21432	mediator complex subunit 12 [Source:MGI Symbol;Acc:MGI:1926212]
ENSMUSG00000034342	Cbl	0.186371	1.1379	0.0018443	0.03077	905.169	0.0598452	3.11422	Casitas B-lineage lymphoma [Source:MGI Symbol;Acc:MGI:88279]
ENSMUSG00000040712	Camta2	0.185922	1.13754	0.00109717	0.0213731	11626.4	0.0569553	3.26435	calmodulin binding transcription activator 2 [Source:MGI Symbol;Acc:MGI:2135957]
ENSMUSG00000028630	Dyrk2	0.185656	1.13733	0.0021	0.0332004	414.937	0.0603619	3.07571	dual-specificity tyrosine-(Y)-phosphorylation regulated kinase 2 [Source:MGI Symbol;Acc:MGI:1330301]
ENSMUSG00000019841	Rev3l	0.185303	1.13706	0.000108055	0.00411522	1632.37	0.0478601	3.87175	REV3 like, DNA directed polymerase zeta catalytic subunit [Source:MGI Symbol;Acc:MGI:1337131]
ENSMUSG00000032827	Ppp1r9a	0.185202	1.13698	0.000116119	0.00430466	6935.86	0.0480524	3.85418	protein phosphatase 1, regulatory subunit 9A [Source:MGI Symbol;Acc:MGI:2442401]
ENSMUSG00000022305	Lrp12	0.185028	1.13684	0.00267144	0.0389419	1334	0.0616099	3.00321	low density lipoprotein-related protein 12 [Source:MGI Symbol;Acc:MGI:2443132]
ENSMUSG00000030760	Acer3	0.184733	1.13661	0.000262644	0.0077758	340.432	0.0506172	3.6496	alkaline ceramidase 3 [Source:MGI Symbol;Acc:MGI:1913440]
ENSMUSG00000027035	Cers6	0.184435	1.13637	0.000847695	0.0180462	1888.05	0.055274	3.33673	ceramide synthase 6 [Source:MGI Symbol;Acc:MGI:2442564]
ENSMUSG00000031295	Phka2	0.184282	1.13625	0.00125061	0.0234588	851.341	0.0571048	3.22708	phosphorylase kinase alpha 2 [Source:MGI Symbol;Acc:MGI:97577]
ENSMUSG00000029009	Mthfr	0.183785	1.13586	2.3419e-08	9.82515e-06	835.327	0.032909	5.58464	methylenetetrahydrofolate reductase [Source:MGI Symbol;Acc:MGI:106639]
ENSMUSG00000063894	Zkscan8	0.183368	1.13553	7.45319e-06	0.000644233	845.229	0.0409275	4.48032	zinc finger with KRAB and SCAN domains 8 [Source:MGI Symbol;Acc:MGI:1913815]
ENSMUSG00000035024	Ncapd3	0.183132	1.13535	0.000232984	0.00716916	845.881	0.0497605	3.68027	non-SMC condensin II complex, subunit D3 [Source:MGI Symbol;Acc:MGI:2142989]
ENSMUSG00000096463	Gm21750	0.183013	1.13525	0.00298678	0.0421111	233.677	0.0616392	2.9691	predicted gene, 21750 [Source:MGI Symbol;Acc:MGI:5433914]
ENSMUSG00000048458	Inka2	0.182868	1.13514	0.000229935	0.00710075	2420.1	0.0496434	3.68363	inka box actin regulator 2 [Source:MGI Symbol;Acc:MGI:1923497]
ENSMUSG00000041408	Wapl	0.181845	1.13433	8.25668e-06	0.000692796	1875.57	0.0407869	4.45842	WAPL cohesin release factor [Source:MGI Symbol;Acc:MGI:2675859]
ENSMUSG00000037876	Jmjd1c	0.180536	1.13331	9.79368e-06	0.000790897	2710.25	0.0408298	4.42168	jumonji domain containing 1C [Source:MGI Symbol;Acc:MGI:1918614]
ENSMUSG00000043004	Gng2	0.180017	1.1329	1.22084e-05	0.000905161	7007.25	0.0411578	4.37383	guanine nucleotide binding protein (G protein), gamma 2 [Source:MGI Symbol;Acc:MGI:102705]
ENSMUSG00000031328	Flna	0.179681	1.13263	0.000625898	0.0143548	2214.1	0.0525361	3.42014	filamin, alpha [Source:MGI Symbol;Acc:MGI:95556]
ENSMUSG00000033022	Cdo1	0.179441	1.13245	0.000700878	0.0156569	391.995	0.0529444	3.38924	cysteine dioxygenase 1, cytosolic [Source:MGI Symbol;Acc:MGI:105925]
ENSMUSG00000045038	Prkce	0.179401	1.13241	0.000384245	0.0103434	15582.5	0.0505258	3.55067	protein kinase C, epsilon [Source:MGI Symbol;Acc:MGI:97599]
ENSMUSG00000033004	Mycbp2	0.179231	1.13228	0.00260804	0.0384082	11315.7	0.0595348	3.01052	MYC binding protein 2, E3 ubiquitin protein ligase [Source:MGI Symbol;Acc:MGI:2179432]
ENSMUSG00000035161	Ints6	0.179042	1.13213	0.000520334	0.0127758	577.629	0.0515963	3.47006	integrator complex subunit 6 [Source:MGI Symbol;Acc:MGI:1202397]
ENSMUSG00000072501	Phf20l1	0.17882	1.13196	2.15834e-07	4.88496e-05	1987.5	0.0344869	5.18516	PHD finger protein 20-like 1 [Source:MGI Symbol;Acc:MGI:2444412]
ENSMUSG00000031530	Dusp4	0.178785	1.13193	0.00222045	0.0343438	440.431	0.0584448	3.05904	dual specificity phosphatase 4 [Source:MGI Symbol;Acc:MGI:2442191]
ENSMUSG00000033953	Ppp3r1	0.178525	1.13173	1.13588e-05	0.000860714	22032.5	0.0406704	4.38955	protein phosphatase 3, regulatory subunit B, alpha isoform (calcineurin B, type I) [Source:MGI Symbol;Acc:MGI:107172]
ENSMUSG00000032599	Ip6k2	0.178491	1.1317	0.000405403	0.0107282	2290.3	0.0504704	3.53654	inositol hexaphosphate kinase 2 [Source:MGI Symbol;Acc:MGI:1923750]
ENSMUSG00000040003	Magi2	0.178083	1.13138	0.000100588	0.00395025	2594.38	0.0457895	3.88917	membrane associated guanylate kinase, WW and PDZ domain containing 2 [Source:MGI Symbol;Acc:MGI:1354953]
ENSMUSG00000028795	Ccdc28b	0.17754	1.13095	0.00226608	0.0347405	330.329	0.0581537	3.05294	coiled coil domain containing 28B [Source:MGI Symbol;Acc:MGI:1913514]
ENSMUSG00000032966	Fkbp1a	0.1771	1.13061	0.000157731	0.005353	13113.4	0.0468695	3.77857	FK506 binding protein 1a [Source:MGI Symbol;Acc:MGI:95541]
ENSMUSG00000033676	Gabrb3	0.176843	1.13041	4.60391e-05	0.00224977	8974.71	0.0433984	4.07487	gamma-aminobutyric acid (GABA) A receptor, subunit beta 3 [Source:MGI Symbol;Acc:MGI:95621]
ENSMUSG00000033569	Adgrb3	0.176316	1.12999	0.00234407	0.0356308	2991.01	0.0579458	3.04278	adhesion G protein-coupled receptor B3 [Source:MGI Symbol;Acc:MGI:2441837]
ENSMUSG00000049288	Lix1l	0.17585	1.12963	2.42776e-05	0.00149677	681.533	0.0416566	4.22141	Lix1-like [Source:MGI Symbol;Acc:MGI:3036267]
ENSMUSG00000022280	Rnf19a	0.175331	1.12922	0.000190683	0.00616529	1190.36	0.0469924	3.73105	ring finger protein 19A [Source:MGI Symbol;Acc:MGI:1353623]
ENSMUSG00000019467	Arhgef25	0.17531	1.12921	0.000275446	0.00801682	7140.52	0.0481971	3.63736	Rho guanine nucleotide exchange factor (GEF) 25 [Source:MGI Symbol;Acc:MGI:1277173]
ENSMUSG00000016477	E2f3	0.173905	1.12811	0.00164249	0.0282807	948.79	0.0552386	3.14825	E2F transcription factor 3 [Source:MGI Symbol;Acc:MGI:1096340]
ENSMUSG00000022514	Il1rap	0.173142	1.12751	0.00135717	0.0245993	1636.09	0.0540458	3.20361	interleukin 1 receptor accessory protein [Source:MGI Symbol;Acc:MGI:104975]
ENSMUSG00000032119	Hinfp	0.172609	1.1271	0.00172495	0.0294646	242.24	0.055078	3.13391	histone H4 transcription factor [Source:MGI Symbol;Acc:MGI:2429620]
ENSMUSG00000026082	Rev1	0.172026	1.12664	0.000343212	0.00955273	515.139	0.048048	3.58029	REV1, DNA directed polymerase [Source:MGI Symbol;Acc:MGI:1929074]
ENSMUSG00000024617	Camk2a	0.171907	1.12655	0.000579754	0.0138342	109744	0.0499597	3.44091	calcium/calmodulin-dependent protein kinase II alpha [Source:MGI Symbol;Acc:MGI:88256]
ENSMUSG00000031137	Fgf13	0.171871	1.12652	7.74499e-06	0.000666108	4969.58	0.0384317	4.47211	fibroblast growth factor 13 [Source:MGI Symbol;Acc:MGI:109178]
ENSMUSG00000018347	Zkscan6	0.171629	1.12633	0.000111764	0.00420668	352.057	0.0444228	3.86352	zinc finger with KRAB and SCAN domains 6 [Source:MGI Symbol;Acc:MGI:1289293]
ENSMUSG00000035329	Fbxo33	0.171328	1.12609	8.87131e-05	0.00360746	1185.54	0.0437111	3.91955	F-box protein 33 [Source:MGI Symbol;Acc:MGI:1917861]
ENSMUSG00000081752	Sms-ps	0.171325	1.12609	0.000912953	0.0190117	626.189	0.0516651	3.31606	spermine synthase, pseudogene [Source:MGI Symbol;Acc:MGI:3705601]
ENSMUSG00000025909	Sntg1	0.171255	1.12604	0.000172996	0.00577806	687.792	0.0456012	3.7555	syntrophin, gamma 1 [Source:MGI Symbol;Acc:MGI:1918346]
ENSMUSG00000042447	Mios	0.171151	1.12596	0.000116787	0.00432011	622.6	0.0444229	3.85277	meiosis regulator for oocyte development [Source:MGI Symbol;Acc:MGI:2182066]
ENSMUSG00000021549	Rasa1	0.170395	1.12537	0.000225992	0.00699152	1841.85	0.0462022	3.68804	RAS p21 protein activator 1 [Source:MGI Symbol;Acc:MGI:97860]
ENSMUSG00000033624	Pdpr	0.170245	1.12525	5.28568e-05	0.00247062	802.46	0.0421125	4.04262	pyruvate dehydrogenase phosphatase regulatory subunit [Source:MGI Symbol;Acc:MGI:2442188]
ENSMUSG00000026484	Rnf2	0.170201	1.12522	0.000599082	0.0140201	995.803	0.0495919	3.43203	ring finger protein 2 [Source:MGI Symbol;Acc:MGI:1101759]
ENSMUSG00000050567	Maml1	0.170162	1.12518	0.00302396	0.0425439	277.563	0.0573844	2.96529	mastermind like transcriptional coactivator 1 [Source:MGI Symbol;Acc:MGI:1890504]
ENSMUSG00000024639	Gnaq	0.169795	1.1249	0.000128965	0.00458913	7919.35	0.044351	3.82843	guanine nucleotide binding protein, alpha q polypeptide [Source:MGI Symbol;Acc:MGI:95776]
ENSMUSG00000019951	Uhrf1bp1l	0.169674	1.1248	0.000162364	0.00549767	2689.24	0.0449901	3.77135	UHRF1 (ICBP90) binding protein 1-like [Source:MGI Symbol;Acc:MGI:2442888]
ENSMUSG00000041115	Iqsec2	0.167844	1.12338	0.000520658	0.0127758	5917.61	0.0483716	3.4699	IQ motif and Sec7 domain 2 [Source:MGI Symbol;Acc:MGI:3528396]
ENSMUSG00000030621	Me3	0.167785	1.12333	5.11002e-05	0.00242811	1357.94	0.0414229	4.05054	malic enzyme 3, NADP(+)-dependent, mitochondrial [Source:MGI Symbol;Acc:MGI:1916679]
ENSMUSG00000019699	Akt3	0.16771	1.12327	2.96437e-09	2.24123e-06	5874.02	0.0282647	5.93356	thymoma viral proto-oncogene 3 [Source:MGI Symbol;Acc:MGI:1345147]
ENSMUSG00000042671	Rgs8	0.167519	1.12313	0.000352919	0.00969338	2931.41	0.0468848	3.573	regulator of G-protein signaling 8 [Source:MGI Symbol;Acc:MGI:108408]
ENSMUSG00000020134	Peli1	0.167227	1.1229	0.000693199	0.0155224	1149.28	0.0492967	3.39225	pellino 1 [Source:MGI Symbol;Acc:MGI:1914495]
ENSMUSG00000034171	Faah	0.167038	1.12275	0.00224594	0.0345549	3763.18	0.0546656	3.05562	fatty acid amide hydrolase [Source:MGI Symbol;Acc:MGI:109609]
ENSMUSG00000039234	Sec24d	0.166662	1.12246	0.0026269	0.0385212	580.1	0.0554003	3.00833	Sec24 related gene family, member D (S. cerevisiae) [Source:MGI Symbol;Acc:MGI:1916858]
ENSMUSG00000025060	Slk	0.166292	1.12217	0.000210515	0.00664415	3105.59	0.0448703	3.70605	STE20-like kinase [Source:MGI Symbol;Acc:MGI:103241]
ENSMUSG00000037316	Bag4	0.166109	1.12203	5.94483e-07	9.8324e-05	1624.6	0.0332684	4.993	BCL2-associated athanogene 4 [Source:MGI Symbol;Acc:MGI:1914634]
ENSMUSG00000026648	Dclre1c	0.165951	1.12191	0.000905078	0.0189165	384.268	0.050008	3.31848	DNA cross-link repair 1C [Source:MGI Symbol;Acc:MGI:2441769]
ENSMUSG00000022094	Slc39a14	0.1659	1.12187	3.76194e-05	0.00198494	923.277	0.040251	4.12163	solute carrier family 39 (zinc transporter), member 14 [Source:MGI Symbol;Acc:MGI:2384851]
ENSMUSG00000069631	Strada	0.165786	1.12178	9.31994e-06	0.000763392	815.243	0.0374034	4.43238	STE20-related kinase adaptor alpha [Source:MGI Symbol;Acc:MGI:1919399]
ENSMUSG00000024601	Isoc1	0.165386	1.12147	0.00343966	0.0468082	468.721	0.0565335	2.92544	isochorismatase domain containing 1 [Source:MGI Symbol;Acc:MGI:1913557]
ENSMUSG00000049878	Rlf	0.164727	1.12095	0.00037375	0.0101083	1192.5	0.0462982	3.55796	rearranged L-myc fusion sequence [Source:MGI Symbol;Acc:MGI:1924705]
ENSMUSG00000027427	Polr3f	0.164603	1.12086	4.40164e-05	0.002181	779.1	0.0402915	4.08532	polymerase (RNA) III (DNA directed) polypeptide F [Source:MGI Symbol;Acc:MGI:1924086]
ENSMUSG00000028246	Faxc	0.164587	1.12085	0.00305117	0.0427388	1049.13	0.0555561	2.96254	failed axon connections homolog [Source:MGI Symbol;Acc:MGI:1923382]
ENSMUSG00000066278	Vps37b	0.164545	1.12081	0.000712971	0.0158447	620.717	0.0486167	3.38454	vacuolar protein sorting 37B [Source:MGI Symbol;Acc:MGI:1916724]
ENSMUSG00000033730	Egr3	0.16448	1.12076	0.00258308	0.0382043	788.675	0.0545823	3.01344	early growth response 3 [Source:MGI Symbol;Acc:MGI:1306780]
ENSMUSG00000094410	Gm38394	0.164218	1.12056	0.0016737	0.0287318	1193.14	0.0522531	3.14275	predicted gene, 38394 [Source:MGI Symbol;Acc:MGI:5614057]
ENSMUSG00000032405	Pias1	0.164088	1.12046	2.8355e-05	0.00161632	1270.63	0.0391964	4.18629	protein inhibitor of activated STAT 1 [Source:MGI Symbol;Acc:MGI:1913125]
ENSMUSG00000031078	Cttn	0.163929	1.12033	0.00311844	0.0434335	4095.29	0.0554597	2.95581	cortactin [Source:MGI Symbol;Acc:MGI:99695]
ENSMUSG00000035762	Tmem161b	0.163843	1.12027	0.000102532	0.00398117	496.227	0.0421784	3.88452	transmembrane protein 161B [Source:MGI Symbol;Acc:MGI:1919995]
ENSMUSG00000028278	Rragd	0.16285	1.1195	3.45744e-05	0.00188798	2536.33	0.0393258	4.14103	Ras-related GTP binding D [Source:MGI Symbol;Acc:MGI:1098604]
ENSMUSG00000020547	Bzw2	0.162824	1.11948	0.00215928	0.0337666	995.715	0.0530821	3.0674	basic leucine zipper and W2 domains 2 [Source:MGI Symbol;Acc:MGI:1914162]
ENSMUSG00000071267	Zfp942	0.162735	1.11941	0.0026174	0.0384802	575.584	0.0540751	3.00943	zinc finger protein 942 [Source:MGI Symbol;Acc:MGI:1920483]
ENSMUSG00000030753	Thap12	0.162677	1.11936	0.00267039	0.0389419	2542.49	0.0541654	3.00333	THAP domain containing 12 [Source:MGI Symbol;Acc:MGI:1920231]
ENSMUSG00000022300	Dcaf13	0.16255	1.11926	0.00253937	0.0377199	491.451	0.0538493	3.01861	DDB1 and CUL4 associated factor 13 [Source:MGI Symbol;Acc:MGI:2684929]
ENSMUSG00000012640	Zfp715	0.162299	1.11907	0.00199959	0.0323869	846.311	0.0525188	3.09029	zinc finger protein 715 [Source:MGI Symbol;Acc:MGI:1917180]
ENSMUSG00000041328	Pcf11	0.161731	1.11863	0.000831122	0.0177592	962.22	0.0483902	3.34222	PCF11 cleavage and polyadenylation factor subunit [Source:MGI Symbol;Acc:MGI:1919579]
ENSMUSG00000002107	Celf2	0.161665	1.11858	6.75097e-06	0.000604809	12615.5	0.0359144	4.50139	CUGBP, Elav-like family member 2 [Source:MGI Symbol;Acc:MGI:1338822]
ENSMUSG00000035967	Ints6l	0.161465	1.11842	0.000518782	0.0127758	2676.87	0.04652	3.47087	integrator complex subunit 6 like [Source:MGI Symbol;Acc:MGI:2442593]
ENSMUSG00000034825	Nrip3	0.160731	1.11785	0.000600138	0.0140258	7230.62	0.046839	3.43155	nuclear receptor interacting protein 3 [Source:MGI Symbol;Acc:MGI:1925843]
ENSMUSG00000020015	Cdk17	0.160714	1.11784	3.35446e-05	0.00184345	4845.62	0.0387453	4.14796	cyclin-dependent kinase 17 [Source:MGI Symbol;Acc:MGI:97517]
ENSMUSG00000025586	Cpeb1	0.160672	1.11781	0.000601725	0.0140438	2438.3	0.0468316	3.43084	cytoplasmic polyadenylation element binding protein 1 [Source:MGI Symbol;Acc:MGI:108442]
ENSMUSG00000028519	Dab1	0.160367	1.11757	3.08308e-08	1.17849e-05	3688.46	0.0289646	5.53665	disabled 1 [Source:MGI Symbol;Acc:MGI:108554]
ENSMUSG00000049176	Frmpd4	0.160043	1.11732	0.000595557	0.0139713	2880.15	0.0466104	3.43363	FERM and PDZ domain containing 4 [Source:MGI Symbol;Acc:MGI:3042378]
ENSMUSG00000030094	Xpc	0.159954	1.11725	0.000280376	0.00814654	496.744	0.0440307	3.63279	xeroderma pigmentosum, complementation group C [Source:MGI Symbol;Acc:MGI:103557]
ENSMUSG00000020589	Fam49a	0.159825	1.11715	0.00107006	0.0211079	6221.48	0.0488547	3.27143	family with sequence similarity 49, member A [Source:MGI Symbol;Acc:MGI:1261783]
ENSMUSG00000034910	Pygo1	0.159763	1.1171	1.10006e-05	0.000840255	2395.44	0.0363385	4.39651	pygopus 1 [Source:MGI Symbol;Acc:MGI:1919385]
ENSMUSG00000030226	Lmo3	0.158994	1.11651	4.51945e-05	0.00222112	4118.59	0.0389769	4.07918	LIM domain only 3 [Source:MGI Symbol;Acc:MGI:102810]
ENSMUSG00000021373	Cap2	0.158936	1.11646	0.00116526	0.0223217	5532.16	0.0489449	3.24725	CAP, adenylate cyclase-associated protein, 2 (yeast) [Source:MGI Symbol;Acc:MGI:1914502]
ENSMUSG00000020608	Smc6	0.158783	1.11635	0.000257901	0.00766175	1261.92	0.0434512	3.65428	structural maintenance of chromosomes 6 [Source:MGI Symbol;Acc:MGI:1914491]
ENSMUSG00000048107	#N/A	0.158756	1.11632	0.00094249	0.0192539	3664.53	0.0480037	3.30715	#N/A
ENSMUSG00000028249	Sdcbp	0.158727	1.1163	1.53334e-05	0.00105924	6375.93	0.0367097	4.32384	syndecan binding protein [Source:MGI Symbol;Acc:MGI:1337026]
ENSMUSG00000062296	Trank1	0.158471	1.1161	0.000488348	0.0122303	11510.6	0.0454453	3.48707	tetratricopeptide repeat and ankyrin repeat containing 1 [Source:MGI Symbol;Acc:MGI:1341834]
ENSMUSG00000029313	Aff1	0.158352	1.11601	0.00289278	0.0410954	642.196	0.0531578	2.97891	AF4/FMR2 family, member 1 [Source:MGI Symbol;Acc:MGI:1100819]
ENSMUSG00000025422	Agap2	0.158103	1.11582	0.00246583	0.0369788	31035.3	0.0522223	3.0275	ArfGAP with GTPase domain, ankyrin repeat and PH domain 2 [Source:MGI Symbol;Acc:MGI:3580016]
ENSMUSG00000041438	Utp4	0.157937	1.11569	0.00034774	0.00960122	791.386	0.0441551	3.57686	UTP4 small subunit processome component [Source:MGI Symbol;Acc:MGI:1096573]
ENSMUSG00000025932	Eya1	0.157921	1.11568	0.00101875	0.0202585	436.22	0.048069	3.2853	EYA transcriptional coactivator and phosphatase 1 [Source:MGI Symbol;Acc:MGI:109344]
ENSMUSG00000050605	Zfp61	0.157881	1.11565	0.0036722	0.0488897	338.982	0.0543474	2.90503	zinc finger protein 61 [Source:MGI Symbol;Acc:MGI:99663]
ENSMUSG00000002413	Braf	0.157713	1.11552	0.000999422	0.0200362	4417.76	0.0479271	3.29069	Braf transforming gene [Source:MGI Symbol;Acc:MGI:88190]
ENSMUSG00000044950	Pwwp2a	0.157669	1.11548	4.27433e-05	0.00213582	670.156	0.0385297	4.09213	PWWP domain containing 2A [Source:MGI Symbol;Acc:MGI:1918052]
ENSMUSG00000027495	Fam210b	0.157647	1.11547	0.00101474	0.0202488	1073.39	0.0479694	3.28641	family with sequence similarity 210, member B [Source:MGI Symbol;Acc:MGI:1914267]
ENSMUSG00000026824	Kcnj3	0.157024	1.11498	0.000393571	0.0104802	4099.49	0.0443026	3.54436	potassium inwardly-rectifying channel, subfamily J, member 3 [Source:MGI Symbol;Acc:MGI:104742]
ENSMUSG00000029684	Wasl	0.156965	1.11494	0.000106544	0.00408167	4472	0.0405052	3.87518	Wiskott-Aldrich syndrome-like (human) [Source:MGI Symbol;Acc:MGI:1920428]
ENSMUSG00000038020	Rapgefl1	0.156317	1.11444	0.00123305	0.0232054	5223.32	0.0483785	3.23112	Rap guanine nucleotide exchange factor (GEF)-like 1 [Source:MGI Symbol;Acc:MGI:3611446]
ENSMUSG00000040928	S100pbp	0.156168	1.11432	0.000105706	0.00406767	1103.85	0.0402795	3.87711	S100P binding protein [Source:MGI Symbol;Acc:MGI:1921898]
ENSMUSG00000020170	Frs2	0.156134	1.1143	1.02039e-07	2.87734e-05	1656.66	0.0293316	5.32305	fibroblast growth factor receptor substrate 2 [Source:MGI Symbol;Acc:MGI:1100860]
ENSMUSG00000028758	Kif17	0.155776	1.11402	0.00175966	0.0297537	605.478	0.0497995	3.12806	kinesin family member 17 [Source:MGI Symbol;Acc:MGI:1098229]
ENSMUSG00000034218	Atm	0.155697	1.11396	0.00201822	0.0325355	684.525	0.0504276	3.08754	ataxia telangiectasia mutated [Source:MGI Symbol;Acc:MGI:107202]
ENSMUSG00000056342	Usp34	0.155675	1.11394	0.000199247	0.00637034	3916.77	0.0418483	3.71997	ubiquitin specific peptidase 34 [Source:MGI Symbol;Acc:MGI:109473]
ENSMUSG00000048503	Tmem136	0.15506	1.11347	0.000112544	0.0042084	677.36	0.0401519	3.86182	transmembrane protein 136 [Source:MGI Symbol;Acc:MGI:2685030]
ENSMUSG00000019790	Stxbp5	0.154894	1.11334	0.00171612	0.0293721	3647.83	0.0494014	3.13541	syntaxin binding protein 5 (tomosyn) [Source:MGI Symbol;Acc:MGI:1926058]
ENSMUSG00000040850	Psme4	0.154692	1.11318	0.000759931	0.0166729	1626.9	0.0459438	3.36699	proteasome (prosome, macropain) activator subunit 4 [Source:MGI Symbol;Acc:MGI:2143994]
ENSMUSG00000068284	Usf3	0.154242	1.11284	0.000418299	0.0109486	2522.29	0.0437162	3.52826	upstream transcription factor family member 3 [Source:MGI Symbol;Acc:MGI:2685454]
ENSMUSG00000019785	Clvs2	0.153643	1.11237	6.82977e-05	0.0029729	1038.6	0.0385829	3.98214	clavesin 2 [Source:MGI Symbol;Acc:MGI:2443223]
ENSMUSG00000036990	Otud4	0.153069	1.11193	0.000301735	0.0086072	2115.62	0.0423566	3.61381	OTU domain containing 4 [Source:MGI Symbol;Acc:MGI:1098801]
ENSMUSG00000026342	Slc35f5	0.152721	1.11166	0.00253267	0.0376855	563.108	0.0505796	3.01941	solute carrier family 35, member F5 [Source:MGI Symbol;Acc:MGI:1921400]
ENSMUSG00000025326	Ube3a	0.152602	1.11157	0.00270619	0.0393152	2028.46	0.0508795	2.99928	ubiquitin protein ligase E3A [Source:MGI Symbol;Acc:MGI:105098]
ENSMUSG00000054863	Fam19a5	0.15253	1.11152	0.000738293	0.0162396	2904.36	0.0451947	3.37495	family with sequence similarity 19, member A5 [Source:MGI Symbol;Acc:MGI:2146182]
ENSMUSG00000037151	Lrrc20	0.152449	1.11145	0.00303251	0.0425814	652.566	0.0514262	2.96442	leucine rich repeat containing 20 [Source:MGI Symbol;Acc:MGI:2387182]
ENSMUSG00000017670	Elmo2	0.152277	1.11132	0.00111038	0.0215298	4202.59	0.046697	3.26095	engulfment and cell motility 2 [Source:MGI Symbol;Acc:MGI:2153045]
ENSMUSG00000040022	Rab11fip2	0.151551	1.11076	1.24873e-05	0.00092186	2081.37	0.0346886	4.3689	RAB11 family interacting protein 2 (class I) [Source:MGI Symbol;Acc:MGI:1922248]
ENSMUSG00000074088	Snrnp40	0.151103	1.11042	0.00205948	0.0327731	501.285	0.0490352	3.08152	small nuclear ribonucleoprotein 40 (U5) [Source:MGI Symbol;Acc:MGI:1913835]
ENSMUSG00000042350	Arel1	0.15068	1.11009	0.00270303	0.0393025	3364.68	0.0502326	2.99964	apoptosis resistant E3 ubiquitin protein ligase 1 [Source:MGI Symbol;Acc:MGI:1915747]
ENSMUSG00000035529	Prdm4	0.150667	1.11008	2.35954e-05	0.00147052	751.109	0.035637	4.22783	PR domain containing 4 [Source:MGI Symbol;Acc:MGI:1920093]
ENSMUSG00000028397	Kdm4c	0.150492	1.10995	0.000106445	0.00408167	783.996	0.0388325	3.87541	lysine (K)-specific demethylase 4C [Source:MGI Symbol;Acc:MGI:1924054]
ENSMUSG00000029640	Usp12	0.150477	1.10994	5.06923e-05	0.00241975	2115.22	0.0371328	4.05241	ubiquitin specific peptidase 12 [Source:MGI Symbol;Acc:MGI:1270128]
ENSMUSG00000031290	Lrch2	0.150471	1.10993	0.000120029	0.0043928	850.715	0.0391233	3.84607	leucine-rich repeats and calponin homology (CH) domain containing 2 [Source:MGI Symbol;Acc:MGI:2147870]
ENSMUSG00000056204	Pgpep1	0.15031	1.10981	0.00354266	0.0476902	332.795	0.0515422	2.91625	pyroglutamyl-peptidase I [Source:MGI Symbol;Acc:MGI:1913772]
ENSMUSG00000031353	Rbbp7	0.14999	1.10956	3.13826e-06	0.000341653	3281.34	0.032176	4.66156	retinoblastoma binding protein 7, chromatin remodeling factor [Source:MGI Symbol;Acc:MGI:1194910]
ENSMUSG00000025417	Pip4k2c	0.149594	1.10926	0.00189493	0.031311	3694.71	0.0481595	3.10622	phosphatidylinositol-5-phosphate 4-kinase, type II, gamma [Source:MGI Symbol;Acc:MGI:2152214]
ENSMUSG00000031246	Sh3bgrl	0.149481	1.10917	0.00109343	0.0213515	3205	0.0457783	3.26531	SH3-binding domain glutamic acid-rich protein like [Source:MGI Symbol;Acc:MGI:1930849]
ENSMUSG00000024924	Vldlr	0.149451	1.10915	0.00340719	0.0465505	2371.64	0.0510351	2.92839	very low density lipoprotein receptor [Source:MGI Symbol;Acc:MGI:98935]
ENSMUSG00000038459	Abhd17c	0.14922	1.10897	0.00144456	0.0257224	947.773	0.0468422	3.1856	abhydrolase domain containing 17C [Source:MGI Symbol;Acc:MGI:1917428]
ENSMUSG00000033342	Plppr5	0.148632	1.10852	6.17636e-05	0.00275637	1409.19	0.0371027	4.00597	phospholipid phosphatase related 5 [Source:MGI Symbol;Acc:MGI:1923019]
ENSMUSG00000003948	Mmd	0.148493	1.10841	0.00251793	0.0375375	9001.41	0.0491508	3.02118	monocyte to macrophage differentiation-associated [Source:MGI Symbol;Acc:MGI:1914718]
ENSMUSG00000016181	Diexf	0.148448	1.10838	0.00133556	0.0243616	467.555	0.0462712	3.20823	digestive organ expansion factor homolog (zebrafish) [Source:MGI Symbol;Acc:MGI:2138080]
ENSMUSG00000046699	Slitrk4	0.148111	1.10812	0.000256697	0.00763916	1410.85	0.0405174	3.65548	SLIT and NTRK-like family, member 4 [Source:MGI Symbol;Acc:MGI:2442509]
ENSMUSG00000038335	Tsr1	0.147309	1.1075	3.48446e-05	0.00189672	807.554	0.0355883	4.13925	TSR1 20S rRNA accumulation [Source:MGI Symbol;Acc:MGI:2144566]
ENSMUSG00000025571	Tnrc6c	0.147303	1.1075	0.000605458	0.0140927	3389.98	0.0429559	3.42916	trinucleotide repeat containing 6C [Source:MGI Symbol;Acc:MGI:2443265]
ENSMUSG00000042155	Klhl23	0.146992	1.10726	0.000125051	0.00450943	1907.75	0.0383191	3.83601	kelch-like 23 [Source:MGI Symbol;Acc:MGI:2683536]
ENSMUSG00000024286	Ccny	0.146902	1.10719	2.58191e-07	5.41604e-05	3416.72	0.0285154	5.15166	cyclin Y [Source:MGI Symbol;Acc:MGI:1915224]
ENSMUSG00000021639	Gtf2h2	0.146512	1.10689	0.00117996	0.0224519	612.816	0.0451685	3.24368	general transcription factor II H, polypeptide 2 [Source:MGI Symbol;Acc:MGI:1345669]
ENSMUSG00000021738	Atxn7	0.14618	1.10664	3.18329e-05	0.00175499	991.878	0.0351399	4.15994	ataxin 7 [Source:MGI Symbol;Acc:MGI:2179277]
ENSMUSG00000006527	Sfmbt1	0.146041	1.10653	0.00224943	0.0345777	962.657	0.0478016	3.05516	Scm-like with four mbt domains 1 [Source:MGI Symbol;Acc:MGI:1859609]
ENSMUSG00000043259	Fam13c	0.145716	1.10628	0.000693954	0.0155224	1608.54	0.0429594	3.39196	family with sequence similarity 13, member C [Source:MGI Symbol;Acc:MGI:1918971]
ENSMUSG00000036052	Dnajb5	0.145498	1.10611	0.00187598	0.0311302	2943.95	0.0467959	3.10919	DnaJ heat shock protein family (Hsp40) member B5 [Source:MGI Symbol;Acc:MGI:1930018]
ENSMUSG00000037395	Rcor3	0.145062	1.10578	0.000804146	0.017377	597.633	0.0432845	3.35136	REST corepressor 3 [Source:MGI Symbol;Acc:MGI:2441920]
ENSMUSG00000046032	Snx12	0.144809	1.10558	0.00102541	0.0203673	1254.34	0.0441027	3.28346	sorting nexin 12 [Source:MGI Symbol;Acc:MGI:1919331]
ENSMUSG00000035093	Secisbp2l	0.144124	1.10506	0.00130809	0.0241421	4051.17	0.0448399	3.2142	SECIS binding protein 2-like [Source:MGI Symbol;Acc:MGI:1917604]
ENSMUSG00000063108	Zfp26	0.143797	1.10481	0.00357905	0.0479838	835.78	0.0493627	2.91306	zinc finger protein 26 [Source:MGI Symbol;Acc:MGI:99173]
ENSMUSG00000034724	Cnot6l	0.143587	1.10465	0.000142642	0.00498698	1602.92	0.0377508	3.80354	CCR4-NOT transcription complex, subunit 6-like [Source:MGI Symbol;Acc:MGI:2443154]
ENSMUSG00000041483	Zfp281	0.142708	1.10398	0.00216145	0.0337666	1350.36	0.0465287	3.0671	zinc finger protein 281 [Source:MGI Symbol;Acc:MGI:3029290]
ENSMUSG00000037486	Asxl2	0.142707	1.10397	0.00192508	0.0316571	967.469	0.0460116	3.10155	additional sex combs like 2, transcriptional regulator [Source:MGI Symbol;Acc:MGI:1922552]
ENSMUSG00000026377	Nifk	0.142388	1.10373	0.00174766	0.0297243	634.125	0.0454904	3.13007	nucleolar protein interacting with the FHA domain of MKI67 [Source:MGI Symbol;Acc:MGI:1915199]
ENSMUSG00000036712	Cyld	0.142232	1.10361	0.00109222	0.0213515	3686.64	0.0435542	3.26563	CYLD lysine 63 deubiquitinase [Source:MGI Symbol;Acc:MGI:1921506]
ENSMUSG00000038116	Phf20	0.142227	1.10361	0.00125805	0.0235214	3012.78	0.0440961	3.22538	PHD finger protein 20 [Source:MGI Symbol;Acc:MGI:2444148]
ENSMUSG00000024077	Strn	0.141672	1.10318	0.00268858	0.0391255	2233.77	0.047204	3.00127	striatin, calmodulin binding protein [Source:MGI Symbol;Acc:MGI:1333757]
ENSMUSG00000005506	Celf1	0.141459	1.10302	0.000460903	0.0117719	6050	0.040388	3.50251	CUGBP, Elav-like family member 1 [Source:MGI Symbol;Acc:MGI:1342295]
ENSMUSG00000038733	Wdr26	0.141074	1.10273	0.000810817	0.0174773	3888.88	0.0421232	3.34908	WD repeat domain 26 [Source:MGI Symbol;Acc:MGI:1923825]
ENSMUSG00000030557	Mef2a	0.140968	1.10264	0.00195619	0.0319852	5681.87	0.0455205	3.0968	myocyte enhancer factor 2A [Source:MGI Symbol;Acc:MGI:99532]
ENSMUSG00000057147	Dph6	0.140778	1.1025	0.00334904	0.0460119	476.601	0.0479858	2.93374	diphthamine biosynthesis 6 [Source:MGI Symbol;Acc:MGI:1913882]
ENSMUSG00000037376	Trmt6	0.140748	1.10248	0.0010123	0.0202237	904.195	0.0428186	3.28709	tRNA methyltransferase 6 [Source:MGI Symbol;Acc:MGI:1914176]
ENSMUSG00000028053	Ash1l	0.140354	1.10218	0.000879551	0.0184953	5281.05	0.042193	3.32646	ASH1 like histone lysine methyltransferase [Source:MGI Symbol;Acc:MGI:2183158]
ENSMUSG00000028577	Plaa	0.140193	1.10205	0.00118211	0.0224679	1254.74	0.0432273	3.24316	phospholipase A2, activating protein [Source:MGI Symbol;Acc:MGI:104810]
ENSMUSG00000041415	Dicer1	0.140091	1.10197	0.000102181	0.00397649	1869.37	0.0360563	3.88535	dicer 1, ribonuclease type III [Source:MGI Symbol;Acc:MGI:2177178]
ENSMUSG00000002996	Hbp1	0.139629	1.10162	0.000464044	0.0117903	1290.71	0.0398861	3.5007	high mobility group box transcription factor 1 [Source:MGI Symbol;Acc:MGI:894659]
ENSMUSG00000039879	Heca	0.139569	1.10158	0.00353667	0.0476902	799.726	0.0478502	2.91678	hdc homolog, cell cycle regulator [Source:MGI Symbol;Acc:MGI:2685715]
ENSMUSG00000037972	Snn	0.139406	1.10145	0.00352502	0.0476058	6582.49	0.0477776	2.91781	stannin [Source:MGI Symbol;Acc:MGI:1276549]
ENSMUSG00000020300	Cpeb4	0.139276	1.10135	0.000112423	0.0042084	3988.57	0.0360624	3.86209	cytoplasmic polyadenylation element binding protein 4 [Source:MGI Symbol;Acc:MGI:1914829]
ENSMUSG00000030350	Prmt8	0.139164	1.10127	0.000138699	0.00487885	1658.68	0.0365213	3.81048	protein arginine N-methyltransferase 8 [Source:MGI Symbol;Acc:MGI:3043083]
ENSMUSG00000024764	Naa40	0.138952	1.10111	0.000410603	0.0108207	869.582	0.0393279	3.53317	N(alpha)-acetyltransferase 40, NatD catalytic subunit [Source:MGI Symbol;Acc:MGI:1918249]
ENSMUSG00000031631	Cfap97	0.138888	1.10106	7.99945e-05	0.00332364	975.329	0.0352112	3.94442	cilia and flagella associated protein 97 [Source:MGI Symbol;Acc:MGI:1914006]
ENSMUSG00000003279	Dlgap1	0.13881	1.101	0.00107823	0.0212205	15545.4	0.042459	3.26928	DLG associated protein 1 [Source:MGI Symbol;Acc:MGI:1346065]
ENSMUSG00000049047	Armcx3	0.138806	1.10099	8.66551e-05	0.00354894	3147.03	0.0353627	3.92521	armadillo repeat containing, X-linked 3 [Source:MGI Symbol;Acc:MGI:1918953]
ENSMUSG00000070738	Dgkd	0.138623	1.10085	7.77995e-05	0.00324813	3189.21	0.0350849	3.95108	diacylglycerol kinase, delta [Source:MGI Symbol;Acc:MGI:2138334]
ENSMUSG00000046111	Cep295	0.137983	1.10037	0.00241544	0.0364776	600.225	0.0454827	3.03374	centrosomal protein 295 [Source:MGI Symbol;Acc:MGI:2442521]
ENSMUSG00000061589	Dot1l	0.137939	1.10033	0.000557482	0.013468	2184.06	0.0399651	3.4515	DOT1-like, histone H3 methyltransferase (S. cerevisiae) [Source:MGI Symbol;Acc:MGI:2143886]
ENSMUSG00000025867	Cplx2	0.137305	1.09985	0.0011009	0.0214215	36550.3	0.0420744	3.26338	complexin 2 [Source:MGI Symbol;Acc:MGI:104726]
ENSMUSG00000021767	Kat6b	0.137258	1.09981	0.000867565	0.0183329	1654.44	0.041215	3.33029	K(lysine) acetyltransferase 6B [Source:MGI Symbol;Acc:MGI:1858746]
ENSMUSG00000045466	Zfp956	0.136319	1.0991	0.00239549	0.0362342	589.733	0.0448974	3.03624	zinc finger protein 956 [Source:MGI Symbol;Acc:MGI:2141515]
ENSMUSG00000071253	Slc25a16	0.136231	1.09903	0.000462635	0.0117719	1254.52	0.0389063	3.50151	solute carrier family 25 (mitochondrial carrier, Graves disease autoantigen), member 16 [Source:MGI Symbol;Acc:MGI:1920382]
ENSMUSG00000034832	Tet3	0.136024	1.09887	0.000474545	0.0119801	1415.77	0.0389226	3.49473	tet methylcytosine dioxygenase 3 [Source:MGI Symbol;Acc:MGI:2446229]
ENSMUSG00000030967	Zranb1	0.135693	1.09862	2.61505e-06	0.000308092	2015.83	0.0288773	4.69895	zinc finger, RAN-binding domain containing 1 [Source:MGI Symbol;Acc:MGI:106441]
ENSMUSG00000034021	Pds5b	0.135435	1.09842	0.000344896	0.00958411	3948.64	0.0378414	3.57901	PDS5 cohesin associated factor B [Source:MGI Symbol;Acc:MGI:2140945]
ENSMUSG00000060301	2610008E11Rik	0.135431	1.09842	0.0027534	0.0397325	863.745	0.0452339	2.99401	RIKEN cDNA 2610008E11 gene [Source:MGI Symbol;Acc:MGI:1919378]
ENSMUSG00000036282	Naa30	0.135048	1.09813	0.00028547	0.00825366	1198.72	0.0372225	3.62814	N(alpha)-acetyltransferase 30, NatC catalytic subunit [Source:MGI Symbol;Acc:MGI:1922259]
ENSMUSG00000026848	Tor1b	0.134711	1.09787	1.1012e-05	0.000840255	1216.85	0.0306419	4.39628	torsin family 1, member B [Source:MGI Symbol;Acc:MGI:1353605]
ENSMUSG00000022526	Zfp251	0.134616	1.0978	0.000907844	0.0189283	1263.75	0.040576	3.31763	zinc finger protein 251 [Source:MGI Symbol;Acc:MGI:1918841]
ENSMUSG00000028708	Mknk1	0.134416	1.09765	0.000155318	0.00530084	741.924	0.0355371	3.78241	MAP kinase-interacting serine/threonine kinase 1 [Source:MGI Symbol;Acc:MGI:894316]
ENSMUSG00000035572	Dcaf10	0.134289	1.09755	0.00239579	0.0362342	569.115	0.0442292	3.0362	DDB1 and CUL4 associated factor 10 [Source:MGI Symbol;Acc:MGI:2140179]
ENSMUSG00000032468	Armc8	0.134231	1.09751	0.000659504	0.0149462	1552.05	0.0394115	3.40588	armadillo repeat containing 8 [Source:MGI Symbol;Acc:MGI:1921375]
ENSMUSG00000057181	5730455P16Rik	0.134038	1.09736	6.00028e-05	0.0026948	2483.05	0.0334026	4.0128	RIKEN cDNA 5730455P16 gene [Source:MGI Symbol;Acc:MGI:1917841]
ENSMUSG00000042298	Ttc19	0.133798	1.09718	0.000336453	0.00938186	2705.67	0.0373165	3.58548	tetratricopeptide repeat domain 19 [Source:MGI Symbol;Acc:MGI:1920045]
ENSMUSG00000061898	Rbak	0.133183	1.09671	0.00336129	0.0460803	342.273	0.0454145	2.93261	RB-associated KRAB zinc finger [Source:MGI Symbol;Acc:MGI:1927369]
ENSMUSG00000071708	Sms	0.132793	1.09641	0.000589976	0.0139398	3664	0.0386456	3.43618	spermine synthase [Source:MGI Symbol;Acc:MGI:109490]
ENSMUSG00000022788	Fgd4	0.131681	1.09557	0.000503939	0.0125627	2236.11	0.0378541	3.47865	FYVE, RhoGEF and PH domain containing 4 [Source:MGI Symbol;Acc:MGI:2183747]
ENSMUSG00000028232	Tmem68	0.131584	1.0955	0.00120771	0.0228724	994.16	0.0406494	3.23705	transmembrane protein 68 [Source:MGI Symbol;Acc:MGI:1919348]
ENSMUSG00000025323	Sp4	0.131345	1.09531	0.00282198	0.0405107	722.701	0.0439797	2.98649	trans-acting transcription factor 4 [Source:MGI Symbol;Acc:MGI:107595]
ENSMUSG00000063895	Nupl1	0.131343	1.09531	0.0034587	0.0469558	855.152	0.0449233	2.92373	nucleoporin like 1 [Source:MGI Symbol;Acc:MGI:1919094]
ENSMUSG00000029823	Luc7l2	0.131286	1.09527	0.000355027	0.00969338	5843.45	0.03676	3.57144	LUC7-like 2 (S. cerevisiae) [Source:MGI Symbol;Acc:MGI:2183260]
ENSMUSG00000003585	Sec14l2	0.131138	1.09516	0.00207788	0.032972	1614.34	0.042593	3.07887	SEC14-like lipid binding 2 [Source:MGI Symbol;Acc:MGI:1915065]
ENSMUSG00000028207	Asph	0.130944	1.09501	0.000238932	0.00727154	3116.16	0.0356422	3.67384	aspartate-beta-hydroxylase [Source:MGI Symbol;Acc:MGI:1914186]
ENSMUSG00000024383	Map3k2	0.130639	1.09478	0.00309331	0.0431533	1271.49	0.0441599	2.95831	mitogen-activated protein kinase kinase kinase 2 [Source:MGI Symbol;Acc:MGI:1346873]
ENSMUSG00000024576	Csnk1a1	0.13015	1.09441	0.000213398	0.00670706	8794.65	0.0351509	3.7026	casein kinase 1, alpha 1 [Source:MGI Symbol;Acc:MGI:1934950]
ENSMUSG00000029722	Agfg2	0.130113	1.09438	0.00253226	0.0376855	1253.72	0.0430914	3.01946	ArfGAP with FG repeats 2 [Source:MGI Symbol;Acc:MGI:2443267]
ENSMUSG00000062627	Mysm1	0.130045	1.09433	0.00211239	0.0333045	1159.64	0.0423055	3.07396	myb-like, SWIRM and MPN domains 1 [Source:MGI Symbol;Acc:MGI:2444584]
ENSMUSG00000021719	Rgs7bp	0.130042	1.09433	0.00203304	0.0326677	7017.39	0.0421482	3.08536	regulator of G-protein signalling 7 binding protein [Source:MGI Symbol;Acc:MGI:106334]
ENSMUSG00000034297	Med13	0.128966	1.09351	0.00291437	0.0412933	2128.02	0.0433263	2.97663	mediator complex subunit 13 [Source:MGI Symbol;Acc:MGI:3029632]
ENSMUSG00000020362	Cnot6	0.128909	1.09347	0.000867047	0.0183329	1611.28	0.0387062	3.33045	CCR4-NOT transcription complex, subunit 6 [Source:MGI Symbol;Acc:MGI:2144529]
ENSMUSG00000061136	Prpf40a	0.127705	1.09255	0.000313235	0.00884723	1584.9	0.0354332	3.6041	pre-mRNA processing factor 40A [Source:MGI Symbol;Acc:MGI:1860512]
ENSMUSG00000056476	Med12l	0.127568	1.09245	0.00130407	0.0241421	1093.51	0.0396779	3.21508	mediator complex subunit 12-like [Source:MGI Symbol;Acc:MGI:2139916]
ENSMUSG00000056486	Chn1	0.127275	1.09223	3.70064e-05	0.00195861	18792.6	0.0308515	4.12542	chimerin 1 [Source:MGI Symbol;Acc:MGI:1915674]
ENSMUSG00000057363	Uxs1	0.127017	1.09203	0.000537758	0.013102	1201.05	0.0366972	3.46121	UDP-glucuronate decarboxylase 1 [Source:MGI Symbol;Acc:MGI:1915133]
ENSMUSG00000047036	Zfp445	0.126844	1.0919	0.00317456	0.0439659	2418.42	0.0429933	2.95031	zinc finger protein 445 [Source:MGI Symbol;Acc:MGI:2143340]
ENSMUSG00000035992	Fnip1	0.126693	1.09179	0.000356271	0.00971192	1761.95	0.035483	3.57052	folliculin interacting protein 1 [Source:MGI Symbol;Acc:MGI:2444668]
ENSMUSG00000020248	Nfyb	0.126464	1.09162	0.00065712	0.014914	1321.61	0.0371203	3.40687	nuclear transcription factor-Y beta [Source:MGI Symbol;Acc:MGI:97317]
ENSMUSG00000036819	Jmjd4	0.126335	1.09152	0.00125506	0.0235118	807.053	0.0391608	3.22606	jumonji domain containing 4 [Source:MGI Symbol;Acc:MGI:2144404]
ENSMUSG00000030980	Knop1	0.126117	1.09135	0.00175797	0.0297537	699.718	0.0403142	3.12834	lysine rich nucleolar protein 1 [Source:MGI Symbol;Acc:MGI:1913606]
ENSMUSG00000022255	Mtdh	0.126039	1.09129	0.000418825	0.0109486	2057.41	0.0357261	3.52793	metadherin [Source:MGI Symbol;Acc:MGI:1914404]
ENSMUSG00000040396	Abhd13	0.125749	1.09107	0.00011716	0.00432461	1102.41	0.0326452	3.85199	abhydrolase domain containing 13 [Source:MGI Symbol;Acc:MGI:1916154]
ENSMUSG00000027829	Ccnl1	0.125747	1.09107	0.000606536	0.0140945	1233.83	0.036675	3.42867	cyclin L1 [Source:MGI Symbol;Acc:MGI:1922664]
ENSMUSG00000019854	Reps1	0.125677	1.09102	0.00196835	0.0320317	1199.03	0.0406069	3.09497	RalBP1 associated Eps domain containing protein [Source:MGI Symbol;Acc:MGI:1196373]
ENSMUSG00000026782	Abi2	0.125083	1.09057	0.00028507	0.00825366	5389.76	0.0344725	3.6285	abl-interactor 2 [Source:MGI Symbol;Acc:MGI:106913]
ENSMUSG00000020899	Pfas	0.125006	1.09051	0.00129581	0.0240705	810.272	0.0388591	3.21691	phosphoribosylformylglycinamidine synthase (FGAR amidotransferase) [Source:MGI Symbol;Acc:MGI:2684864]
ENSMUSG00000022752	Tomm70a	0.12478	1.09034	6.18545e-05	0.00275637	4928.03	0.0311511	4.00562	translocase of outer mitochondrial membrane 70A [Source:MGI Symbol;Acc:MGI:106295]
ENSMUSG00000020130	Tbc1d15	0.123982	1.08974	0.00201393	0.032521	940.928	0.0401474	3.08817	TBC1 domain family, member 15 [Source:MGI Symbol;Acc:MGI:1913937]
ENSMUSG00000022043	Trim35	0.12342	1.08931	0.00109283	0.0213515	4333.72	0.0377955	3.26547	tripartite motif-containing 35 [Source:MGI Symbol;Acc:MGI:1914104]
ENSMUSG00000022961	Son	0.12324	1.08918	0.00157924	0.0275167	10994.2	0.0390036	3.15971	Son DNA binding protein [Source:MGI Symbol;Acc:MGI:98353]
ENSMUSG00000040044	Orc3	0.12322	1.08916	0.000591393	0.0139515	1214.58	0.0358663	3.43553	origin recognition complex, subunit 3 [Source:MGI Symbol;Acc:MGI:1354944]
ENSMUSG00000048388	Fam171b	0.123216	1.08916	6.27583e-05	0.00278942	7860.11	0.0307871	4.00219	family with sequence similarity 171, member B [Source:MGI Symbol;Acc:MGI:2444579]
ENSMUSG00000037287	Tbcel	0.123188	1.08914	0.00196747	0.0320317	1443.79	0.0398009	3.0951	tubulin folding cofactor E-like [Source:MGI Symbol;Acc:MGI:1925543]
ENSMUSG00000020687	Cdc27	0.122778	1.08883	1.66491e-05	0.00112864	1755.76	0.0285154	4.30566	cell division cycle 27 [Source:MGI Symbol;Acc:MGI:102685]
ENSMUSG00000026584	Scyl3	0.122549	1.08866	0.00303659	0.0426039	680.376	0.0413457	2.96401	SCY1-like 3 (S. cerevisiae) [Source:MGI Symbol;Acc:MGI:1921385]
ENSMUSG00000074918	Inafm2	0.122354	1.08851	0.000882042	0.018525	1277.11	0.0367908	3.32568	InaF motif containing 2 [Source:MGI Symbol;Acc:MGI:1915354]
ENSMUSG00000021870	Slmap	0.122265	1.08844	0.000646351	0.0147171	2957.32	0.0358405	3.41138	sarcolemma associated protein [Source:MGI Symbol;Acc:MGI:1933549]
ENSMUSG00000052298	Cdc42se2	0.12203	1.08827	0.00013074	0.00460833	3168.77	0.0319028	3.82506	CDC42 small effector 2 [Source:MGI Symbol;Acc:MGI:1919979]
ENSMUSG00000037965	Zc3h7a	0.121494	1.08786	0.00294394	0.0416095	1241.55	0.0408583	2.97353	zinc finger CCCH type containing 7 A [Source:MGI Symbol;Acc:MGI:2445044]
ENSMUSG00000041530	Ago1	0.121144	1.0876	0.000273767	0.00799501	2657.85	0.0332909	3.63894	argonaute RISC catalytic subunit 1 [Source:MGI Symbol;Acc:MGI:2446630]
ENSMUSG00000021481	Zfp346	0.121092	1.08756	0.000461851	0.0117719	980.035	0.0345784	3.50196	zinc finger protein 346 [Source:MGI Symbol;Acc:MGI:1349417]
ENSMUSG00000079614	Seh1l	0.120912	1.08742	0.00027259	0.00799501	1109.93	0.0332171	3.64005	SEH1-like (S. cerevisiae [Source:MGI Symbol;Acc:MGI:1919374]
ENSMUSG00000066037	Hnrnpr	0.120912	1.08742	0.00371813	0.0491965	2025.37	0.0416774	2.90114	heterogeneous nuclear ribonucleoprotein R [Source:MGI Symbol;Acc:MGI:1891692]
ENSMUSG00000039253	Fn3krp	0.120693	1.08726	0.00336474	0.0460803	878.356	0.04116	2.93229	fructosamine 3 kinase related protein [Source:MGI Symbol;Acc:MGI:2679256]
ENSMUSG00000026788	Zbtb43	0.120636	1.08721	0.00243377	0.0367222	678.966	0.0397947	3.03146	zinc finger and BTB domain containing 43 [Source:MGI Symbol;Acc:MGI:1919084]
ENSMUSG00000020115	Tbk1	0.120134	1.08684	0.00204403	0.0327368	1248.27	0.0389571	3.08376	TANK-binding kinase 1 [Source:MGI Symbol;Acc:MGI:1929658]
ENSMUSG00000079157	Fam155a	0.1188	1.08583	0.00339364	0.0464391	2580.36	0.0405513	2.92963	family with sequence similarity 155, member A [Source:MGI Symbol;Acc:MGI:2142765]
ENSMUSG00000033900	Map9	0.118405	1.08553	0.00203565	0.0326677	3062.56	0.0383812	3.08498	microtubule-associated protein 9 [Source:MGI Symbol;Acc:MGI:2442208]
ENSMUSG00000022811	Zfp148	0.117851	1.08512	8.1959e-05	0.00338889	2995.76	0.0299221	3.9386	zinc finger protein 148 [Source:MGI Symbol;Acc:MGI:1332234]
ENSMUSG00000036097	Slf2	0.116708	1.08426	0.00139377	0.0249731	2136.77	0.0365175	3.19594	SMC5-SMC6 complex localization factor 2 [Source:MGI Symbol;Acc:MGI:1924968]
ENSMUSG00000025626	Phf6	0.116653	1.08422	0.00164577	0.0283089	870.983	0.0370601	3.14767	PHD finger protein 6 [Source:MGI Symbol;Acc:MGI:1918248]
ENSMUSG00000038582	Pptc7	0.116455	1.08407	0.00101731	0.0202533	1207.31	0.0354432	3.28569	PTC7 protein phosphatase homolog [Source:MGI Symbol;Acc:MGI:2444593]
ENSMUSG00000017291	Taok1	0.115944	1.08368	0.00220126	0.0341576	4819.38	0.03787	3.06164	TAO kinase 1 [Source:MGI Symbol;Acc:MGI:1914490]
ENSMUSG00000060227	Casc4	0.115915	1.08366	0.00262494	0.0385212	3043.73	0.0385286	3.00855	cancer susceptibility candidate 4 [Source:MGI Symbol;Acc:MGI:2443129]
ENSMUSG00000046096	Mosmo	0.115833	1.0836	0.00352594	0.0476058	1953.81	0.0396999	2.91773	modulator of smoothened [Source:MGI Symbol;Acc:MGI:2446240]
ENSMUSG00000024502	Jakmip2	0.115673	1.08348	0.00303139	0.0425814	1538.51	0.0390191	2.96454	janus kinase and microtubule interacting protein 2 [Source:MGI Symbol;Acc:MGI:1923467]
ENSMUSG00000044066	Cep68	0.11483	1.08285	0.00130733	0.0241421	916.643	0.0357239	3.21437	centrosomal protein 68 [Source:MGI Symbol;Acc:MGI:2667663]
ENSMUSG00000035696	Rnf38	0.114341	1.08248	0.000179656	0.00594374	1410.02	0.0305232	3.74603	ring finger protein 38 [Source:MGI Symbol;Acc:MGI:1920719]
ENSMUSG00000042700	Sipa1l1	0.114122	1.08232	0.000939377	0.0192539	9598.74	0.0344979	3.30808	signal-induced proliferation-associated 1 like 1 [Source:MGI Symbol;Acc:MGI:2443679]
ENSMUSG00000001630	Stk38l	0.113818	1.08209	0.00260226	0.038356	798.949	0.0377984	3.01119	serine/threonine kinase 38 like [Source:MGI Symbol;Acc:MGI:1922250]
ENSMUSG00000031134	Rbmx	0.113536	1.08188	0.000182854	0.00600242	1703.25	0.0303443	3.7416	RNA binding motif protein, X chromosome [Source:MGI Symbol;Acc:MGI:1343044]
ENSMUSG00000025982	Sf3b1	0.11316	1.08159	0.00136484	0.0246844	7375.7	0.0353406	3.20198	splicing factor 3b, subunit 1 [Source:MGI Symbol;Acc:MGI:1932339]
ENSMUSG00000021816	Ppp3cb	0.113039	1.0815	0.00193315	0.0316988	10337.5	0.0364604	3.10032	protein phosphatase 3, catalytic subunit, beta isoform [Source:MGI Symbol;Acc:MGI:107163]
ENSMUSG00000033998	Kcnk1	0.11296	1.08144	0.00284227	0.0405996	1576.36	0.0378514	2.9843	potassium channel, subfamily K, member 1 [Source:MGI Symbol;Acc:MGI:109322]
ENSMUSG00000027109	Sp3	0.112904	1.0814	0.00145919	0.0259293	1571.29	0.0354745	3.18268	trans-acting transcription factor 3 [Source:MGI Symbol;Acc:MGI:1277166]
ENSMUSG00000006471	Ndor1	0.112385	1.08101	0.00355551	0.0477426	846.804	0.0385525	2.91512	NADPH dependent diflavin oxidoreductase 1 [Source:MGI Symbol;Acc:MGI:1926047]
ENSMUSG00000082209	#N/A	0.112188	1.08087	0.000675549	0.0152295	1762.29	0.0330032	3.39931	#N/A
ENSMUSG00000040667	Nup88	0.111267	1.08018	0.00361925	0.0484849	1359.15	0.0382419	2.90957	nucleoporin 88 [Source:MGI Symbol;Acc:MGI:104900]
ENSMUSG00000058655	Eif4b	0.10976	1.07905	0.00111148	0.0215298	5481.41	0.0336617	3.26067	eukaryotic translation initiation factor 4B [Source:MGI Symbol;Acc:MGI:95304]
ENSMUSG00000040268	Plekha1	0.109222	1.07865	0.0034136	0.0466011	2565.77	0.0373049	2.92781	pleckstrin homology domain containing, family A (phosphoinositide binding specific) member 1 [Source:MGI Symbol;Acc:MGI:2442213]
ENSMUSG00000069089	Cdk7	0.108785	1.07832	0.00377912	0.0497358	1393.36	0.0375633	2.89603	cyclin-dependent kinase 7 [Source:MGI Symbol;Acc:MGI:102956]
ENSMUSG00000028901	Gmeb1	0.108634	1.07821	0.0032688	0.0451257	651.215	0.0369344	2.94126	glucocorticoid modulatory element binding protein 1 [Source:MGI Symbol;Acc:MGI:2135604]
ENSMUSG00000026634	Angel2	0.108375	1.07801	0.000595681	0.0139713	1330.15	0.0315633	3.43357	angel homolog 2 [Source:MGI Symbol;Acc:MGI:1196310]
ENSMUSG00000022119	Rbm26	0.108261	1.07793	0.00354885	0.0477277	1851.2	0.0371301	2.91571	RNA binding motif protein 26 [Source:MGI Symbol;Acc:MGI:1921463]
ENSMUSG00000058589	Anks1b	0.108116	1.07782	0.00247617	0.037037	5000.23	0.0357263	3.02624	ankyrin repeat and sterile alpha motif domain containing 1B [Source:MGI Symbol;Acc:MGI:1924781]
ENSMUSG00000057406	Nsd2	0.107954	1.0777	0.00172155	0.0294357	2857.42	0.0344408	3.13449	nuclear receptor binding SET domain protein 2 [Source:MGI Symbol;Acc:MGI:1276574]
ENSMUSG00000028423	Nfx1	0.106335	1.07649	0.00179224	0.0301646	2502.74	0.0340526	3.12266	nuclear transcription factor, X-box binding 1 [Source:MGI Symbol;Acc:MGI:1921414]
ENSMUSG00000031202	Rab39b	0.106116	1.07633	0.00367902	0.0489085	1085.03	0.0365355	2.90445	RAB39B, member RAS oncogene family [Source:MGI Symbol;Acc:MGI:1915040]
ENSMUSG00000021929	Kpna3	0.10502	1.07551	0.00155654	0.0272677	2769.62	0.033193	3.16393	karyopherin (importin) alpha 3 [Source:MGI Symbol;Acc:MGI:1100863]
ENSMUSG00000078429	Ctdsp2	0.104862	1.07539	0.00147932	0.0262058	3207.92	0.0329887	3.17871	CTD (carboxy-terminal domain, RNA polymerase II, polypeptide A) small phosphatase 2 [Source:MGI Symbol;Acc:MGI:1098748]
ENSMUSG00000033014	Trim33	0.102339	1.07351	0.00334616	0.0460119	2108.46	0.0348804	2.93401	tripartite motif-containing 33 [Source:MGI Symbol;Acc:MGI:2137357]
ENSMUSG00000038535	Zfp280d	0.102118	1.07335	0.00160476	0.027798	1242.23	0.0323666	3.15504	zinc finger protein 280D [Source:MGI Symbol;Acc:MGI:2384583]
ENSMUSG00000040446	Rprd1a	0.102013	1.07327	0.000187757	0.00609361	3854.82	0.027313	3.73494	regulation of nuclear pre-mRNA domain containing 1A [Source:MGI Symbol;Acc:MGI:2385066]
ENSMUSG00000068882	Ssb	0.101625	1.07298	0.00173946	0.0296535	2676.02	0.0324531	3.13145	Sjogren syndrome antigen B [Source:MGI Symbol;Acc:MGI:98423]
ENSMUSG00000029629	Phf14	0.100359	1.07204	0.00308558	0.0430804	972.852	0.0339157	2.95908	PHD finger protein 14 [Source:MGI Symbol;Acc:MGI:1923539]
ENSMUSG00000031979	Cog2	0.100291	1.07199	0.00258667	0.0382245	700.986	0.0332859	3.01301	component of oligomeric golgi complex 2 [Source:MGI Symbol;Acc:MGI:1923582]
ENSMUSG00000059796	Eif4a1	0.100074	1.07183	0.00069239	0.0155224	4530.54	0.029498	3.39257	eukaryotic translation initiation factor 4A1 [Source:MGI Symbol;Acc:MGI:95303]
ENSMUSG00000020664	Dld	0.0974064	1.06985	0.00219032	0.0340341	3036.39	0.0317996	3.06313	dihydrolipoamide dehydrogenase [Source:MGI Symbol;Acc:MGI:107450]
ENSMUSG00000022451	Twf1	0.09565	1.06855	0.000992729	0.0199933	1161.23	0.0290502	3.29258	twinfilin actin binding protein 1 [Source:MGI Symbol;Acc:MGI:1100520]
ENSMUSG00000068732	Tmem167b	0.0940697	1.06738	0.00329159	0.0454039	1522.74	0.0320062	2.93911	transmembrane protein 167B [Source:MGI Symbol;Acc:MGI:1914745]
ENSMUSG00000029422	Rsrc2	0.0938514	1.06722	0.00315634	0.043784	2258.97	0.0317915	2.95209	arginine/serine-rich coiled-coil 2 [Source:MGI Symbol;Acc:MGI:1913489]
ENSMUSG00000005371	Fbxo11	0.0845856	1.06038	0.00209302	0.033151	3812.06	0.0274923	3.07671	F-box protein 11 [Source:MGI Symbol;Acc:MGI:2147134]
ENSMUSG00000020349	Ppp2ca	0.0837256	1.05975	0.00104543	0.0206695	8306.06	0.0255416	3.27801	protein phosphatase 2 (formerly 2A), catalytic subunit, alpha isoform [Source:MGI Symbol;Acc:MGI:1321159]
ENSMUSG00000015165	Hnrnpl	0.062569	1.04432	0.00367982	0.0489085	4876.24	0.021543	2.90438	heterogeneous nuclear ribonucleoprotein L [Source:MGI Symbol;Acc:MGI:104816]
ENSMUSG00000032606	Nicn1	-0.0829857	0.944102	0.00132741	0.0242644	2256.77	0.0258524	-3.20999	nicolin 1 [Source:MGI Symbol;Acc:MGI:1913507]
ENSMUSG00000005873	Reep5	-0.0896808	0.939731	0.00267928	0.0390231	9899.93	0.0298705	-3.00232	receptor accessory protein 5 [Source:MGI Symbol;Acc:MGI:1270152]
ENSMUSG00000020451	Limk2	-0.097413	0.934708	0.0031017	0.0432353	2684.57	0.0329379	-2.95748	LIM motif-containing protein kinase 2 [Source:MGI Symbol;Acc:MGI:1197517]
ENSMUSG00000013465	Nelfb	-0.10957	0.926864	0.000209379	0.00662046	1259.85	0.0295543	-3.70742	negative elongation factor complex member B [Source:MGI Symbol;Acc:MGI:1931035]
ENSMUSG00000022437	Samm50	-0.109716	0.926771	0.000196603	0.00632106	1716.26	0.029467	-3.72334	SAMM50 sorting and assembly machinery component [Source:MGI Symbol;Acc:MGI:1915903]
ENSMUSG00000026817	Ak1	-0.110616	0.926192	0.000917756	0.0190656	1944.87	0.0333725	-3.3146	adenylate kinase 1 [Source:MGI Symbol;Acc:MGI:87977]
ENSMUSG00000024941	Scyl1	-0.11169	0.925503	0.00130994	0.0241504	1231.47	0.0347534	-3.21379	SCY1-like 1 (S. cerevisiae) [Source:MGI Symbol;Acc:MGI:1931787]
ENSMUSG00000070730	Rmdn3	-0.112667	0.924877	0.0024597	0.0369513	920.742	0.0372053	-3.02826	regulator of microtubule dynamics 3 [Source:MGI Symbol;Acc:MGI:1915059]
ENSMUSG00000005982	Naa60	-0.114394	0.92377	0.00145046	0.0258008	1213.62	0.0359232	-3.18442	N(alpha)-acetyltransferase 60, NatF catalytic subunit [Source:MGI Symbol;Acc:MGI:1922013]
ENSMUSG00000002032	Tmem25	-0.114554	0.923668	0.00277536	0.0399823	1267.17	0.0382922	-2.99158	transmembrane protein 25 [Source:MGI Symbol;Acc:MGI:1918937]
ENSMUSG00000026123	Plekhb2	-0.116553	0.922389	0.000677163	0.0152459	5312.71	0.0342939	-3.39866	pleckstrin homology domain containing, family B (evectins) member 2 [Source:MGI Symbol;Acc:MGI:2385825]
ENSMUSG00000033128	Gga1	-0.11696	0.922129	0.00122412	0.023077	1547.97	0.0361746	-3.2332	golgi associated, gamma adaptin ear containing, ARF binding protein 1 [Source:MGI Symbol;Acc:MGI:2146207]
ENSMUSG00000067924	Rtl8b	-0.117215	0.921966	0.00232448	0.0354149	1875.44	0.0384906	-3.0453	retrotransposon Gag like 8B [Source:MGI Symbol;Acc:MGI:3576504]
ENSMUSG00000021957	Tkt	-0.117806	0.921588	0.00355337	0.0477426	2919.23	0.0404093	-2.91531	transketolase [Source:MGI Symbol;Acc:MGI:105992]
ENSMUSG00000056413	Adap1	-0.118994	0.92083	0.00109098	0.0213515	3337.43	0.0364347	-3.26595	ArfGAP with dual PH domains 1 [Source:MGI Symbol;Acc:MGI:2442201]
ENSMUSG00000006494	Pdk1	-0.120875	0.91963	0.00214102	0.0335914	1472.79	0.0393738	-3.06994	pyruvate dehydrogenase kinase, isoenzyme 1 [Source:MGI Symbol;Acc:MGI:1926119]
ENSMUSG00000038390	Gpr162	-0.122714	0.918458	0.00148799	0.0263322	3664.61	0.0386255	-3.17701	G protein-coupled receptor 162 [Source:MGI Symbol;Acc:MGI:1315214]
ENSMUSG00000037747	Phyhipl	-0.122882	0.918351	0.000449907	0.0116025	3656.32	0.0350198	-3.50893	phytanoyl-CoA hydroxylase interacting protein-like [Source:MGI Symbol;Acc:MGI:1918161]
ENSMUSG00000029060	Mib2	-0.123576	0.917909	0.00114207	0.0220479	1951.31	0.0379888	-3.25297	mindbomb E3 ubiquitin protein ligase 2 [Source:MGI Symbol;Acc:MGI:2679684]
ENSMUSG00000051483	Cbr1	-0.123943	0.917676	0.00203115	0.0326677	1237	0.0401678	-3.08564	carbonyl reductase 1 [Source:MGI Symbol;Acc:MGI:88284]
ENSMUSG00000024423	Impact	-0.12786	0.915188	0.000557381	0.013468	5422.66	0.0370444	-3.45155	impact, RWD domain protein [Source:MGI Symbol;Acc:MGI:1098233]
ENSMUSG00000020346	Mgat1	-0.128055	0.915065	0.00243787	0.0367518	1090.82	0.042249	-3.03095	mannoside acetylglucosaminyltransferase 1 [Source:MGI Symbol;Acc:MGI:96973]
ENSMUSG00000057229	Dmac2	-0.128271	0.914927	0.00200225	0.0323996	759.873	0.0415131	-3.0899	distal membrane arm assembly complex 2 [Source:MGI Symbol;Acc:MGI:1913599]
ENSMUSG00000006464	Bbs1	-0.128446	0.914817	0.00375802	0.0495094	1095.31	0.0443254	-2.89779	Bardet-Biedl syndrome 1 (human) [Source:MGI Symbol;Acc:MGI:1277215]
ENSMUSG00000025575	Cant1	-0.12855	0.91475	0.000585064	0.0139156	1197.07	0.037386	-3.43845	calcium activated nucleotidase 1 [Source:MGI Symbol;Acc:MGI:1923275]
ENSMUSG00000015846	Rxra	-0.128848	0.914561	0.000939353	0.0192539	918.973	0.0389495	-3.30809	retinoid X receptor alpha [Source:MGI Symbol;Acc:MGI:98214]
ENSMUSG00000020921	Tmem101	-0.129195	0.914342	0.00342449	0.0467126	392.9	0.0441417	-2.92682	transmembrane protein 101 [Source:MGI Symbol;Acc:MGI:1923797]
ENSMUSG00000024325	Ring1	-0.130155	0.913733	0.00345708	0.0469558	674.144	0.0445146	-2.92387	ring finger protein 1 [Source:MGI Symbol;Acc:MGI:1101770]
ENSMUSG00000027180	Fbxo3	-0.130216	0.913695	6.86265e-05	0.00297341	1640.26	0.0327094	-3.981	F-box protein 3 [Source:MGI Symbol;Acc:MGI:1929084]
ENSMUSG00000034949	Zfr2	-0.130551	0.913483	0.00231645	0.0353612	1371.13	0.042855	-3.04634	zinc finger RNA binding protein 2 [Source:MGI Symbol;Acc:MGI:2143792]
ENSMUSG00000036078	Sigmar1	-0.130978	0.913212	0.00270889	0.0393212	503.595	0.0436741	-2.99898	sigma non-opioid intracellular receptor 1 [Source:MGI Symbol;Acc:MGI:1195268]
ENSMUSG00000042870	Tom1	-0.132708	0.912118	0.00143308	0.025599	526.67	0.0416285	-3.1879	target of myb1 trafficking protein [Source:MGI Symbol;Acc:MGI:1338026]
ENSMUSG00000022433	Csnk1e	-0.133232	0.911786	0.00159108	0.0276167	1700.91	0.042195	-3.15754	casein kinase 1, epsilon [Source:MGI Symbol;Acc:MGI:1351660]
ENSMUSG00000026080	Chst10	-0.133652	0.911521	0.000780874	0.0169594	1396.68	0.0397835	-3.35949	carbohydrate sulfotransferase 10 [Source:MGI Symbol;Acc:MGI:2138283]
ENSMUSG00000028779	Pef1	-0.133705	0.911487	0.00131451	0.0241828	1132.68	0.0416165	-3.21279	penta-EF hand domain containing 1 [Source:MGI Symbol;Acc:MGI:1915148]
ENSMUSG00000069662	Marcks	-0.134165	0.911197	0.000198577	0.00636075	2586.02	0.0360578	-3.72082	myristoylated alanine rich protein kinase C substrate [Source:MGI Symbol;Acc:MGI:96907]
ENSMUSG00000027593	Raly	-0.136978	0.909422	0.00010938	0.00413505	1196.23	0.0354061	-3.86878	hnRNP-associated with lethal yellow [Source:MGI Symbol;Acc:MGI:97850]
ENSMUSG00000013150	Gfod2	-0.137465	0.909115	0.00149386	0.0263819	431.344	0.0432842	-3.17587	glucose-fructose oxidoreductase domain containing 2 [Source:MGI Symbol;Acc:MGI:1917825]
ENSMUSG00000034189	Hsdl1	-0.138599	0.908401	0.000189104	0.00612575	1032.39	0.0371265	-3.73314	hydroxysteroid dehydrogenase like 1 [Source:MGI Symbol;Acc:MGI:1919802]
ENSMUSG00000034245	Hdac11	-0.13876	0.9083	1.46764e-06	0.000188394	4105.28	0.0288147	-4.81559	histone deacetylase 11 [Source:MGI Symbol;Acc:MGI:2385252]
ENSMUSG00000045348	Nyap1	-0.138975	0.908164	0.000352333	0.00969338	1670.86	0.0388912	-3.57343	neuronal tyrosine-phosphorylated phosphoinositide 3-kinase adaptor 1 [Source:MGI Symbol;Acc:MGI:2443880]
ENSMUSG00000024261	Syt4	-0.141557	0.90654	0.00203727	0.0326677	4671.57	0.0458895	-3.08474	synaptotagmin IV [Source:MGI Symbol;Acc:MGI:101759]
ENSMUSG00000039199	Zdhhc1	-0.14216	0.906162	0.00282783	0.040533	571.154	0.047611	-2.98586	zinc finger, DHHC domain containing 1 [Source:MGI Symbol;Acc:MGI:1918046]
ENSMUSG00000037824	Tspan14	-0.142237	0.906113	0.00289206	0.0410954	811.91	0.0477468	-2.97898	tetraspanin 14 [Source:MGI Symbol;Acc:MGI:1196325]
ENSMUSG00000022561	Gpaa1	-0.1429	0.905697	0.000565736	0.0135793	596.689	0.0414499	-3.44753	GPI anchor attachment protein 1 [Source:MGI Symbol;Acc:MGI:1202392]
ENSMUSG00000031451	Gas6	-0.144178	0.904895	0.000502155	0.0125364	1851.1	0.0414353	-3.4796	growth arrest specific 6 [Source:MGI Symbol;Acc:MGI:95660]
ENSMUSG00000024966	Stip1	-0.14466	0.904593	0.00256491	0.0379681	3292.61	0.0479709	-3.01558	stress-induced phosphoprotein 1 [Source:MGI Symbol;Acc:MGI:109130]
ENSMUSG00000031523	Dlc1	-0.145061	0.904341	0.00251836	0.0375375	1491.58	0.0480155	-3.02113	deleted in liver cancer 1 [Source:MGI Symbol;Acc:MGI:1354949]
ENSMUSG00000072235	Tuba1a	-0.145883	0.903826	0.000995797	0.0200102	4219.34	0.0443183	-3.29171	tubulin, alpha 1A [Source:MGI Symbol;Acc:MGI:98869]
ENSMUSG00000002015	Bcap31	-0.146123	0.903676	0.001008	0.0201611	1204.86	0.0444373	-3.28828	B cell receptor associated protein 31 [Source:MGI Symbol;Acc:MGI:1350933]
ENSMUSG00000083282	Ctsf	-0.146312	0.903557	8.90277e-05	0.00361171	1167.27	0.0373368	-3.9187	cathepsin F [Source:MGI Symbol;Acc:MGI:1861434]
ENSMUSG00000024642	Tle4	-0.146423	0.903488	0.00159802	0.0277093	1397.15	0.0463911	-3.15627	transducin-like enhancer of split 4 [Source:MGI Symbol;Acc:MGI:104633]
ENSMUSG00000035198	Tubg1	-0.14653	0.903421	0.00152145	0.026814	721.971	0.0462159	-3.17056	tubulin, gamma 1 [Source:MGI Symbol;Acc:MGI:101834]
ENSMUSG00000058587	Tmod3	-0.14662	0.903364	0.000235284	0.00721412	557.851	0.0398667	-3.67777	tropomodulin 3 [Source:MGI Symbol;Acc:MGI:1355315]
ENSMUSG00000044876	Zfp444	-0.14694	0.903164	0.000562816	0.0135588	539.228	0.0426044	-3.44893	zinc finger protein 444 [Source:MGI Symbol;Acc:MGI:1923365]
ENSMUSG00000037788	Vopp1	-0.147604	0.902748	0.00262282	0.0385212	1842.52	0.0490576	-3.0088	vesicular, overexpressed in cancer, prosurvival protein 1 [Source:MGI Symbol;Acc:MGI:2141658]
ENSMUSG00000063904	Dpp3	-0.149424	0.90161	0.00364007	0.0486502	691.171	0.0513876	-2.90778	dipeptidylpeptidase 3 [Source:MGI Symbol;Acc:MGI:1922471]
ENSMUSG00000041351	Rap1gap	-0.149681	0.90145	0.00232361	0.0354149	4003.64	0.0491497	-3.04541	Rap1 GTPase-activating protein [Source:MGI Symbol;Acc:MGI:109338]
ENSMUSG00000003865	Gys1	-0.150061	0.901212	0.000849446	0.0180581	394.695	0.0449803	-3.33616	glycogen synthase 1, muscle [Source:MGI Symbol;Acc:MGI:101805]
ENSMUSG00000042675	Ypel3	-0.15078	0.900763	0.00138381	0.0248205	2709.67	0.0471482	-3.19801	yippee like 3 [Source:MGI Symbol;Acc:MGI:1913340]
ENSMUSG00000033885	Pxk	-0.151585	0.900261	0.000455162	0.011668	792.897	0.0432377	-3.50584	PX domain containing serine/threonine kinase [Source:MGI Symbol;Acc:MGI:1289230]
ENSMUSG00000026192	Atic	-0.151852	0.900094	0.00273183	0.0395874	675.663	0.0506782	-2.99641	5-aminoimidazole-4-carboxamide ribonucleotide formyltransferase/IMP cyclohydrolase [Source:MGI Symbol;Acc:MGI:1351352]
ENSMUSG00000025175	Fn3k	-0.151948	0.900034	0.00221069	0.0342269	591.915	0.0496504	-3.06036	fructosamine 3 kinase [Source:MGI Symbol;Acc:MGI:1926834]
ENSMUSG00000007021	Syngr3	-0.153645	0.898976	0.00289341	0.0410954	3181.93	0.0515789	-2.97884	synaptogyrin 3 [Source:MGI Symbol;Acc:MGI:1341881]
ENSMUSG00000032590	Apeh	-0.15407	0.898712	0.00319834	0.0442125	411.759	0.0522625	-2.948	acylpeptide hydrolase [Source:MGI Symbol;Acc:MGI:88041]
ENSMUSG00000021451	Sema4d	-0.154784	0.898267	0.000614613	0.0141858	1043.58	0.0451912	-3.42508	sema domain, immunoglobulin domain (Ig), transmembrane domain (TM) and short cytoplasmic domain, (semaphorin) 4D [Source:MGI Symbol;Acc:MGI:109244]
ENSMUSG00000026213	Stk11ip	-0.155101	0.898069	0.000547632	0.0132861	684.196	0.0448749	-3.45631	serine/threonine kinase 11 interacting protein [Source:MGI Symbol;Acc:MGI:1918978]
ENSMUSG00000032114	Slc37a4	-0.156112	0.89744	0.00117052	0.0223217	419.44	0.0480941	-3.24597	solute carrier family 37 (glucose-6-phosphate transporter), member 4 [Source:MGI Symbol;Acc:MGI:1316650]
ENSMUSG00000024776	Stambpl1	-0.156412	0.897254	0.000845729	0.0180462	390.862	0.0468669	-3.33738	STAM binding protein like 1 [Source:MGI Symbol;Acc:MGI:1923880]
ENSMUSG00000054792	Klhl18	-0.15651	0.897193	0.000289136	0.00831677	702.808	0.0431769	-3.62484	kelch-like 18 [Source:MGI Symbol;Acc:MGI:2143315]
ENSMUSG00000031708	Tecr	-0.156789	0.897019	9.22604e-05	0.00369923	5468.09	0.0400985	-3.91009	trans-2,3-enoyl-CoA reductase [Source:MGI Symbol;Acc:MGI:1915408]
ENSMUSG00000073139	Tmem185a	-0.156887	0.896958	0.00024707	0.00744283	779.013	0.0428036	-3.66528	transmembrane protein 185A [Source:MGI Symbol;Acc:MGI:2448555]
ENSMUSG00000021262	Evl	-0.157069	0.896845	0.000387801	0.0104228	1547.59	0.0442667	-3.54825	Ena-vasodilator stimulated phosphoprotein [Source:MGI Symbol;Acc:MGI:1194884]
ENSMUSG00000059743	Fdps	-0.15721	0.896758	0.00312448	0.0434472	942.529	0.0531973	-2.95522	farnesyl diphosphate synthetase [Source:MGI Symbol;Acc:MGI:104888]
ENSMUSG00000028789	Azin2	-0.157853	0.896358	0.000604792	0.0140927	578.988	0.0460284	-3.42946	antizyme inhibitor 2 [Source:MGI Symbol;Acc:MGI:2442093]
ENSMUSG00000037979	Ccdc92	-0.158006	0.896263	0.000273682	0.00799501	1834.26	0.0434199	-3.63902	coiled-coil domain containing 92 [Source:MGI Symbol;Acc:MGI:106485]
ENSMUSG00000003500	Impdh1	-0.158182	0.896154	0.000925171	0.0191462	827.785	0.0477553	-3.31235	inosine monophosphate dehydrogenase 1 [Source:MGI Symbol;Acc:MGI:96567]
ENSMUSG00000030357	Fkbp4	-0.158532	0.895936	0.00105015	0.020739	2353.43	0.0483812	-3.27673	FK506 binding protein 4 [Source:MGI Symbol;Acc:MGI:95543]
ENSMUSG00000022621	Rabl2	-0.158664	0.895854	0.000388911	0.0104363	530.591	0.0447257	-3.5475	RAB, member RAS oncogene family-like 2 [Source:MGI Symbol;Acc:MGI:1915958]
ENSMUSG00000032312	Csk	-0.158806	0.895766	0.00363745	0.0486502	520.668	0.0546101	-2.908	c-src tyrosine kinase [Source:MGI Symbol;Acc:MGI:88537]
ENSMUSG00000022442	Ttll1	-0.160815	0.89452	0.000631057	0.0144154	717.874	0.0470508	-3.4179	tubulin tyrosine ligase-like 1 [Source:MGI Symbol;Acc:MGI:2443047]
ENSMUSG00000024063	Lbh	-0.160953	0.894434	0.00273846	0.0396167	1195.84	0.0537285	-2.99567	limb-bud and heart [Source:MGI Symbol;Acc:MGI:1925139]
ENSMUSG00000056116	H2-T22	-0.161033	0.894385	0.00174871	0.0297243	358.703	0.0514499	-3.12989	histocompatibility 2, T region locus 22 [Source:MGI Symbol;Acc:MGI:95956]
ENSMUSG00000075590	Nrbp2	-0.1611	0.894343	0.000186493	0.00606401	3176.42	0.0431136	-3.73664	nuclear receptor binding protein 2 [Source:MGI Symbol;Acc:MGI:2385017]
ENSMUSG00000029386	Tctn2	-0.163225	0.893026	0.00085036	0.0180581	404.069	0.0489305	-3.33586	tectonic family member 2 [Source:MGI Symbol;Acc:MGI:1915228]
ENSMUSG00000000308	Ckmt1	-0.163445	0.89289	0.000566033	0.0135793	4314.9	0.0474113	-3.44739	creatine kinase, mitochondrial 1, ubiquitous [Source:MGI Symbol;Acc:MGI:99441]
ENSMUSG00000020484	Xbp1	-0.163678	0.892746	0.00213923	0.0335914	1485.78	0.0533119	-3.07019	X-box binding protein 1 [Source:MGI Symbol;Acc:MGI:98970]
ENSMUSG00000014837	4931428F04Rik	-0.163696	0.892735	0.00181057	0.0303827	316.79	0.0524724	-3.11966	RIKEN cDNA 4931428F04 gene [Source:MGI Symbol;Acc:MGI:1921606]
ENSMUSG00000027472	Pdrg1	-0.16395	0.892578	0.00259162	0.0382648	580.459	0.0544244	-3.01243	p53 and DNA damage regulated 1 [Source:MGI Symbol;Acc:MGI:1915809]
ENSMUSG00000021259	Cyp46a1	-0.166016	0.891301	0.0029716	0.0419315	3307.35	0.0558852	-2.97066	cytochrome P450, family 46, subfamily a, polypeptide 1 [Source:MGI Symbol;Acc:MGI:1341877]
ENSMUSG00000004568	Arhgef18	-0.167407	0.890442	0.00124475	0.0233744	1400.66	0.0518541	-3.22842	rho/rac guanine nucleotide exchange factor (GEF) 18 [Source:MGI Symbol;Acc:MGI:2142567]
ENSMUSG00000020260	Pofut2	-0.167663	0.890284	0.000125567	0.00451856	432.773	0.0437191	-3.835	protein O-fucosyltransferase 2 [Source:MGI Symbol;Acc:MGI:1916863]
ENSMUSG00000029602	Rasal1	-0.167855	0.890165	0.000779464	0.0169594	2250.99	0.0499569	-3.35999	RAS protein activator like 1 (GAP1 like) [Source:MGI Symbol;Acc:MGI:1330842]
ENSMUSG00000029094	Afap1	-0.168435	0.889807	0.00293422	0.0415062	456.506	0.0566254	-2.97455	actin filament associated protein 1 [Source:MGI Symbol;Acc:MGI:1917542]
ENSMUSG00000003644	Rps6ka1	-0.16886	0.889546	0.00116946	0.0223217	337.693	0.0520172	-3.24623	ribosomal protein S6 kinase polypeptide 1 [Source:MGI Symbol;Acc:MGI:104558]
ENSMUSG00000022620	Arsa	-0.170061	0.888805	0.000984194	0.0198932	668.368	0.0516116	-3.29501	arylsulfatase A [Source:MGI Symbol;Acc:MGI:88077]
ENSMUSG00000053297	AI854703	-0.170627	0.888457	5.37809e-05	0.00250701	575.936	0.0422494	-4.03856	expressed sequence AI854703 [Source:MGI Symbol;Acc:MGI:2141510]
ENSMUSG00000040618	Pck2	-0.171826	0.887718	0.000362387	0.00983188	779.408	0.0481836	-3.56606	phosphoenolpyruvate carboxykinase 2 (mitochondrial) [Source:MGI Symbol;Acc:MGI:1860456]
ENSMUSG00000002908	Kcnn1	-0.172652	0.88721	0.00133786	0.0243695	360.083	0.0538236	-3.20773	potassium intermediate/small conductance calcium-activated channel, subfamily N, member 1 [Source:MGI Symbol;Acc:MGI:1933993]
ENSMUSG00000025232	Hexa	-0.173574	0.886643	0.00220714	0.0342027	1142.72	0.056708	-3.06084	hexosaminidase A [Source:MGI Symbol;Acc:MGI:96073]
ENSMUSG00000054793	Cadm4	-0.173956	0.886409	0.000112319	0.0042084	3326.93	0.0450393	-3.86231	cell adhesion molecule 4 [Source:MGI Symbol;Acc:MGI:2449088]
ENSMUSG00000023004	Tuba1b	-0.174166	0.88628	7.00929e-06	0.000615137	2414.84	0.0387602	-4.49341	tubulin, alpha 1B [Source:MGI Symbol;Acc:MGI:107804]
ENSMUSG00000070509	Rgma	-0.174345	0.88617	6.72674e-05	0.0029517	998.931	0.0437421	-3.98575	repulsive guidance molecule family member A [Source:MGI Symbol;Acc:MGI:2679262]
ENSMUSG00000027506	Tpd52	-0.174563	0.886036	0.001045	0.0206695	1458.71	0.0532508	-3.27812	tumor protein D52 [Source:MGI Symbol;Acc:MGI:107749]
ENSMUSG00000011589	Fsd1	-0.174616	0.886003	0.000438614	0.0113623	740.251	0.0496677	-3.51569	fibronectin type 3 and SPRY domain-containing protein [Source:MGI Symbol;Acc:MGI:1934858]
ENSMUSG00000062591	Tubb4a	-0.17507	0.885725	0.00187856	0.0311302	14652.5	0.0563144	-3.10879	tubulin, beta 4A class IVA [Source:MGI Symbol;Acc:MGI:107848]
ENSMUSG00000051851	Rtl8c	-0.178187	0.883813	4.31443e-05	0.00214487	1704.46	0.0435668	-4.08996	retrotransposon Gag like 8C [Source:MGI Symbol;Acc:MGI:1920115]
ENSMUSG00000025533	Asl	-0.17831	0.883737	0.00289562	0.0410954	356.596	0.0598637	-2.97861	argininosuccinate lyase [Source:MGI Symbol;Acc:MGI:88084]
ENSMUSG00000035107	Dcbld2	-0.178482	0.883632	0.000925973	0.0191462	480.243	0.0538879	-3.3121	discoidin, CUB and LCCL domain containing 2 [Source:MGI Symbol;Acc:MGI:1920629]
ENSMUSG00000025854	Fam20c	-0.181336	0.881886	0.00364376	0.0486594	624.129	0.0623691	-2.90746	family with sequence similarity 20, member C [Source:MGI Symbol;Acc:MGI:2136853]
ENSMUSG00000022211	Carmil3	-0.182008	0.881475	1.19529e-05	0.000893919	1250.14	0.041569	-4.37845	capping protein regulator and myosin 1 linker 3 [Source:MGI Symbol;Acc:MGI:2448573]
ENSMUSG00000032788	Pdxk	-0.182468	0.881195	2.01348e-05	0.00131189	3202.03	0.0427987	-4.26339	pyridoxal (pyridoxine, vitamin B6) kinase [Source:MGI Symbol;Acc:MGI:1351869]
ENSMUSG00000021273	Fdft1	-0.183048	0.88084	0.00286053	0.0407994	1914.2	0.0613773	-2.98234	farnesyl diphosphate farnesyl transferase 1 [Source:MGI Symbol;Acc:MGI:102706]
ENSMUSG00000019806	Aig1	-0.183064	0.88083	1.01587e-06	0.000145703	863.653	0.0374477	-4.88854	androgen-induced 1 [Source:MGI Symbol;Acc:MGI:1913503]
ENSMUSG00000019775	Rgs17	-0.18324	0.880723	0.00192824	0.0316775	1813.22	0.0590893	-3.10107	regulator of G-protein signaling 17 [Source:MGI Symbol;Acc:MGI:1927469]
ENSMUSG00000024940	Ltbp3	-0.183777	0.880395	1.1337e-06	0.000157264	580.616	0.0377608	-4.86689	latent transforming growth factor beta binding protein 3 [Source:MGI Symbol;Acc:MGI:1101355]
ENSMUSG00000035713	Usp35	-0.183798	0.880382	0.00379265	0.0498191	468.641	0.0634899	-2.89491	ubiquitin specific peptidase 35 [Source:MGI Symbol;Acc:MGI:2685339]
ENSMUSG00000040659	Efhd2	-0.18499	0.879655	0.000907568	0.0189283	3439.09	0.0557584	-3.31772	EF hand domain containing 2 [Source:MGI Symbol;Acc:MGI:106504]
ENSMUSG00000032482	Cspg5	-0.185422	0.879392	0.00209152	0.033151	4929.43	0.0602623	-3.07692	chondroitin sulfate proteoglycan 5 [Source:MGI Symbol;Acc:MGI:1352747]
ENSMUSG00000039089	L3mbtl3	-0.185439	0.879381	0.00189809	0.031333	554.319	0.0597086	-3.10573	L3MBTL3 histone methyl-lysine binding protein [Source:MGI Symbol;Acc:MGI:2143628]
ENSMUSG00000061887	Ssbp3	-0.186168	0.878937	2.83398e-08	1.13366e-05	2716.94	0.0335354	-5.5514	single-stranded DNA binding protein 3 [Source:MGI Symbol;Acc:MGI:1919725]
ENSMUSG00000040133	Gpr176	-0.186268	0.878876	0.00031171	0.00881861	348.305	0.0516642	-3.60537	G protein-coupled receptor 176 [Source:MGI Symbol;Acc:MGI:2685858]
ENSMUSG00000026748	Plxdc2	-0.186645	0.878647	0.00350392	0.0474201	899.638	0.0639265	-2.91968	plexin domain containing 2 [Source:MGI Symbol;Acc:MGI:1914698]
ENSMUSG00000006356	Crip2	-0.186674	0.878629	0.000108138	0.00411522	1117.24	0.0482168	-3.87157	cysteine rich protein 2 [Source:MGI Symbol;Acc:MGI:1915587]
ENSMUSG00000058454	Dhcr7	-0.18672	0.878601	0.00181048	0.0303827	797.128	0.0598525	-3.11968	7-dehydrocholesterol reductase [Source:MGI Symbol;Acc:MGI:1298378]
ENSMUSG00000002871	Tpra1	-0.187042	0.878405	9.32558e-05	0.00373045	503.666	0.0478674	-3.9075	transmembrane protein, adipocyte asscociated 1 [Source:MGI Symbol;Acc:MGI:1345190]
ENSMUSG00000027253	Lrp4	-0.188624	0.877442	0.00312424	0.0434472	752.168	0.0638268	-2.95524	low density lipoprotein receptor-related protein 4 [Source:MGI Symbol;Acc:MGI:2442252]
ENSMUSG00000005034	Prkacb	-0.190705	0.876178	0.000949162	0.0193442	8332.55	0.0576988	-3.30518	protein kinase, cAMP dependent, catalytic, beta [Source:MGI Symbol;Acc:MGI:97594]
ENSMUSG00000007950	Abhd8	-0.190802	0.876119	0.000669017	0.0151219	4713.36	0.0560857	-3.40197	abhydrolase domain containing 8 [Source:MGI Symbol;Acc:MGI:1918946]
ENSMUSG00000025986	Slc39a10	-0.191195	0.87588	0.00037347	0.0101083	4110.24	0.0537344	-3.55815	solute carrier family 39 (zinc transporter), member 10 [Source:MGI Symbol;Acc:MGI:1914515]
ENSMUSG00000041346	Wrap53	-0.191667	0.875594	0.00109358	0.0213515	230.911	0.0586985	-3.26527	WD repeat containing, antisense to Trp53 [Source:MGI Symbol;Acc:MGI:2384933]
ENSMUSG00000041444	Arhgap32	-0.191704	0.875571	0.00210602	0.0332651	4644.83	0.0623456	-3.07486	Rho GTPase activating protein 32 [Source:MGI Symbol;Acc:MGI:2450166]
ENSMUSG00000023079	Gtf2ird1	-0.192335	0.875188	0.000200272	0.0063794	486.505	0.0517213	-3.71867	general transcription factor II I repeat domain-containing 1 [Source:MGI Symbol;Acc:MGI:1861942]
ENSMUSG00000060988	Galnt13	-0.192535	0.875067	0.00373139	0.0492962	639.235	0.0663909	-2.90002	polypeptide N-acetylgalactosaminyltransferase 13 [Source:MGI Symbol;Acc:MGI:2139447]
ENSMUSG00000054459	Vsnl1	-0.192657	0.874993	0.00264854	0.0387394	10026.7	0.0640943	-3.00583	visinin-like 1 [Source:MGI Symbol;Acc:MGI:1349453]
ENSMUSG00000036882	Arhgap33	-0.192752	0.874935	0.00292333	0.0413861	2832.66	0.0647755	-2.97569	Rho GTPase activating protein 33 [Source:MGI Symbol;Acc:MGI:2673998]
ENSMUSG00000035829	Ppp1r26	-0.193026	0.874769	0.00306286	0.0428676	480.169	0.0651815	-2.96136	protein phosphatase 1, regulatory subunit 26 [Source:MGI Symbol;Acc:MGI:2685193]
ENSMUSG00000020205	Phlda1	-0.194518	0.873865	0.00198591	0.0322384	353.569	0.0629035	-3.09233	pleckstrin homology like domain, family A, member 1 [Source:MGI Symbol;Acc:MGI:1096880]
ENSMUSG00000000957	Mmp14	-0.194652	0.873784	0.0027314	0.0395874	323.951	0.0649608	-2.99645	matrix metallopeptidase 14 (membrane-inserted) [Source:MGI Symbol;Acc:MGI:101900]
ENSMUSG00000037243	Zfp692	-0.19467	0.873773	2.32456e-05	0.0014593	652.439	0.0460083	-4.23119	zinc finger protein 692 [Source:MGI Symbol;Acc:MGI:2144276]
ENSMUSG00000025408	Ddit3	-0.19478	0.873706	0.00230692	0.0353037	513.637	0.063913	-3.04758	DNA-damage inducible transcript 3 [Source:MGI Symbol;Acc:MGI:109247]
ENSMUSG00000038034	Igsf8	-0.194929	0.873616	0.00194574	0.0318447	3591.85	0.062913	-3.09839	immunoglobulin superfamily, member 8 [Source:MGI Symbol;Acc:MGI:2154090]
ENSMUSG00000035900	Gramd4	-0.195312	0.873384	5.56872e-05	0.00255433	862.469	0.0484601	-4.03038	GRAM domain containing 4 [Source:MGI Symbol;Acc:MGI:2676308]
ENSMUSG00000036985	Zdhhc9	-0.195484	0.87328	0.00205963	0.0327731	946.534	0.0634381	-3.0815	zinc finger, DHHC domain containing 9 [Source:MGI Symbol;Acc:MGI:2444393]
ENSMUSG00000032377	Plscr4	-0.196254	0.872814	0.00100369	0.0200984	210.124	0.059661	-3.28949	phospholipid scramblase 4 [Source:MGI Symbol;Acc:MGI:2143267]
ENSMUSG00000037606	Osbpl5	-0.196339	0.872763	0.000730958	0.0161336	373.605	0.058128	-3.3777	oxysterol binding protein-like 5 [Source:MGI Symbol;Acc:MGI:1930265]
ENSMUSG00000031785	Adgrg1	-0.196462	0.872688	0.00225795	0.0346776	1866.51	0.0643291	-3.05402	adhesion G protein-coupled receptor G1 [Source:MGI Symbol;Acc:MGI:1340051]
ENSMUSG00000033852	Gm28042	-0.196941	0.872398	0.000714479	0.0158578	267.109	0.0581984	-3.38396	predicted gene, 28042 [Source:MGI Symbol;Acc:MGI:5547778]
ENSMUSG00000034793	G6pc3	-0.197366	0.872141	4.06407e-05	0.00208675	837.941	0.0480934	-4.10381	glucose 6 phosphatase, catalytic, 3 [Source:MGI Symbol;Acc:MGI:1915651]
ENSMUSG00000022353	Mtss1	-0.197625	0.871985	0.00256288	0.0379681	932.764	0.0655297	-3.01582	metastasis suppressor 1 [Source:MGI Symbol;Acc:MGI:2384818]
ENSMUSG00000000278	Scpep1	-0.198926	0.871199	0.000393593	0.0104802	283.549	0.0561249	-3.54434	serine carboxypeptidase 1 [Source:MGI Symbol;Acc:MGI:1921867]
ENSMUSG00000040606	Kazn	-0.200507	0.870245	0.00132247	0.0242018	1177.96	0.0624425	-3.21106	kazrin, periplakin interacting protein [Source:MGI Symbol;Acc:MGI:1918779]
ENSMUSG00000035596	Mboat7	-0.200621	0.870176	9.6759e-05	0.00384377	2862.45	0.0514599	-3.89858	membrane bound O-acyltransferase domain containing 7 [Source:MGI Symbol;Acc:MGI:1924832]
ENSMUSG00000049422	Chchd10	-0.201267	0.869786	0.000310655	0.00880325	1690.13	0.0558106	-3.60625	coiled-coil-helix-coiled-coil-helix domain containing 10 [Source:MGI Symbol;Acc:MGI:2143558]
ENSMUSG00000004730	Adgre1	-0.201512	0.869639	0.00226154	0.0347019	214.204	0.0659929	-3.05355	adhesion G protein-coupled receptor E1 [Source:MGI Symbol;Acc:MGI:106912]
ENSMUSG00000036192	Rorb	-0.203199	0.868622	0.00190594	0.0314024	474.018	0.0654529	-3.10451	RAR-related orphan receptor beta [Source:MGI Symbol;Acc:MGI:1343464]
ENSMUSG00000054708	Ankrd24	-0.204231	0.868001	1.31611e-05	0.000957875	898.672	0.0468699	-4.35741	ankyrin repeat domain 24 [Source:MGI Symbol;Acc:MGI:1890394]
ENSMUSG00000015944	Castor2	-0.204422	0.867886	0.000113516	0.0042288	3629.67	0.0529628	-3.85972	cytosolic arginine sensor for mTORC1 subunit 2 [Source:MGI Symbol;Acc:MGI:1933384]
ENSMUSG00000022307	Oxr1	-0.204991	0.867544	0.00012112	0.00442333	7794.27	0.0533296	-3.84385	oxidation resistance 1 [Source:MGI Symbol;Acc:MGI:2179326]
ENSMUSG00000041939	Mvk	-0.2052	0.867418	0.00186305	0.0309926	421.378	0.0659545	-3.11124	mevalonate kinase [Source:MGI Symbol;Acc:MGI:107624]
ENSMUSG00000031750	Il34	-0.205267	0.867378	0.000973294	0.0197658	932.751	0.0622373	-3.29813	interleukin 34 [Source:MGI Symbol;Acc:MGI:1923777]
ENSMUSG00000027293	Ehd4	-0.206016	0.866928	0.00280897	0.0403652	228.473	0.0689501	-2.9879	EH-domain containing 4 [Source:MGI Symbol;Acc:MGI:1919619]
ENSMUSG00000024856	Cdk2ap2	-0.206961	0.86636	0.0010956	0.0213666	287.296	0.0633927	-3.26475	CDK2-associated protein 2 [Source:MGI Symbol;Acc:MGI:1098779]
ENSMUSG00000042662	Dusp15	-0.207236	0.866195	0.00233923	0.035608	244.763	0.0680937	-3.0434	dual specificity phosphatase-like 15 [Source:MGI Symbol;Acc:MGI:1934928]
ENSMUSG00000024799	Tm7sf2	-0.207634	0.865956	0.000289875	0.00832411	323.953	0.0572914	-3.62418	transmembrane 7 superfamily member 2 [Source:MGI Symbol;Acc:MGI:1920416]
ENSMUSG00000026259	Ngef	-0.207672	0.865933	0.00024767	0.00744784	2591.23	0.0566689	-3.66466	neuronal guanine nucleotide exchange factor [Source:MGI Symbol;Acc:MGI:1858414]
ENSMUSG00000000078	Klf6	-0.208625	0.865362	2.91928e-05	0.00165725	863.632	0.0499142	-4.17967	Kruppel-like factor 6 [Source:MGI Symbol;Acc:MGI:1346318]
ENSMUSG00000002058	Unc119	-0.209157	0.865043	0.000928727	0.0191462	514.583	0.0631651	-3.31127	unc-119 lipid binding chaperone [Source:MGI Symbol;Acc:MGI:1328357]
ENSMUSG00000068744	Psrc1	-0.210344	0.864331	0.000236803	0.00723488	293.748	0.057219	-3.67613	proline/serine-rich coiled-coil 1 [Source:MGI Symbol;Acc:MGI:1913099]
ENSMUSG00000035342	Lzts2	-0.21177	0.863477	0.00235588	0.03575	794.807	0.0696324	-3.04126	leucine zipper, putative tumor suppressor 2 [Source:MGI Symbol;Acc:MGI:2385095]
ENSMUSG00000055407	Map6	-0.212435	0.863079	0.000330378	0.00925544	2304.46	0.0591702	-3.59024	microtubule-associated protein 6 [Source:MGI Symbol;Acc:MGI:1201690]
ENSMUSG00000059895	Ptp4a3	-0.212818	0.86285	6.4252e-05	0.00284113	752.773	0.0532494	-3.99662	protein tyrosine phosphatase 4a3 [Source:MGI Symbol;Acc:MGI:1277098]
ENSMUSG00000047428	Dlk2	-0.212856	0.862828	0.000127841	0.00458122	418.659	0.0555674	-3.83058	delta like non-canonical Notch ligand 2 [Source:MGI Symbol;Acc:MGI:2146838]
ENSMUSG00000032224	Fam81a	-0.212978	0.862754	3.01111e-05	0.00167619	2926.52	0.0510418	-4.17262	family with sequence similarity 81, member A [Source:MGI Symbol;Acc:MGI:1924136]
ENSMUSG00000031168	Ebp	-0.21305	0.862712	0.000461976	0.0117719	280.505	0.0608386	-3.50189	phenylalkylamine Ca2+ antagonist (emopamil) binding protein [Source:MGI Symbol;Acc:MGI:107822]
ENSMUSG00000020829	Slc46a1	-0.213319	0.862551	4.16479e-05	0.00211005	282.42	0.0520526	-4.09814	solute carrier family 46, member 1 [Source:MGI Symbol;Acc:MGI:1098733]
ENSMUSG00000034771	Tle2	-0.214385	0.861914	2.56502e-05	0.00151618	578.324	0.0509348	-4.209	transducin-like enhancer of split 2 [Source:MGI Symbol;Acc:MGI:104635]
ENSMUSG00000074607	Tox2	-0.2146	0.861785	0.0021825	0.0339739	710.79	0.0700346	-3.0642	TOX high mobility group box family member 2 [Source:MGI Symbol;Acc:MGI:3611233]
ENSMUSG00000028051	Hcn3	-0.215006	0.861542	0.00265811	0.0388164	235.671	0.0715558	-3.00474	hyperpolarization-activated, cyclic nucleotide-gated K+ 3 [Source:MGI Symbol;Acc:MGI:1298211]
ENSMUSG00000033256	Shf	-0.215402	0.861306	0.000810661	0.0174773	643.864	0.0643157	-3.34913	Src homology 2 domain containing F [Source:MGI Symbol;Acc:MGI:3613669]
ENSMUSG00000020919	Stat5b	-0.216333	0.86075	0.00108121	0.0212306	439.609	0.0661875	-3.26849	signal transducer and activator of transcription 5B [Source:MGI Symbol;Acc:MGI:103035]
ENSMUSG00000023048	Prr13	-0.216353	0.860739	4.67907e-05	0.00228002	793.409	0.0531435	-4.07111	proline rich 13 [Source:MGI Symbol;Acc:MGI:1913401]
ENSMUSG00000006576	Slc4a3	-0.217621	0.859982	8.99092e-06	0.000739965	2823.17	0.0490124	-4.44012	solute carrier family 4 (anion exchanger), member 3 [Source:MGI Symbol;Acc:MGI:109350]
ENSMUSG00000026610	Esrrg	-0.218125	0.859682	3.63647e-05	0.00194863	444.859	0.052822	-4.12944	estrogen-related receptor gamma [Source:MGI Symbol;Acc:MGI:1347056]
ENSMUSG00000064125	Prr36	-0.21852	0.859447	0.00171064	0.0293074	1010.78	0.0696734	-3.13635	proline rich 36 [Source:MGI Symbol;Acc:MGI:3605626]
ENSMUSG00000063450	Syne2	-0.218606	0.859396	0.00183626	0.0306655	724.102	0.0701669	-3.11551	spectrin repeat containing, nuclear envelope 2 [Source:MGI Symbol;Acc:MGI:2449316]
ENSMUSG00000035919	Bbs9	-0.219118	0.859091	0.00182488	0.0305348	274.482	0.0702899	-3.11734	Bardet-Biedl syndrome 9 (human) [Source:MGI Symbol;Acc:MGI:2442833]
ENSMUSG00000029482	Aacs	-0.219509	0.858858	0.000706876	0.01575	1031.16	0.0648111	-3.3869	acetoacetyl-CoA synthetase [Source:MGI Symbol;Acc:MGI:1926144]
ENSMUSG00000002812	Flii	-0.220007	0.858561	1.1451e-05	0.000863898	1283.96	0.0501409	-4.38779	flightless I actin binding protein [Source:MGI Symbol;Acc:MGI:1342286]
ENSMUSG00000032648	Pygm	-0.220328	0.85837	0.00231685	0.0353612	710.909	0.0723266	-3.04629	muscle glycogen phosphorylase [Source:MGI Symbol;Acc:MGI:97830]
ENSMUSG00000015542	Nat9	-0.220731	0.85813	3.68393e-05	0.00195861	255.361	0.0534917	-4.12646	N-acetyltransferase 9 (GCN5-related, putative) [Source:MGI Symbol;Acc:MGI:1913426]
ENSMUSG00000053137	Mapk11	-0.221671	0.857572	0.00158419	0.0275527	675.548	0.0701756	-3.1588	mitogen-activated protein kinase 11 [Source:MGI Symbol;Acc:MGI:1338024]
ENSMUSG00000001123	Lgals9	-0.221825	0.85748	0.00156828	0.0273867	171.139	0.0701592	-3.16174	lectin, galactose binding, soluble 9 [Source:MGI Symbol;Acc:MGI:109496]
ENSMUSG00000020388	Pdlim4	-0.222161	0.85728	0.00364924	0.0486594	198.532	0.076423	-2.90699	PDZ and LIM domain 4 [Source:MGI Symbol;Acc:MGI:1353470]
ENSMUSG00000022935	Grik1	-0.222477	0.857092	0.00116363	0.0223217	296.688	0.0685042	-3.24765	glutamate receptor, ionotropic, kainate 1 [Source:MGI Symbol;Acc:MGI:95814]
ENSMUSG00000022150	Dab2	-0.224001	0.856188	0.00176084	0.0297537	202.768	0.0716146	-3.12786	disabled 2, mitogen-responsive phosphoprotein [Source:MGI Symbol;Acc:MGI:109175]
ENSMUSG00000026203	Dnajb2	-0.224122	0.856116	0.000108663	0.00412606	747.529	0.0579068	-3.87039	DnaJ heat shock protein family (Hsp40) member B2 [Source:MGI Symbol;Acc:MGI:1928739]
ENSMUSG00000038366	Lasp1	-0.224384	0.85596	3.82735e-06	0.000394217	2510.3	0.0485623	-4.62054	LIM and SH3 protein 1 [Source:MGI Symbol;Acc:MGI:109656]
ENSMUSG00000035934	Pknox2	-0.224755	0.85574	0.00273728	0.0396167	854.945	0.0750236	-2.9958	Pbx/knotted 1 homeobox 2 [Source:MGI Symbol;Acc:MGI:2445415]
ENSMUSG00000029228	Lnx1	-0.225314	0.855409	0.00103383	0.0204872	266.181	0.0686692	-3.28115	ligand of numb-protein X 1 [Source:MGI Symbol;Acc:MGI:1278335]
ENSMUSG00000014633	Cmc2	-0.225665	0.855201	0.0013203	0.0242018	167.527	0.0702672	-3.21153	COX assembly mitochondrial protein 2 [Source:MGI Symbol;Acc:MGI:1913781]
ENSMUSG00000090061	Nwd2	-0.226018	0.854992	0.00162574	0.028081	909.592	0.0717232	-3.15125	NACHT and WD repeat domain containing 2 [Source:MGI Symbol;Acc:MGI:1920464]
ENSMUSG00000041608	Entpd3	-0.226332	0.854805	0.0027415	0.0396274	194.382	0.0755618	-2.99533	ectonucleoside triphosphate diphosphohydrolase 3 [Source:MGI Symbol;Acc:MGI:1321386]
ENSMUSG00000056394	Lig1	-0.22654	0.854682	0.000982554	0.0198834	208.461	0.0687428	-3.29548	ligase I, DNA, ATP-dependent [Source:MGI Symbol;Acc:MGI:101789]
ENSMUSG00000000552	Zfp385a	-0.227507	0.85411	3.95694e-05	0.00204394	1090.72	0.0553548	-4.10998	zinc finger protein 385A [Source:MGI Symbol;Acc:MGI:1352495]
ENSMUSG00000049866	Arl4c	-0.227508	0.854109	0.00059618	0.0139713	1032.58	0.0662641	-3.43335	ADP-ribosylation factor-like 4C [Source:MGI Symbol;Acc:MGI:2445172]
ENSMUSG00000019139	Isyna1	-0.227745	0.853969	7.10854e-06	0.000618846	566.004	0.0507181	-4.49041	myo-inositol 1-phosphate synthase A1 [Source:MGI Symbol;Acc:MGI:1919030]
ENSMUSG00000020571	Pdia6	-0.228133	0.853739	0.00368499	0.0489085	2139.59	0.0785598	-2.90394	protein disulfide isomerase associated 6 [Source:MGI Symbol;Acc:MGI:1919103]
ENSMUSG00000044365	Cxxc4	-0.228381	0.853592	1.91763e-07	4.39803e-05	544.051	0.0438591	-5.20715	CXXC finger 4 [Source:MGI Symbol;Acc:MGI:2442112]
ENSMUSG00000032503	Arpp21	-0.228412	0.853574	0.000927696	0.0191462	4479.15	0.0689738	-3.31158	cyclic AMP-regulated phosphoprotein, 21 [Source:MGI Symbol;Acc:MGI:107562]
ENSMUSG00000075592	Nynrin	-0.228599	0.853463	0.00244578	0.0368066	249.435	0.0754461	-3.02997	NYN domain and retroviral integrase containing [Source:MGI Symbol;Acc:MGI:2652872]
ENSMUSG00000028064	Sema4a	-0.228646	0.853436	0.000185299	0.00604806	887.017	0.0611637	-3.73826	sema domain, immunoglobulin domain (Ig), transmembrane domain (TM) and short cytoplasmic domain, (semaphorin) 4A [Source:MGI Symbol;Acc:MGI:107560]
ENSMUSG00000020042	Btbd11	-0.228996	0.853229	0.00289848	0.041102	509.39	0.0768879	-2.9783	BTB (POZ) domain containing 11 [Source:MGI Symbol;Acc:MGI:1921257]
ENSMUSG00000031343	Gabra3	-0.229024	0.853212	0.00110841	0.021519	1904.5	0.0702214	-3.26146	gamma-aminobutyric acid (GABA) A receptor, subunit alpha 3 [Source:MGI Symbol;Acc:MGI:95615]
ENSMUSG00000022048	Dpysl2	-0.229087	0.853175	2.48003e-05	0.00151129	3313.66	0.0543296	-4.21661	dihydropyrimidinase-like 2 [Source:MGI Symbol;Acc:MGI:1349763]
ENSMUSG00000061298	Agbl4	-0.229264	0.85307	0.00103034	0.0204416	260.05	0.0698525	-3.28211	ATP/GTP binding protein-like 4 [Source:MGI Symbol;Acc:MGI:1918244]
ENSMUSG00000030030	1700003E16Rik	-0.230689	0.852228	5.16391e-05	0.00243067	447.156	0.0569873	-4.04808	RIKEN cDNA 1700003E16 gene [Source:MGI Symbol;Acc:MGI:1919087]
ENSMUSG00000034903	Cobll1	-0.230888	0.85211	0.00222223	0.0343438	368.557	0.0754832	-3.0588	Cobl-like 1 [Source:MGI Symbol;Acc:MGI:2442894]
ENSMUSG00000037348	Paqr7	-0.231402	0.851807	2.27408e-05	0.00143504	1350.04	0.0546258	-4.23613	progestin and adipoQ receptor family member VII [Source:MGI Symbol;Acc:MGI:1919154]
ENSMUSG00000040860	Crocc	-0.23207	0.851412	0.00041297	0.010845	1500.86	0.0657115	-3.53165	ciliary rootlet coiled-coil, rootletin [Source:MGI Symbol;Acc:MGI:3529431]
ENSMUSG00000022763	Aifm3	-0.232456	0.851184	4.77083e-07	8.46012e-05	2294.1	0.0461653	-5.03531	apoptosis-inducing factor, mitochondrion-associated 3 [Source:MGI Symbol;Acc:MGI:1919418]
ENSMUSG00000024660	Incenp	-0.233511	0.850563	0.00161719	0.0279852	280.072	0.0740648	-3.15279	inner centromere protein [Source:MGI Symbol;Acc:MGI:1313288]
ENSMUSG00000040473	Cfap69	-0.234031	0.850256	0.000530275	0.0129563	347.267	0.0675418	-3.46498	cilia and flagella associated protein 69 [Source:MGI Symbol;Acc:MGI:2443778]
ENSMUSG00000001300	Efnb2	-0.234099	0.850216	0.00062875	0.014401	780.089	0.0684719	-3.4189	ephrin B2 [Source:MGI Symbol;Acc:MGI:105097]
ENSMUSG00000022558	Mroh1	-0.23439	0.850044	6.0021e-08	1.94796e-05	1641.08	0.0432555	-5.41874	maestro heat-like repeat family member 1 [Source:MGI Symbol;Acc:MGI:2442558]
ENSMUSG00000055430	Nap1l5	-0.234891	0.849749	0.00018348	0.00601149	7853.67	0.0627926	-3.74074	nucleosome assembly protein 1-like 5 [Source:MGI Symbol;Acc:MGI:1923555]
ENSMUSG00000022351	Sqle	-0.235251	0.849537	0.00131827	0.0242018	1430.27	0.0732419	-3.21197	squalene epoxidase [Source:MGI Symbol;Acc:MGI:109296]
ENSMUSG00000043857	Mgat5b	-0.235872	0.849172	0.000488473	0.0122303	1263.92	0.0676432	-3.487	mannoside acetylglucosaminyltransferase 5, isoenzyme B [Source:MGI Symbol;Acc:MGI:3606200]
ENSMUSG00000034981	Parm1	-0.237037	0.848486	0.000246074	0.00742583	2414.19	0.0646528	-3.66631	prostate androgen-regulated mucin-like protein 1 [Source:MGI Symbol;Acc:MGI:2443349]
ENSMUSG00000029330	Cds1	-0.237635	0.848134	0.00048595	0.0122027	2008.43	0.0681219	-3.48838	CDP-diacylglycerol synthase 1 [Source:MGI Symbol;Acc:MGI:1921846]
ENSMUSG00000025647	Shisa5	-0.237911	0.847972	8.20167e-06	0.000692796	895.141	0.053345	-4.45985	shisa family member 5 [Source:MGI Symbol;Acc:MGI:1915044]
ENSMUSG00000079056	Kcnip3	-0.238405	0.847682	0.000323922	0.00910422	2315.69	0.0663088	-3.59538	Kv channel interacting protein 3, calsenilin [Source:MGI Symbol;Acc:MGI:1929258]
ENSMUSG00000076441	Ass1	-0.238716	0.847499	0.000104525	0.00403124	715.487	0.0615272	-3.87984	argininosuccinate synthetase 1 [Source:MGI Symbol;Acc:MGI:88090]
ENSMUSG00000027737	Slc7a11	-0.239049	0.847303	0.00218454	0.0339749	1226.1	0.0780206	-3.06393	solute carrier family 7 (cationic amino acid transporter, y+ system), member 11 [Source:MGI Symbol;Acc:MGI:1347355]
ENSMUSG00000030272	Camk1	-0.239728	0.846905	1.79097e-05	0.0011987	996.993	0.0558876	-4.28947	calcium/calmodulin-dependent protein kinase I [Source:MGI Symbol;Acc:MGI:1098535]
ENSMUSG00000058070	Eml1	-0.24016	0.846652	0.000177368	0.00588977	1149.95	0.0640555	-3.74925	echinoderm microtubule associated protein like 1 [Source:MGI Symbol;Acc:MGI:1915769]
ENSMUSG00000003546	Klc4	-0.241259	0.846007	1.58759e-06	0.000199329	449.9	0.0502635	-4.79988	kinesin light chain 4 [Source:MGI Symbol;Acc:MGI:1922014]
ENSMUSG00000040690	Col16a1	-0.241606	0.845803	0.00176573	0.0297769	404.506	0.0772635	-3.12704	collagen, type XVI, alpha 1 [Source:MGI Symbol;Acc:MGI:1095396]
ENSMUSG00000018012	Rac3	-0.241628	0.84579	0.00284417	0.0405996	333.548	0.0809719	-2.9841	Rac family small GTPase 3 [Source:MGI Symbol;Acc:MGI:2180784]
ENSMUSG00000003411	Rab3b	-0.241884	0.84564	0.000203243	0.00645014	1082.8	0.065111	-3.71495	RAB3B, member RAS oncogene family [Source:MGI Symbol;Acc:MGI:1917158]
ENSMUSG00000024798	Htr7	-0.24295	0.845016	0.00224418	0.0345549	242.484	0.079503	-3.05586	5-hydroxytryptamine (serotonin) receptor 7 [Source:MGI Symbol;Acc:MGI:99841]
ENSMUSG00000028464	Tpm2	-0.243083	0.844938	0.00144178	0.0257224	123.194	0.0762935	-3.18615	tropomyosin 2, beta [Source:MGI Symbol;Acc:MGI:98810]
ENSMUSG00000029674	Limk1	-0.24317	0.844887	4.39634e-06	0.000444832	979.83	0.0529585	-4.59171	LIM-domain containing, protein kinase [Source:MGI Symbol;Acc:MGI:104572]
ENSMUSG00000023017	Asic1	-0.243696	0.844579	0.000392039	0.0104801	727.476	0.068736	-3.54539	acid-sensing (proton-gated) ion channel 1 [Source:MGI Symbol;Acc:MGI:1194915]
ENSMUSG00000030199	Etv6	-0.243716	0.844567	0.00206658	0.0328229	317.537	0.0791158	-3.08049	ets variant 6 [Source:MGI Symbol;Acc:MGI:109336]
ENSMUSG00000066800	Rnasel	-0.243849	0.844489	0.00156615	0.0273774	271.196	0.0771152	-3.16214	ribonuclease L (2', 5'-oligoisoadenylate synthetase-dependent) [Source:MGI Symbol;Acc:MGI:1098272]
ENSMUSG00000027327	1700037H04Rik	-0.243953	0.844428	2.574e-05	0.00151628	765.154	0.0579708	-4.20821	RIKEN cDNA 1700037H04 gene [Source:MGI Symbol;Acc:MGI:1914576]
ENSMUSG00000025207	Sema4g	-0.244006	0.844397	0.000124108	0.00448483	585.798	0.0635785	-3.83787	sema domain, immunoglobulin domain (Ig), transmembrane domain (TM) and short cytoplasmic domain, (semaphorin) 4G [Source:MGI Symbol;Acc:MGI:1347047]
ENSMUSG00000066189	Cacng3	-0.244136	0.844322	0.00045107	0.0116066	1128.51	0.069589	-3.50825	calcium channel, voltage-dependent, gamma subunit 3 [Source:MGI Symbol;Acc:MGI:1859165]
ENSMUSG00000070436	Serpinh1	-0.244514	0.8441	9.41639e-05	0.00374934	244.834	0.0626131	-3.90516	serine (or cysteine) peptidase inhibitor, clade H, member 1 [Source:MGI Symbol;Acc:MGI:88283]
ENSMUSG00000037653	Kctd8	-0.245208	0.843694	0.00187768	0.0311302	155.552	0.0788721	-3.10893	potassium channel tetramerisation domain containing 8 [Source:MGI Symbol;Acc:MGI:2443804]
ENSMUSG00000022075	Rhobtb2	-0.245259	0.843664	2.27758e-05	0.00143504	1539.51	0.0579018	-4.23578	Rho-related BTB domain containing 2 [Source:MGI Symbol;Acc:MGI:2180557]
ENSMUSG00000039824	Myl6b	-0.245297	0.843642	0.00078018	0.0169594	253.955	0.073011	-3.35973	myosin, light polypeptide 6B [Source:MGI Symbol;Acc:MGI:1917789]
ENSMUSG00000036617	Etl4	-0.245955	0.843257	0.000609991	0.0141408	2043.39	0.071767	-3.42713	enhancer trap locus 4 [Source:MGI Symbol;Acc:MGI:95454]
ENSMUSG00000034714	Ttyh2	-0.246135	0.843152	0.00365946	0.0487579	808.252	0.0846957	-2.90612	tweety family member 2 [Source:MGI Symbol;Acc:MGI:2157091]
ENSMUSG00000020176	Grb10	-0.246604	0.842878	4.94341e-05	0.00238184	798.699	0.0607656	-4.05829	growth factor receptor bound protein 10 [Source:MGI Symbol;Acc:MGI:103232]
ENSMUSG00000038644	Pold1	-0.247953	0.842091	0.000436616	0.0113448	155.307	0.0705031	-3.5169	polymerase (DNA directed), delta 1, catalytic subunit [Source:MGI Symbol;Acc:MGI:97741]
ENSMUSG00000029769	Ccdc136	-0.248662	0.841677	0.000182833	0.00600242	1532.51	0.0664583	-3.74163	coiled-coil domain containing 136 [Source:MGI Symbol;Acc:MGI:1918128]
ENSMUSG00000035439	Haus8	-0.248825	0.841581	0.000152551	0.00523758	194.46	0.0657073	-3.78688	4HAUS augmin-like complex, subunit 8 [Source:MGI Symbol;Acc:MGI:1923728]
ENSMUSG00000005125	Ndrg1	-0.249352	0.841274	0.000307366	0.00873885	2291.3	0.0690914	-3.60901	N-myc downstream regulated gene 1 [Source:MGI Symbol;Acc:MGI:1341799]
ENSMUSG00000033249	Hsf4	-0.251345	0.840113	0.00133883	0.0243695	274.018	0.0783611	-3.20752	heat shock transcription factor 4 [Source:MGI Symbol;Acc:MGI:1347058]
ENSMUSG00000086496	Gm14204	-0.253303	0.838973	0.000409073	0.0108087	152.31	0.0716728	-3.53416	predicted gene 14204 [Source:MGI Symbol;Acc:MGI:3651576]
ENSMUSG00000074259	Gramd2	-0.254246	0.838425	0.000815625	0.0175151	199.104	0.0759523	-3.34744	GRAM domain containing 2 [Source:MGI Symbol;Acc:MGI:3528937]
ENSMUSG00000019359	Gdpd2	-0.255408	0.83775	0.00175781	0.0297537	131.641	0.0816425	-3.12837	glycerophosphodiester phosphodiesterase domain containing 2 [Source:MGI Symbol;Acc:MGI:1918834]
ENSMUSG00000062184	Hs6st2	-0.256925	0.83687	0.000774116	0.0168979	714.393	0.0764228	-3.36189	heparan sulfate 6-O-sulfotransferase 2 [Source:MGI Symbol;Acc:MGI:1354959]
ENSMUSG00000004637	Wwox	-0.257549	0.836508	3.51731e-05	0.00190255	461	0.0622535	-4.13709	WW domain-containing oxidoreductase [Source:MGI Symbol;Acc:MGI:1931237]
ENSMUSG00000024339	Tap2	-0.258305	0.836069	0.00165558	0.0284491	194.251	0.0821077	-3.14593	transporter 2, ATP-binding cassette, sub-family B (MDR/TAP) [Source:MGI Symbol;Acc:MGI:98484]
ENSMUSG00000040146	Rgl3	-0.259671	0.835278	0.00369088	0.0489306	90.2003	0.0894356	-2.90344	ral guanine nucleotide dissociation stimulator-like 3 [Source:MGI Symbol;Acc:MGI:1918996]
ENSMUSG00000025892	Gria4	-0.261459	0.834244	0.000129864	0.00459627	1833.64	0.0683246	-3.82672	glutamate receptor, ionotropic, AMPA4 (alpha 4) [Source:MGI Symbol;Acc:MGI:95811]
ENSMUSG00000022947	Cbr3	-0.261704	0.834102	0.000646832	0.0147171	205.172	0.0767197	-3.41118	carbonyl reductase 3 [Source:MGI Symbol;Acc:MGI:1309992]
ENSMUSG00000061119	Prcp	-0.261796	0.834049	0.00170064	0.0291653	191.952	0.083426	-3.13807	prolylcarboxypeptidase (angiotensinase C) [Source:MGI Symbol;Acc:MGI:1919711]
ENSMUSG00000001507	Itga3	-0.261821	0.834035	0.00158052	0.0275167	383.324	0.0828684	-3.15948	integrin alpha 3 [Source:MGI Symbol;Acc:MGI:96602]
ENSMUSG00000020000	Moxd1	-0.261866	0.834008	0.000275017	0.00801682	151.845	0.0719856	-3.63776	monooxygenase, DBH-like 1 [Source:MGI Symbol;Acc:MGI:1921582]
ENSMUSG00000021534	1700001L19Rik	-0.26285	0.83344	0.00143316	0.025599	241.14	0.0824526	-3.18789	RIKEN cDNA 1700001L19 gene [Source:MGI Symbol;Acc:MGI:1916565]
ENSMUSG00000037259	Dzank1	-0.26331	0.833174	8.09669e-05	0.00335593	6279.54	0.0668041	-3.94152	double zinc ribbon and ankyrin repeat domains 1 [Source:MGI Symbol;Acc:MGI:2139080]
ENSMUSG00000005057	Sh2b2	-0.264083	0.832728	0.00304157	0.042639	96.0947	0.0891116	-2.96351	SH2B adaptor protein 2 [Source:MGI Symbol;Acc:MGI:1345171]
ENSMUSG00000043388	Tmem130	-0.264647	0.832402	0.000731597	0.0161336	3135.32	0.078357	-3.37746	transmembrane protein 130 [Source:MGI Symbol;Acc:MGI:3607706]
ENSMUSG00000048497	Mmgt2	-0.264717	0.832362	0.000721029	0.0159664	229.026	0.078285	-3.38146	membrane magnesium transporter 2 [Source:MGI Symbol;Acc:MGI:2448491]
ENSMUSG00000040543	Pitpnm3	-0.264902	0.832256	0.000969433	0.0197107	1656.34	0.0802914	-3.29925	PITPNM family member 3 [Source:MGI Symbol;Acc:MGI:2685726]
ENSMUSG00000022661	Cd200	-0.265587	0.83186	4.43521e-05	0.00218596	1944.34	0.0650381	-4.08355	CD200 antigen [Source:MGI Symbol;Acc:MGI:1196990]
ENSMUSG00000029168	Dpysl5	-0.266285	0.831458	0.00123803	0.0232736	630.631	0.0824418	-3.22997	dihydropyrimidinase-like 5 [Source:MGI Symbol;Acc:MGI:1929772]
ENSMUSG00000000792	Slc5a5	-0.266578	0.831289	5.13509e-05	0.00243033	597.828	0.0658317	-4.04939	solute carrier family 5 (sodium iodide symporter), member 5 [Source:MGI Symbol;Acc:MGI:2149330]
ENSMUSG00000062380	Tubb3	-0.266752	0.831189	2.67735e-05	0.00155023	5131.18	0.0635228	-4.19931	tubulin, beta 3 class III [Source:MGI Symbol;Acc:MGI:107813]
ENSMUSG00000020892	Aloxe3	-0.267341	0.83085	0.00373505	0.0493066	279.173	0.0921956	-2.89971	arachidonate lipoxygenase 3 [Source:MGI Symbol;Acc:MGI:1345140]
ENSMUSG00000035722	Abca7	-0.267401	0.830815	0.000119609	0.00439228	527.62	0.0695103	-3.84693	ATP-binding cassette, sub-family A (ABC1), member 7 [Source:MGI Symbol;Acc:MGI:1351646]
ENSMUSG00000027270	Lamp5	-0.267963	0.830492	0.00147235	0.0261093	736.559	0.0842629	-3.18008	lysosomal-associated membrane protein family, member 5 [Source:MGI Symbol;Acc:MGI:1923411]
ENSMUSG00000076437	Selenoh	-0.267995	0.830473	0.00333601	0.045943	215.943	0.0913116	-2.93495	selenoprotein H [Source:MGI Symbol;Acc:MGI:1919907]
ENSMUSG00000027329	Spef1	-0.268212	0.830348	0.000144483	0.00504108	167.867	0.0705754	-3.80037	sperm flagellar 1 [Source:MGI Symbol;Acc:MGI:3513546]
ENSMUSG00000058498	Rnf207	-0.268616	0.830115	0.00117044	0.0223217	211.49	0.0827533	-3.24599	ring finger protein 207 [Source:MGI Symbol;Acc:MGI:2684989]
ENSMUSG00000062309	Rpp25	-0.269739	0.829469	0.000181044	0.00597723	197.934	0.0720439	-3.7441	ribonuclease P/MRP 25 subunit [Source:MGI Symbol;Acc:MGI:2143151]
ENSMUSG00000039195	1110008P14Rik	-0.269756	0.82946	0.000607175	0.0140945	1336.77	0.078683	-3.42839	RIKEN cDNA 1110008P14 gene [Source:MGI Symbol;Acc:MGI:1920987]
ENSMUSG00000024378	Stard4	-0.269775	0.829449	0.00314308	0.0436352	652.626	0.0913444	-2.95339	StAR-related lipid transfer (START) domain containing 4 [Source:MGI Symbol;Acc:MGI:2156764]
ENSMUSG00000031790	Mmp15	-0.270191	0.82921	0.00112644	0.0217951	445.477	0.0829602	-3.25688	matrix metallopeptidase 15 [Source:MGI Symbol;Acc:MGI:109320]
ENSMUSG00000038026	Kcnj9	-0.270697	0.828919	1.31979e-05	0.000957875	2104.33	0.0621321	-4.3568	potassium inwardly-rectifying channel, subfamily J, member 9 [Source:MGI Symbol;Acc:MGI:108007]
ENSMUSG00000016757	Ttll12	-0.271009	0.828739	1.41114e-05	0.000996297	325.357	0.0624141	-4.34212	tubulin tyrosine ligase-like family, member 12 [Source:MGI Symbol;Acc:MGI:3039573]
ENSMUSG00000039059	Hrh3	-0.271189	0.828637	0.00019573	0.00630477	822.466	0.0728128	-3.72447	histamine receptor H3 [Source:MGI Symbol;Acc:MGI:2139279]
ENSMUSG00000051726	Kcnf1	-0.271796	0.828288	0.000884439	0.0185527	1790.57	0.0817451	-3.32492	potassium voltage-gated channel, subfamily F, member 1 [Source:MGI Symbol;Acc:MGI:2687399]
ENSMUSG00000041801	Phlda3	-0.271941	0.828205	0.00235687	0.03575	269.645	0.0894207	-3.04114	pleckstrin homology like domain, family A, member 3 [Source:MGI Symbol;Acc:MGI:1351485]
ENSMUSG00000033717	Adra2a	-0.272068	0.828132	0.00275984	0.0397922	222.432	0.0908926	-2.99329	adrenergic receptor, alpha 2a [Source:MGI Symbol;Acc:MGI:87934]
ENSMUSG00000041112	Elmo1	-0.272139	0.828091	0.000250759	0.00751447	1564.71	0.0743247	-3.66148	engulfment and cell motility 1 [Source:MGI Symbol;Acc:MGI:2153044]
ENSMUSG00000051652	Lrrc3	-0.272823	0.827698	0.000268396	0.00789175	187.663	0.0748683	-3.64404	leucine rich repeat containing 3 [Source:MGI Symbol;Acc:MGI:2447899]
ENSMUSG00000030352	Tspan9	-0.273061	0.827562	8.99678e-05	0.00363272	1120.99	0.0697265	-3.91617	tetraspanin 9 [Source:MGI Symbol;Acc:MGI:1924558]
ENSMUSG00000038213	Tapbpl	-0.273504	0.827307	0.00012281	0.00445665	153.765	0.0712168	-3.84045	TAP binding protein-like [Source:MGI Symbol;Acc:MGI:2384853]
ENSMUSG00000021994	Wnt5a	-0.273875	0.827095	0.00134447	0.0244199	319.135	0.0854172	-3.20632	wingless-type MMTV integration site family, member 5A [Source:MGI Symbol;Acc:MGI:98958]
ENSMUSG00000020253	Ppm1m	-0.275012	0.826444	0.000175242	0.00583045	404.576	0.0732922	-3.75227	protein phosphatase 1M [Source:MGI Symbol;Acc:MGI:1915155]
ENSMUSG00000058740	Kcnt1	-0.278343	0.824538	0.000682153	0.0153182	1582.24	0.0819462	-3.39665	potassium channel, subfamily T, member 1 [Source:MGI Symbol;Acc:MGI:1924627]
ENSMUSG00000002997	Prkar2b	-0.278474	0.824463	8.44249e-06	0.00069817	794.243	0.0625271	-4.45364	protein kinase, cAMP dependent regulatory, type II beta [Source:MGI Symbol;Acc:MGI:97760]
ENSMUSG00000034926	Dhcr24	-0.279084	0.824114	0.000332941	0.00931208	1759.45	0.0777779	-3.58822	24-dehydrocholesterol reductase [Source:MGI Symbol;Acc:MGI:1922004]
ENSMUSG00000034891	Sncb	-0.280488	0.823313	5.73066e-07	9.5702e-05	7205.6	0.0560966	-5.00008	synuclein, beta [Source:MGI Symbol;Acc:MGI:1889011]
ENSMUSG00000038077	Kcna6	-0.280975	0.823035	1.42959e-05	0.000999609	1829.51	0.0647516	-4.33927	potassium voltage-gated channel, shaker-related, subfamily, member 6 [Source:MGI Symbol;Acc:MGI:96663]
ENSMUSG00000038602	Slc35f1	-0.281898	0.822508	1.88339e-05	0.00124959	1364.72	0.0658905	-4.27828	solute carrier family 35, member F1 [Source:MGI Symbol;Acc:MGI:2139810]
ENSMUSG00000028803	Nipal3	-0.282056	0.822418	8.60798e-07	0.000129861	2138.8	0.0573161	-4.92105	NIPA-like domain containing 3 [Source:MGI Symbol;Acc:MGI:1921802]
ENSMUSG00000052026	Slc6a7	-0.282671	0.822068	0.000353407	0.00969338	1802.63	0.0791211	-3.57264	solute carrier family 6 (neurotransmitter transporter, L-proline), member 7 [Source:MGI Symbol;Acc:MGI:2147363]
ENSMUSG00000041119	Pde9a	-0.283135	0.821803	5.28421e-05	0.00247062	386.002	0.0700364	-4.04269	phosphodiesterase 9A [Source:MGI Symbol;Acc:MGI:1277179]
ENSMUSG00000060429	Sntb1	-0.284153	0.821223	0.00284073	0.0405996	76.2957	0.0952108	-2.98447	syntrophin, basic 1 [Source:MGI Symbol;Acc:MGI:101781]
ENSMUSG00000020251	Glt8d2	-0.284673	0.820928	0.000520295	0.0127758	291.738	0.0820362	-3.47008	glycosyltransferase 8 domain containing 2 [Source:MGI Symbol;Acc:MGI:1922032]
ENSMUSG00000036918	Ttc7	-0.286342	0.819979	0.000207499	0.00657309	198.559	0.0771871	-3.70971	tetratricopeptide repeat domain 7 [Source:MGI Symbol;Acc:MGI:1920999]
ENSMUSG00000043843	Tmem145	-0.289138	0.818391	3.57033e-05	0.00192518	723.944	0.0699473	-4.13366	transmembrane protein 145 [Source:MGI Symbol;Acc:MGI:3607779]
ENSMUSG00000041594	Tmtc4	-0.289171	0.818372	4.65754e-07	8.40853e-05	299.03	0.0573763	-5.03991	transmembrane and tetratricopeptide repeat containing 4 [Source:MGI Symbol;Acc:MGI:1921050]
ENSMUSG00000059361	Nrsn2	-0.291554	0.817021	8.68204e-07	0.000129861	1274.54	0.0592666	-4.91938	neurensin 2 [Source:MGI Symbol;Acc:MGI:2684969]
ENSMUSG00000039706	Ldb2	-0.291938	0.816804	3.00244e-05	0.00167619	904.637	0.069954	-4.17328	LIM domain binding 2 [Source:MGI Symbol;Acc:MGI:894670]
ENSMUSG00000064254	Ethe1	-0.29242	0.816532	0.00015201	0.00522946	166.181	0.0772011	-3.78776	ethylmalonic encephalopathy 1 [Source:MGI Symbol;Acc:MGI:1913321]
ENSMUSG00000027459	Fam110a	-0.292452	0.816513	0.000615234	0.0141858	88.5465	0.0853924	-3.42481	family with sequence similarity 110, member A [Source:MGI Symbol;Acc:MGI:1921097]
ENSMUSG00000043439	Epop	-0.292843	0.816292	0.000514134	0.0127246	743.509	0.084313	-3.47328	elongin BC and polycomb repressive complex 2 associated protein [Source:MGI Symbol;Acc:MGI:2143991]
ENSMUSG00000064080	Fbln2	-0.293098	0.816148	0.00246415	0.0369788	188.457	0.0968052	-3.02771	fibulin 2 [Source:MGI Symbol;Acc:MGI:95488]
ENSMUSG00000039579	Grin3a	-0.293399	0.815977	9.87921e-05	0.00389753	963.956	0.0753554	-3.89354	glutamate receptor ionotropic, NMDA3A [Source:MGI Symbol;Acc:MGI:1933206]
ENSMUSG00000032968	Inha	-0.293779	0.815763	1.37865e-05	0.000983992	385.854	0.0675783	-4.34723	inhibin alpha [Source:MGI Symbol;Acc:MGI:96569]
ENSMUSG00000047045	Tmem164	-0.293877	0.815707	7.43572e-05	0.00317374	484.6	0.0741759	-3.9619	transmembrane protein 164 [Source:MGI Symbol;Acc:MGI:2148020]
ENSMUSG00000045659	Plekha7	-0.295053	0.815042	0.00162599	0.028081	427.934	0.0936318	-3.1512	pleckstrin homology domain containing, family A member 7 [Source:MGI Symbol;Acc:MGI:2445094]
ENSMUSG00000039395	Mreg	-0.296864	0.81402	0.000261111	0.00774374	132.833	0.081308	-3.65111	melanoregulin [Source:MGI Symbol;Acc:MGI:2151839]
ENSMUSG00000046718	Bst2	-0.298704	0.812982	0.00287594	0.0409852	94.9771	0.100213	-2.9807	bone marrow stromal cell antigen 2 [Source:MGI Symbol;Acc:MGI:1916800]
ENSMUSG00000031398	Plxna3	-0.299389	0.812596	1.36697e-06	0.000180871	652.698	0.0619884	-4.82976	plexin A3 [Source:MGI Symbol;Acc:MGI:107683]
ENSMUSG00000031772	Cntnap4	-0.29977	0.812382	0.000613911	0.0141858	599.939	0.0875141	-3.42539	contactin associated protein-like 4 [Source:MGI Symbol;Acc:MGI:2183572]
ENSMUSG00000003134	Tbc1d8	-0.300561	0.811936	4.10675e-05	0.00209516	309.394	0.0732828	-4.10139	TBC1 domain family, member 8 [Source:MGI Symbol;Acc:MGI:1927225]
ENSMUSG00000066113	Adamtsl1	-0.301074	0.811648	0.000588143	0.0139156	191.46	0.0875972	-3.43702	ADAMTS-like 1 [Source:MGI Symbol;Acc:MGI:1924989]
ENSMUSG00000030605	Mfge8	-0.30147	0.811425	0.00116331	0.0223217	3044.86	0.092825	-3.24773	milk fat globule-EGF factor 8 protein [Source:MGI Symbol;Acc:MGI:102768]
ENSMUSG00000030093	Wnt7a	-0.301927	0.811168	0.00045162	0.0116066	328.839	0.08607	-3.50792	wingless-type MMTV integration site family, member 7A [Source:MGI Symbol;Acc:MGI:98961]
ENSMUSG00000035403	Crb2	-0.302341	0.810935	0.000129765	0.00459627	160.304	0.0790041	-3.8269	crumbs family member 2 [Source:MGI Symbol;Acc:MGI:2679260]
ENSMUSG00000050830	Vwc2	-0.302921	0.810609	0.000561024	0.0135346	130.801	0.0878086	-3.44979	von Willebrand factor C domain containing 2 [Source:MGI Symbol;Acc:MGI:2442987]
ENSMUSG00000047787	Flrt1	-0.303389	0.810347	0.000294991	0.00844282	359.542	0.083817	-3.61966	fibronectin leucine rich transmembrane protein 1 [Source:MGI Symbol;Acc:MGI:3026647]
ENSMUSG00000030089	Slc41a3	-0.303446	0.810314	0.00244862	0.0368171	83.0186	0.10016	-3.02962	solute carrier family 41, member 3 [Source:MGI Symbol;Acc:MGI:1918949]
ENSMUSG00000038068	Rnf144b	-0.303575	0.810242	2.51434e-05	0.00151129	478.485	0.072048	-4.21351	ring finger protein 144B [Source:MGI Symbol;Acc:MGI:2384986]
ENSMUSG00000026896	Ifih1	-0.303945	0.810034	0.00044218	0.0114203	130.254	0.0865069	-3.51354	interferon induced with helicase C domain 1 [Source:MGI Symbol;Acc:MGI:1918836]
ENSMUSG00000035226	Rims4	-0.30544	0.809195	0.000114491	0.00425349	1524.22	0.0791781	-3.85763	regulating synaptic membrane exocytosis 4 [Source:MGI Symbol;Acc:MGI:2674366]
ENSMUSG00000007207	Stx1a	-0.305692	0.809054	1.77192e-06	0.000216161	2306.38	0.0639812	-4.77784	syntaxin 1A (brain) [Source:MGI Symbol;Acc:MGI:109355]
ENSMUSG00000030321	Efcab12	-0.305721	0.809038	0.00154569	0.0272099	134.536	0.0965649	-3.16596	EF-hand calcium binding domain 12 [Source:MGI Symbol;Acc:MGI:2681834]
ENSMUSG00000029875	Ccdc184	-0.306075	0.80884	0.000458032	0.0117241	276.632	0.0873458	-3.50417	coiled-coil domain containing 184 [Source:MGI Symbol;Acc:MGI:2146066]
ENSMUSG00000044252	Osbpl1a	-0.308175	0.807663	7.74239e-05	0.00324364	3686.02	0.0779747	-3.95224	oxysterol binding protein-like 1A [Source:MGI Symbol;Acc:MGI:1927551]
ENSMUSG00000073678	Pgap1	-0.308782	0.807323	0.00015778	0.005353	808.057	0.0817209	-3.77849	post-GPI attachment to proteins 1 [Source:MGI Symbol;Acc:MGI:2443342]
ENSMUSG00000038860	Garnl3	-0.308802	0.807312	0.000775696	0.016911	913.495	0.0918691	-3.36132	GTPase activating RANGAP domain-like 3 [Source:MGI Symbol;Acc:MGI:2139309]
ENSMUSG00000074652	Myh7b	-0.308814	0.807305	0.00211182	0.0333045	229.559	0.100459	-3.07404	myosin, heavy chain 7B, cardiac muscle, beta [Source:MGI Symbol;Acc:MGI:3710243]
ENSMUSG00000021587	Pcsk1	-0.309832	0.806736	0.00349719	0.0473983	425.754	0.106097	-2.92028	proprotein convertase subtilisin/kexin type 1 [Source:MGI Symbol;Acc:MGI:97511]
ENSMUSG00000050271	Prag1	-0.309862	0.806719	1.17714e-05	0.000884192	639.527	0.0707161	-4.38178	PEAK1 related kinase activating pseudokinase 1 [Source:MGI Symbol;Acc:MGI:1196223]
ENSMUSG00000022483	Col2a1	-0.311765	0.805655	0.00288621	0.0410954	80.8587	0.104633	-2.9796	collagen, type II, alpha 1 [Source:MGI Symbol;Acc:MGI:88452]
ENSMUSG00000025572	Tmc6	-0.312066	0.805488	0.00254774	0.0378116	162.265	0.103415	-3.01761	transmembrane channel-like gene family 6 [Source:MGI Symbol;Acc:MGI:1098686]
ENSMUSG00000001663	Gstt1	-0.312238	0.805392	4.117e-05	0.00209516	173.352	0.0761404	-4.10081	glutathione S-transferase, theta 1 [Source:MGI Symbol;Acc:MGI:107379]
ENSMUSG00000021728	Emb	-0.313945	0.804439	4.99559e-06	0.000482748	480.094	0.0687726	-4.56497	embigin [Source:MGI Symbol;Acc:MGI:95321]
ENSMUSG00000050069	Grem2	-0.314488	0.804136	0.000534008	0.013029	362.334	0.0908114	-3.46309	gremlin 2, DAN family BMP antagonist [Source:MGI Symbol;Acc:MGI:1344367]
ENSMUSG00000072844	G530011O06Rik	-0.314757	0.803986	0.00116599	0.0223217	268.508	0.0969356	-3.24707	RIKEN cDNA G530011O06 gene [Source:MGI Symbol;Acc:MGI:3603513]
ENSMUSG00000033061	Resp18	-0.315234	0.803721	0.000762293	0.0167034	938.272	0.0936486	-3.36614	regulated endocrine-specific protein 18 [Source:MGI Symbol;Acc:MGI:1098222]
ENSMUSG00000019590	Cyb561	-0.315623	0.803504	4.09137e-07	7.81952e-05	1318.95	0.0623187	-5.06466	cytochrome b-561 [Source:MGI Symbol;Acc:MGI:103253]
ENSMUSG00000042216	Sgsm1	-0.316209	0.803178	3.03062e-06	0.000334874	1840.73	0.0677291	-4.66873	small G protein signaling modulator 1 [Source:MGI Symbol;Acc:MGI:107320]
ENSMUSG00000024517	Grp	-0.316947	0.802767	0.00125617	0.0235118	342.864	0.0982534	-3.22581	gastrin releasing peptide [Source:MGI Symbol;Acc:MGI:95833]
ENSMUSG00000024013	Fgd2	-0.319693	0.80124	0.000577569	0.0138175	219.925	0.0928818	-3.44194	FYVE, RhoGEF and PH domain containing 2 [Source:MGI Symbol;Acc:MGI:1347084]
ENSMUSG00000023015	Racgap1	-0.319849	0.801154	0.000172796	0.00577806	117.594	0.0851616	-3.75579	Rac GTPase-activating protein 1 [Source:MGI Symbol;Acc:MGI:1349423]
ENSMUSG00000035277	Arx	-0.319861	0.801147	0.000249501	0.00748982	323.17	0.0873277	-3.66277	aristaless related homeobox [Source:MGI Symbol;Acc:MGI:1097716]
ENSMUSG00000048281	Dleu7	-0.32168	0.800138	0.000222175	0.00690721	82.1421	0.0871201	-3.69237	deleted in lymphocytic leukemia, 7 [Source:MGI Symbol;Acc:MGI:2447771]
ENSMUSG00000027935	Rab13	-0.321996	0.799962	0.00224461	0.0345549	111.571	0.105372	-3.0558	RAB13, member RAS oncogene family [Source:MGI Symbol;Acc:MGI:1927232]
ENSMUSG00000019966	Kitl	-0.322434	0.79972	0.00137151	0.0247549	720.736	0.100742	-3.20058	kit ligand [Source:MGI Symbol;Acc:MGI:96974]
ENSMUSG00000032946	Rasgrp2	-0.323894	0.798911	5.91686e-06	0.00055014	290.62	0.0715103	-4.52934	RAS, guanyl releasing protein 2 [Source:MGI Symbol;Acc:MGI:1333849]
ENSMUSG00000039154	Shd	-0.324513	0.798568	1.44889e-06	0.000187845	334.622	0.0673522	-4.81816	src homology 2 domain-containing transforming protein D [Source:MGI Symbol;Acc:MGI:1099461]
ENSMUSG00000039031	Arhgap18	-0.325625	0.797953	0.00116703	0.0223217	152.883	0.10029	-3.24682	Rho GTPase activating protein 18 [Source:MGI Symbol;Acc:MGI:1921160]
ENSMUSG00000003354	Ccdc65	-0.325726	0.797897	0.000172434	0.00577806	122.111	0.0867142	-3.75631	coiled-coil domain containing 65 [Source:MGI Symbol;Acc:MGI:2146001]
ENSMUSG00000002897	Il17ra	-0.325858	0.797824	0.000150623	0.00519213	289.192	0.0859774	-3.79004	interleukin 17 receptor A [Source:MGI Symbol;Acc:MGI:107399]
ENSMUSG00000025492	Ifitm3	-0.328692	0.796258	0.00343084	0.0467252	190.249	0.112326	-2.92624	interferon induced transmembrane protein 3 [Source:MGI Symbol;Acc:MGI:1913391]
ENSMUSG00000040420	Cdh18	-0.329591	0.795762	0.000621465	0.0143103	217.657	0.0963132	-3.42207	cadherin 18 [Source:MGI Symbol;Acc:MGI:1344366]
ENSMUSG00000027895	Kcnc4	-0.332315	0.794261	2.53512e-05	0.00151129	1572.37	0.0789037	-4.21165	potassium voltage gated channel, Shaw-related subfamily, member 4 [Source:MGI Symbol;Acc:MGI:96670]
ENSMUSG00000024430	Cabyr	-0.332834	0.793975	0.00372806	0.0492901	138.899	0.114758	-2.9003	calcium-binding tyrosine-(Y)-phosphorylation regulated (fibrousheathin 2) [Source:MGI Symbol;Acc:MGI:1918382]
ENSMUSG00000047261	Gap43	-0.335548	0.792483	3.00724e-05	0.00167619	3442.27	0.0804109	-4.17292	growth associated protein 43 [Source:MGI Symbol;Acc:MGI:95639]
ENSMUSG00000010021	Kif19a	-0.336118	0.79217	0.00250752	0.0374409	57.8937	0.111208	-3.02243	kinesin family member 19A [Source:MGI Symbol;Acc:MGI:2447024]
ENSMUSG00000005973	Rcn1	-0.336832	0.791778	6.57876e-05	0.00289415	346.786	0.0843974	-3.99103	reticulocalbin 1 [Source:MGI Symbol;Acc:MGI:104559]
ENSMUSG00000033276	Stk36	-0.340616	0.789704	0.000429178	0.0111853	91.3085	0.0967257	-3.52146	serine/threonine kinase 36 [Source:MGI Symbol;Acc:MGI:1920831]
ENSMUSG00000019647	Sema6a	-0.341006	0.78949	0.00196209	0.0319919	430.66	0.110147	-3.09591	sema domain, transmembrane domain (TM), and cytoplasmic domain, (semaphorin) 6A [Source:MGI Symbol;Acc:MGI:1203727]
ENSMUSG00000043067	Dpy19l1	-0.341756	0.78908	5.98539e-05	0.0026948	1833.09	0.0851541	-4.01339	dpy-19-like 1 (C. elegans) [Source:MGI Symbol;Acc:MGI:1915685]
ENSMUSG00000022372	Sla	-0.341874	0.789016	5.5377e-05	0.00255373	174.299	0.0847967	-4.03169	src-like adaptor [Source:MGI Symbol;Acc:MGI:104295]
ENSMUSG00000013846	St3gal1	-0.34214	0.78887	0.000514008	0.0127246	575.387	0.0985043	-3.47335	ST3 beta-galactoside alpha-2,3-sialyltransferase 1 [Source:MGI Symbol;Acc:MGI:98304]
ENSMUSG00000027820	Mme	-0.343157	0.788314	4.57499e-05	0.00224201	131.611	0.0841827	-4.07634	membrane metallo endopeptidase [Source:MGI Symbol;Acc:MGI:97004]
ENSMUSG00000046613	Vwa5b2	-0.344272	0.787706	9.36411e-05	0.00373717	823.205	0.0881278	-3.9065	von Willebrand factor A domain containing 5B2 [Source:MGI Symbol;Acc:MGI:2681859]
ENSMUSG00000000058	Cav2	-0.344602	0.787525	0.000286611	0.00827179	866.738	0.0950073	-3.62711	caveolin 2 [Source:MGI Symbol;Acc:MGI:107571]
ENSMUSG00000003949	Hlf	-0.346795	0.786329	4.20402e-05	0.00211463	3608.8	0.0846673	-4.09597	hepatic leukemia factor [Source:MGI Symbol;Acc:MGI:96108]
ENSMUSG00000033361	Prrg3	-0.347398	0.786	1.46564e-07	3.70742e-05	780.808	0.0660852	-5.25682	proline rich Gla (G-carboxyglutamic acid) 3 (transmembrane) [Source:MGI Symbol;Acc:MGI:2685214]
ENSMUSG00000067212	H2-T23	-0.347943	0.785703	0.000148423	0.00514072	205.912	0.0917162	-3.79369	histocompatibility 2, T region locus 23 [Source:MGI Symbol;Acc:MGI:95957]
ENSMUSG00000035131	Brinp3	-0.350487	0.78432	0.0021234	0.0333864	397.939	0.114076	-3.07241	bone morphogenetic protein/retinoic acid inducible neural specific 3 [Source:MGI Symbol;Acc:MGI:2443035]
ENSMUSG00000054457	9430021M05Rik	-0.350579	0.784269	0.00364908	0.0486594	55.5429	0.120598	-2.907	RIKEN cDNA 9430021M05 gene [Source:MGI Symbol;Acc:MGI:1924538]
ENSMUSG00000027210	Meis2	-0.351586	0.783722	4.7515e-05	0.00230877	1540.55	0.0864374	-4.06753	Meis homeobox 2 [Source:MGI Symbol;Acc:MGI:108564]
ENSMUSG00000054855	Rnd1	-0.352958	0.782977	0.000587382	0.0139156	165.553	0.102682	-3.43737	Rho family GTPase 1 [Source:MGI Symbol;Acc:MGI:2444878]
ENSMUSG00000038718	Pbx3	-0.353187	0.782853	0.000289024	0.00831677	178.4	0.0974324	-3.62494	pre B cell leukemia homeobox 3 [Source:MGI Symbol;Acc:MGI:97496]
ENSMUSG00000039994	Timeless	-0.355214	0.781753	5.14297e-05	0.00243033	106.044	0.0877282	-4.04903	timeless circadian clock 1 [Source:MGI Symbol;Acc:MGI:1321393]
ENSMUSG00000026185	Igfbp5	-0.356114	0.781266	1.10399e-05	0.000840255	4427.74	0.0810135	-4.39573	insulin-like growth factor binding protein 5 [Source:MGI Symbol;Acc:MGI:96440]
ENSMUSG00000009687	Fxyd5	-0.356502	0.781056	3.01341e-06	0.000334874	238.605	0.0763403	-4.6699	FXYD domain-containing ion transport regulator 5 [Source:MGI Symbol;Acc:MGI:1201785]
ENSMUSG00000050222	Il17d	-0.35798	0.780256	0.000102123	0.00397649	176.479	0.0921324	-3.88549	interleukin 17D [Source:MGI Symbol;Acc:MGI:2446510]
ENSMUSG00000048965	Mrgpre	-0.358005	0.780243	0.000232892	0.00716916	162.776	0.097274	-3.68037	MAS-related GPR, member E [Source:MGI Symbol;Acc:MGI:2441884]
ENSMUSG00000005583	Mef2c	-0.35827	0.780099	0.000952512	0.0193895	3275.48	0.108429	-3.30419	myocyte enhancer factor 2C [Source:MGI Symbol;Acc:MGI:99458]
ENSMUSG00000045377	Tmem88	-0.358419	0.780019	0.00200915	0.0324806	45.658	0.116035	-3.08888	transmembrane protein 88 [Source:MGI Symbol;Acc:MGI:1914270]
ENSMUSG00000049191	Rtl5	-0.359474	0.779449	3.69249e-05	0.00195861	358.118	0.0871256	-4.12592	retrotransposon Gag like 5 [Source:MGI Symbol;Acc:MGI:3045324]
ENSMUSG00000028546	Elavl4	-0.359706	0.779323	1.67971e-11	4.12752e-08	1757.01	0.0534365	-6.73146	ELAV like RNA binding protein 4 [Source:MGI Symbol;Acc:MGI:107427]
ENSMUSG00000015947	Fcgr1	-0.361173	0.778531	0.000847703	0.0180462	82.9468	0.108242	-3.33673	Fc receptor, IgG, high affinity I [Source:MGI Symbol;Acc:MGI:95498]
ENSMUSG00000017466	Timp2	-0.361612	0.778294	0.000347242	0.00960122	6161.45	0.101087	-3.57724	tissue inhibitor of metalloproteinase 2 [Source:MGI Symbol;Acc:MGI:98753]
ENSMUSG00000037278	Tmem97	-0.361946	0.778114	2.54796e-05	0.00151129	191.938	0.0859625	-4.21051	transmembrane protein 97 [Source:MGI Symbol;Acc:MGI:1916321]
ENSMUSG00000030047	Arhgap25	-0.362083	0.77804	0.00137495	0.0247909	102.608	0.113156	-3.19986	Rho GTPase activating protein 25 [Source:MGI Symbol;Acc:MGI:2443687]
ENSMUSG00000021260	Hhipl1	-0.362538	0.777795	0.000992671	0.0199933	69.6861	0.110107	-3.2926	hedgehog interacting protein-like 1 [Source:MGI Symbol;Acc:MGI:1919265]
ENSMUSG00000056158	Car10	-0.362935	0.777581	0.000123922	0.00448483	969.774	0.0945578	-3.83823	carbonic anhydrase 10 [Source:MGI Symbol;Acc:MGI:1919855]
ENSMUSG00000025475	Adgra1	-0.364683	0.77664	5.44019e-05	0.00252375	1411.92	0.0903605	-4.03586	adhesion G protein-coupled receptor A1 [Source:MGI Symbol;Acc:MGI:1277167]
ENSMUSG00000074818	Pdzd7	-0.365334	0.776289	2.17299e-05	0.00140517	90.8458	0.0860351	-4.24633	PDZ domain containing 7 [Source:MGI Symbol;Acc:MGI:3608325]
ENSMUSG00000034226	Rhov	-0.365335	0.776288	2.8361e-05	0.00161632	119.248	0.0872705	-4.18624	ras homolog family member V [Source:MGI Symbol;Acc:MGI:2444227]
ENSMUSG00000022309	Angpt1	-0.366423	0.775704	7.98204e-05	0.00332364	212.603	0.0928842	-3.94494	angiopoietin 1 [Source:MGI Symbol;Acc:MGI:108448]
ENSMUSG00000020701	Tmem132e	-0.366867	0.775465	0.000521649	0.0127819	202.084	0.105744	-3.46939	transmembrane protein 132E [Source:MGI Symbol;Acc:MGI:2685490]
ENSMUSG00000032060	Cryab	-0.368526	0.774574	0.0023665	0.0358645	1581.64	0.121229	-3.03991	crystallin, alpha B [Source:MGI Symbol;Acc:MGI:88516]
ENSMUSG00000053093	Myh7	-0.368591	0.774539	0.000673224	0.015197	248.728	0.108401	-3.40026	myosin, heavy polypeptide 7, cardiac muscle, beta [Source:MGI Symbol;Acc:MGI:2155600]
ENSMUSG00000020241	Col6a2	-0.373216	0.772059	0.00234487	0.0356308	335.253	0.122661	-3.04267	collagen, type VI, alpha 2 [Source:MGI Symbol;Acc:MGI:88460]
ENSMUSG00000049122	Frmd3	-0.373305	0.772012	0.00163915	0.0282799	78.32	0.118553	-3.14885	FERM domain containing 3 [Source:MGI Symbol;Acc:MGI:2442466]
ENSMUSG00000025213	Kazald1	-0.374444	0.771403	0.00342902	0.0467252	59.7539	0.127953	-2.92641	Kazal-type serine peptidase inhibitor domain 1 [Source:MGI Symbol;Acc:MGI:2147606]
ENSMUSG00000024049	Myom1	-0.375548	0.770813	0.000576072	0.0138009	56.5936	0.109087	-3.44264	myomesin 1 [Source:MGI Symbol;Acc:MGI:1341430]
ENSMUSG00000047904	Sstr2	-0.376682	0.770207	0.00183531	0.0306655	178.052	0.1209	-3.11566	somatostatin receptor 2 [Source:MGI Symbol;Acc:MGI:98328]
ENSMUSG00000037469	Acp7	-0.377199	0.769931	0.00190158	0.0313605	50.1737	0.121474	-3.10519	acid phosphatase 7, tartrate resistant [Source:MGI Symbol;Acc:MGI:2142121]
ENSMUSG00000068876	Cgn	-0.37831	0.769338	0.000103363	0.0040044	96.2639	0.0974384	-3.88256	cingulin [Source:MGI Symbol;Acc:MGI:1927237]
ENSMUSG00000001901	Kcnh6	-0.381626	0.767572	0.000941862	0.0192539	50.4644	0.115387	-3.30734	potassium voltage-gated channel, subfamily H (eag-related), member 6 [Source:MGI Symbol;Acc:MGI:2684139]
ENSMUSG00000062300	Nectin2	-0.382934	0.766877	6.45454e-06	0.00058434	98.6653	0.0848902	-4.51093	nectin cell adhesion molecule 2 [Source:MGI Symbol;Acc:MGI:97822]
ENSMUSG00000044456	Rin3	-0.383903	0.766362	0.000485759	0.0122027	66.5975	0.110048	-3.48849	Ras and Rab interactor 3 [Source:MGI Symbol;Acc:MGI:2385708]
ENSMUSG00000001985	Grik3	-0.388486	0.763931	7.6892e-05	0.00324171	1230.86	0.0982543	-3.95389	glutamate receptor, ionotropic, kainate 3 [Source:MGI Symbol;Acc:MGI:95816]
ENSMUSG00000039384	Dusp10	-0.388533	0.763906	8.08931e-06	0.000688833	107.087	0.0870602	-4.46281	dual specificity phosphatase 10 [Source:MGI Symbol;Acc:MGI:1927070]
ENSMUSG00000023927	Satb1	-0.389988	0.763136	6.21954e-06	0.000569055	2549.59	0.0863036	-4.51879	special AT-rich sequence binding protein 1 [Source:MGI Symbol;Acc:MGI:105084]
ENSMUSG00000022376	Adcy8	-0.390385	0.762926	0.000615074	0.0141858	576.4	0.113985	-3.42488	adenylate cyclase 8 [Source:MGI Symbol;Acc:MGI:1341110]
ENSMUSG00000042846	Lrrtm3	-0.391122	0.762536	8.54363e-05	0.00351576	431.579	0.0995572	-3.92862	leucine rich repeat transmembrane neuronal 3 [Source:MGI Symbol;Acc:MGI:2389177]
ENSMUSG00000021366	Hivep1	-0.39145	0.762363	0.00017246	0.00577806	1333.16	0.104212	-3.75628	human immunodeficiency virus type I enhancer binding protein 1 [Source:MGI Symbol;Acc:MGI:96100]
ENSMUSG00000038587	Akap12	-0.394659	0.760669	0.000203199	0.00645014	532.575	0.106234	-3.71501	A kinase (PRKA) anchor protein (gravin) 12 [Source:MGI Symbol;Acc:MGI:1932576]
ENSMUSG00000020052	Ascl1	-0.395285	0.760339	0.000347745	0.00960122	143.654	0.110512	-3.57686	achaete-scute family bHLH transcription factor 1 [Source:MGI Symbol;Acc:MGI:96919]
ENSMUSG00000031210	Gpr165	-0.395502	0.760225	0.000494827	0.0123714	79.9643	0.113534	-3.48354	G protein-coupled receptor 165 [Source:MGI Symbol;Acc:MGI:1923456]
ENSMUSG00000028337	Coro2a	-0.398092	0.758861	5.27793e-08	1.78011e-05	524.528	0.0731561	-5.44168	coronin, actin binding protein 2A [Source:MGI Symbol;Acc:MGI:1345966]
ENSMUSG00000028626	Col9a2	-0.399218	0.758269	0.000397042	0.0105557	79.8332	0.112708	-3.54204	collagen, type IX, alpha 2 [Source:MGI Symbol;Acc:MGI:88466]
ENSMUSG00000028977	Casz1	-0.402042	0.756786	0.00130616	0.0241421	123.917	0.125067	-3.21462	castor zinc finger 1 [Source:MGI Symbol;Acc:MGI:1196251]
ENSMUSG00000039313	Minar1	-0.404988	0.755243	0.00340648	0.0465505	35.5869	0.138294	-2.92846	membrane integral NOTCH2 associated receptor 1 [Source:MGI Symbol;Acc:MGI:2667167]
ENSMUSG00000033966	Cdkl4	-0.405725	0.754857	7.68144e-10	7.34047e-07	541.734	0.0659569	-6.15137	cyclin-dependent kinase-like 4 [Source:MGI Symbol;Acc:MGI:3587025]
ENSMUSG00000000901	Mmp11	-0.40783	0.753756	0.00136617	0.0246844	45.9079	0.127379	-3.2017	matrix metallopeptidase 11 [Source:MGI Symbol;Acc:MGI:97008]
ENSMUSG00000030340	Scnn1a	-0.408523	0.753394	0.000326167	0.00915235	180.431	0.113681	-3.59358	sodium channel, nonvoltage-gated 1 alpha [Source:MGI Symbol;Acc:MGI:101782]
ENSMUSG00000027490	E2f1	-0.411106	0.752047	6.78322e-07	0.00011038	143.642	0.0827595	-4.96747	E2F transcription factor 1 [Source:MGI Symbol;Acc:MGI:101941]
ENSMUSG00000021303	Gng4	-0.413985	0.750547	3.92625e-06	0.000401996	646.01	0.0896994	-4.61525	guanine nucleotide binding protein (G protein), gamma 4 [Source:MGI Symbol;Acc:MGI:102703]
ENSMUSG00000039661	Dusp26	-0.418594	0.748154	4.69286e-07	8.40853e-05	958.61	0.0830797	-5.03846	dual specificity phosphatase 26 (putative) [Source:MGI Symbol;Acc:MGI:1914209]
ENSMUSG00000007944	Ttc9b	-0.418853	0.748019	1.4422e-07	3.70742e-05	895.43	0.0796331	-5.25979	tetratricopeptide repeat domain 9B [Source:MGI Symbol;Acc:MGI:1920282]
ENSMUSG00000027489	Necab3	-0.420128	0.747358	2.97423e-05	0.00167189	444.559	0.100619	-4.17543	N-terminal EF-hand calcium binding protein 3 [Source:MGI Symbol;Acc:MGI:1861721]
ENSMUSG00000050840	Cdh20	-0.4204	0.747217	0.000441665	0.0114203	478.141	0.119641	-3.51385	cadherin 20 [Source:MGI Symbol;Acc:MGI:1346069]
ENSMUSG00000028364	Tnc	-0.421639	0.746576	0.00181226	0.0303827	90.5947	0.135167	-3.11939	tenascin C [Source:MGI Symbol;Acc:MGI:101922]
ENSMUSG00000027864	Ptgfrn	-0.421968	0.746405	4.20443e-05	0.00211463	303.234	0.103021	-4.09595	prostaglandin F2 receptor negative regulator [Source:MGI Symbol;Acc:MGI:1277114]
ENSMUSG00000024647	Cbln2	-0.424103	0.745302	0.00132258	0.0242018	248.289	0.132077	-3.21103	cerebellin 2 precursor protein [Source:MGI Symbol;Acc:MGI:88282]
ENSMUSG00000030785	Cox6a2	-0.424694	0.744997	0.000402243	0.010661	80.1482	0.120017	-3.53861	cytochrome c oxidase subunit 6A2 [Source:MGI Symbol;Acc:MGI:104649]
ENSMUSG00000035314	Gdpd5	-0.425611	0.744523	2.99681e-09	2.24123e-06	356.879	0.0717511	-5.93177	glycerophosphodiester phosphodiesterase domain containing 5 [Source:MGI Symbol;Acc:MGI:2686926]
ENSMUSG00000027716	Trpc3	-0.426538	0.744045	0.000142467	0.00498698	154.408	0.112133	-3.80385	transient receptor potential cation channel, subfamily C, member 3 [Source:MGI Symbol;Acc:MGI:109526]
ENSMUSG00000030748	Il4ra	-0.427385	0.743608	2.83779e-05	0.00161632	126.12	0.102096	-4.18611	interleukin 4 receptor, alpha [Source:MGI Symbol;Acc:MGI:105367]
ENSMUSG00000029868	Trpv6	-0.431063	0.741715	0.000874376	0.0184393	76.6002	0.129522	-3.32811	transient receptor potential cation channel, subfamily V, member 6 [Source:MGI Symbol;Acc:MGI:1927259]
ENSMUSG00000039488	Cntn5	-0.43239	0.741033	0.00129084	0.0240078	99.4555	0.134366	-3.21801	contactin 5 [Source:MGI Symbol;Acc:MGI:3042287]
ENSMUSG00000046844	Vat1l	-0.436997	0.738671	0.000379523	0.0102322	442.909	0.122962	-3.55393	vesicle amine transport protein 1 like [Source:MGI Symbol;Acc:MGI:2142534]
ENSMUSG00000021822	Plau	-0.43701	0.738664	0.00297048	0.0419315	69.5712	0.147103	-2.97078	plasminogen activator, urokinase [Source:MGI Symbol;Acc:MGI:97611]
ENSMUSG00000040972	Igsf21	-0.441716	0.736258	3.45997e-06	0.000367376	496.344	0.095168	-4.64144	immunoglobulin superfamily, member 21 [Source:MGI Symbol;Acc:MGI:2681842]
ENSMUSG00000027331	Knstrn	-0.444212	0.734986	0.00119114	0.0226146	36.7477	0.13706	-3.24099	kinetochore-localized astrin/SPAG5 binding [Source:MGI Symbol;Acc:MGI:1289298]
ENSMUSG00000030123	Plxnd1	-0.446204	0.733971	0.000113581	0.0042288	1001.89	0.115609	-3.85958	plexin D1 [Source:MGI Symbol;Acc:MGI:2154244]
ENSMUSG00000031872	Bean1	-0.447969	0.733074	1.03008e-05	0.00080906	183.439	0.101563	-4.41076	brain expressed, associated with Nedd4, 1 [Source:MGI Symbol;Acc:MGI:1929597]
ENSMUSG00000047228	A2ml1	-0.44833	0.732891	1.03993e-05	0.000809402	154.411	0.101692	-4.4087	alpha-2-macroglobulin like 1 [Source:MGI Symbol;Acc:MGI:3039594]
ENSMUSG00000035033	Tbr1	-0.448423	0.732843	5.55616e-07	9.47949e-05	1169.05	0.0895765	-5.00604	T-box brain gene 1 [Source:MGI Symbol;Acc:MGI:107404]
ENSMUSG00000035773	Kiss1r	-0.450033	0.732026	7.06471e-07	0.00011357	121.077	0.0907403	-4.95958	KISS1 receptor [Source:MGI Symbol;Acc:MGI:2148793]
ENSMUSG00000044499	Hs3st5	-0.451526	0.731269	0.00231634	0.0353612	36.2412	0.148218	-3.04635	heparan sulfate (glucosamine) 3-O-sulfotransferase 5 [Source:MGI Symbol;Acc:MGI:2441996]
ENSMUSG00000026826	Nr4a2	-0.452763	0.730642	1.45244e-06	0.000187845	1636.09	0.0939797	-4.81767	nuclear receptor subfamily 4, group A, member 2 [Source:MGI Symbol;Acc:MGI:1352456]
ENSMUSG00000050390	C77080	-0.456556	0.728724	0.000128285	0.0045876	342.452	0.119214	-3.82973	expressed sequence C77080 [Source:MGI Symbol;Acc:MGI:2140651]
ENSMUSG00000029516	Cit	-0.458683	0.72765	2.20213e-06	0.000263047	1705.66	0.0968927	-4.73393	citron [Source:MGI Symbol;Acc:MGI:105313]
ENSMUSG00000066705	Fxyd6	-0.460531	0.726719	9.58244e-06	0.000777488	1759.64	0.104042	-4.42639	FXYD domain-containing ion transport regulator 6 [Source:MGI Symbol;Acc:MGI:1890226]
ENSMUSG00000006342	Susd2	-0.463268	0.725341	0.000392372	0.0104801	89.9455	0.130676	-3.54516	sushi domain containing 2 [Source:MGI Symbol;Acc:MGI:1918983]
ENSMUSG00000051146	Camk2n2	-0.468729	0.722601	3.03424e-07	5.99907e-05	1105.08	0.0915253	-5.12131	calcium/calmodulin-dependent protein kinase II inhibitor 2 [Source:MGI Symbol;Acc:MGI:1920297]
ENSMUSG00000035274	Tpbg	-0.470944	0.721492	0.0011602	0.0223217	122.276	0.144973	-3.24849	trophoblast glycoprotein [Source:MGI Symbol;Acc:MGI:1341264]
ENSMUSG00000028832	Stmn1	-0.471983	0.720973	1.02238e-06	0.000145703	4308.12	0.0965737	-4.88728	stathmin 1 [Source:MGI Symbol;Acc:MGI:96739]
ENSMUSG00000046321	Hs3st2	-0.473155	0.720388	6.99337e-06	0.000615137	205.419	0.105288	-4.49389	heparan sulfate (glucosamine) 3-O-sulfotransferase 2 [Source:MGI Symbol;Acc:MGI:1333802]
ENSMUSG00000022537	Tmem44	-0.475246	0.719344	7.33292e-07	0.000115745	1593.74	0.0959642	-4.95233	transmembrane protein 44 [Source:MGI Symbol;Acc:MGI:1924489]
ENSMUSG00000032332	Col12a1	-0.477358	0.718292	3.11773e-05	0.00172994	267.925	0.11462	-4.16469	collagen, type XII, alpha 1 [Source:MGI Symbol;Acc:MGI:88448]
ENSMUSG00000046341	Gm11223	-0.478877	0.717536	2.95758e-07	5.9155e-05	2337.55	0.0934188	-5.12613	predicted gene 11223 [Source:MGI Symbol;Acc:MGI:3651631]
ENSMUSG00000049112	Oxtr	-0.479182	0.717384	0.000592095	0.0139515	243.855	0.139491	-3.43521	oxytocin receptor [Source:MGI Symbol;Acc:MGI:109147]
ENSMUSG00000029090	Adgra3	-0.482283	0.715844	1.07282e-07	2.97637e-05	398.683	0.0907581	-5.31394	adhesion G protein-coupled receptor A3 [Source:MGI Symbol;Acc:MGI:1917943]
ENSMUSG00000033774	Npbwr1	-0.487567	0.713227	3.90463e-05	0.00203526	70.216	0.118542	-4.11305	neuropeptides B/W receptor 1 [Source:MGI Symbol;Acc:MGI:891989]
ENSMUSG00000016918	Sulf1	-0.490749	0.711656	0.00239721	0.0362342	141.301	0.161642	-3.03602	sulfatase 1 [Source:MGI Symbol;Acc:MGI:2138563]
ENSMUSG00000070366	Plpp4	-0.493286	0.710405	6.10196e-06	0.0005643	80.4394	0.109066	-4.52283	phospholipid phosphatase 4 [Source:MGI Symbol;Acc:MGI:2685936]
ENSMUSG00000037474	Dtl	-0.496168	0.708988	0.00379286	0.0498191	86.2768	0.171394	-2.89489	denticleless E3 ubiquitin protein ligase [Source:MGI Symbol;Acc:MGI:1924093]
ENSMUSG00000041782	Lad1	-0.497067	0.708546	0.00137735	0.0247954	54.6735	0.155365	-3.19936	ladinin [Source:MGI Symbol;Acc:MGI:109343]
ENSMUSG00000039137	Whrn	-0.498475	0.707855	3.38971e-05	0.00185689	506.914	0.120243	-4.14557	whirlin [Source:MGI Symbol;Acc:MGI:2682003]
ENSMUSG00000030092	Cntn6	-0.500187	0.707015	0.000197387	0.00633443	194.283	0.134374	-3.72234	contactin 6 [Source:MGI Symbol;Acc:MGI:1858223]
ENSMUSG00000036578	Fxyd7	-0.502783	0.705744	6.16597e-08	1.96409e-05	798.333	0.0928685	-5.41392	FXYD domain-containing ion transport regulator 7 [Source:MGI Symbol;Acc:MGI:1889006]
ENSMUSG00000039252	Lgi2	-0.50503	0.704646	1.34503e-06	0.000179348	379.59	0.104496	-4.83298	leucine-rich repeat LGI family, member 2 [Source:MGI Symbol;Acc:MGI:2180196]
ENSMUSG00000033063	Cntnap3	-0.510235	0.702108	7.57986e-05	0.00321929	160.958	0.128935	-3.95731	contactin associated protein-like 3 [Source:MGI Symbol;Acc:MGI:3588199]
ENSMUSG00000018634	Crhr1	-0.514995	0.699795	5.69119e-06	0.000534941	234.62	0.113496	-4.53755	corticotropin releasing hormone receptor 1 [Source:MGI Symbol;Acc:MGI:88498]
ENSMUSG00000046182	Gsg1l	-0.516129	0.699246	3.58016e-06	0.000375811	1110.43	0.11137	-4.63438	GSG1-like [Source:MGI Symbol;Acc:MGI:2685483]
ENSMUSG00000024610	Cd74	-0.516277	0.699174	0.00374915	0.0494549	89.9039	0.178117	-2.89853	CD74 antigen (invariant polypeptide of major histocompatibility complex, class II antigen-associated) [Source:MGI Symbol;Acc:MGI:96534]
ENSMUSG00000023963	Cyp39a1	-0.520797	0.696987	0.00220224	0.0341576	25.0816	0.170111	-3.06151	cytochrome P450, family 39, subfamily a, polypeptide 1 [Source:MGI Symbol;Acc:MGI:1927096]
ENSMUSG00000028661	Epha8	-0.520931	0.696922	1.9128e-06	0.000231705	101.761	0.109383	-4.76243	Eph receptor A8 [Source:MGI Symbol;Acc:MGI:109378]
ENSMUSG00000024331	Dsc2	-0.521379	0.696705	0.00307855	0.0430521	27.0142	0.176154	-2.95978	desmocollin 2 [Source:MGI Symbol;Acc:MGI:103221]
ENSMUSG00000034282	Evpl	-0.525349	0.694791	0.000989134	0.0199696	136.951	0.159506	-3.2936	envoplakin [Source:MGI Symbol;Acc:MGI:107507]
ENSMUSG00000084938	BB557941	-0.527221	0.69389	0.00354065	0.0476902	22.8627	0.180776	-2.91643	expressed sequence BB557941 [Source:MGI Symbol;Acc:MGI:3034820]
ENSMUSG00000039735	Fnbp1l	-0.528695	0.693181	1.64858e-08	8.02106e-06	1454.51	0.0936517	-5.64534	formin binding protein 1-like [Source:MGI Symbol;Acc:MGI:1925642]
ENSMUSG00000062561	Gm10118	-0.530815	0.692164	0.000233499	0.00717217	34.5401	0.144255	-3.67971	predicted gene 10118 [Source:MGI Symbol;Acc:MGI:3642340]
ENSMUSG00000031026	Trim66	-0.531149	0.692003	5.56612e-07	9.47949e-05	625.908	0.106109	-5.00569	tripartite motif-containing 66 [Source:MGI Symbol;Acc:MGI:2152406]
ENSMUSG00000031297	Slc7a3	-0.533771	0.690747	0.000336527	0.00938186	119.054	0.148872	-3.58543	solute carrier family 7 (cationic amino acid transporter, y+ system), member 3 [Source:MGI Symbol;Acc:MGI:1100521]
ENSMUSG00000030110	Ret	-0.534926	0.690194	0.000213678	0.00670706	81.7582	0.144486	-3.70227	ret proto-oncogene [Source:MGI Symbol;Acc:MGI:97902]
ENSMUSG00000026475	Rgs16	-0.535007	0.690155	4.51578e-08	1.65268e-05	167.873	0.0978183	-5.46939	regulator of G-protein signaling 16 [Source:MGI Symbol;Acc:MGI:108407]
ENSMUSG00000052301	Doc2a	-0.537844	0.688799	1.64666e-08	8.02106e-06	178.003	0.0952689	-5.64554	double C2, alpha [Source:MGI Symbol;Acc:MGI:109446]
ENSMUSG00000061702	Tmem91	-0.539833	0.687851	7.55593e-08	2.32089e-05	183.517	0.100389	-5.37742	transmembrane protein 91 [Source:MGI Symbol;Acc:MGI:2443589]
ENSMUSG00000074673	Ttll9	-0.540732	0.687422	0.00313501	0.0435584	21.1269	0.18304	-2.95418	tubulin tyrosine ligase-like family, member 9 [Source:MGI Symbol;Acc:MGI:1913589]
ENSMUSG00000026437	Cdk18	-0.540868	0.687357	2.95526e-07	5.9155e-05	530.381	0.105509	-5.12628	cyclin-dependent kinase 18 [Source:MGI Symbol;Acc:MGI:97518]
ENSMUSG00000051920	Rspo2	-0.547546	0.684183	2.83531e-06	0.000327317	657.171	0.116937	-4.6824	R-spondin 2 [Source:MGI Symbol;Acc:MGI:1922667]
ENSMUSG00000029334	Prkg2	-0.548014	0.683961	0.000146448	0.00508898	119.562	0.144328	-3.79702	protein kinase, cGMP-dependent, type II [Source:MGI Symbol;Acc:MGI:108173]
ENSMUSG00000059203	Il1rapl2	-0.548938	0.683523	0.00265832	0.0388164	53.5792	0.182692	-3.00471	interleukin 1 receptor accessory protein-like 2 [Source:MGI Symbol;Acc:MGI:1913106]
ENSMUSG00000079523	Tmsb10	-0.551522	0.6823	5.62783e-08	1.86162e-05	1067.03	0.101565	-5.43024	thymosin, beta 10 [Source:MGI Symbol;Acc:MGI:109146]
ENSMUSG00000021278	Amn	-0.55313	0.68154	0.000185852	0.00605462	150.713	0.147994	-3.73751	amnionless [Source:MGI Symbol;Acc:MGI:1934943]
ENSMUSG00000027577	Chrna4	-0.554584	0.680853	7.44564e-07	0.00011643	669.849	0.112052	-4.94936	cholinergic receptor, nicotinic, alpha polypeptide 4 [Source:MGI Symbol;Acc:MGI:87888]
ENSMUSG00000021363	Mak	-0.557804	0.679335	0.000130547	0.00460833	32.705	0.145815	-3.82542	male germ cell-associated kinase [Source:MGI Symbol;Acc:MGI:96913]
ENSMUSG00000036815	Dpp10	-0.560047	0.67828	4.15263e-07	7.84939e-05	1375.12	0.110641	-5.06182	dipeptidylpeptidase 10 [Source:MGI Symbol;Acc:MGI:2442409]
ENSMUSG00000035431	Sstr1	-0.560365	0.678131	1.0146e-05	0.000807973	218.513	0.126951	-4.41404	somatostatin receptor 1 [Source:MGI Symbol;Acc:MGI:98327]
ENSMUSG00000086034	Gm15201	-0.560699	0.677974	0.00336396	0.0460803	20.0995	0.191211	-2.93236	predicted gene 15201 [Source:MGI Symbol;Acc:MGI:3705207]
ENSMUSG00000039539	Sgcz	-0.565835	0.675564	0.00198701	0.0322384	25.6089	0.18299	-3.09217	sarcoglycan zeta [Source:MGI Symbol;Acc:MGI:2388820]
ENSMUSG00000026697	Myoc	-0.567159	0.674945	7.33458e-07	0.000115745	188.188	0.114525	-4.95229	myocilin [Source:MGI Symbol;Acc:MGI:1202864]
ENSMUSG00000035357	Pdzrn3	-0.572696	0.672359	4.07273e-07	7.81952e-05	300.565	0.113058	-5.06553	PDZ domain containing RING finger 3 [Source:MGI Symbol;Acc:MGI:1933157]
ENSMUSG00000034758	Tle6	-0.573766	0.671861	5.17193e-05	0.00243067	42.7706	0.14175	-4.04772	transducin-like enhancer of split 6 [Source:MGI Symbol;Acc:MGI:2149593]
ENSMUSG00000048905	4930539E08Rik	-0.575025	0.671275	5.80458e-05	0.0026484	123.643	0.143019	-4.02062	RIKEN cDNA 4930539E08 gene [Source:MGI Symbol;Acc:MGI:1925441]
ENSMUSG00000038457	Tmem255b	-0.577144	0.670289	0.000359209	0.00976812	30.42	0.161739	-3.56837	transmembrane protein 255B [Source:MGI Symbol;Acc:MGI:2685533]
ENSMUSG00000042529	Kcnj12	-0.578727	0.669554	6.85881e-09	4.25784e-06	120.817	0.0998779	-5.79435	potassium inwardly-rectifying channel, subfamily J, member 12 [Source:MGI Symbol;Acc:MGI:108495]
ENSMUSG00000032492	Pth1r	-0.57875	0.669544	1.53175e-07	3.81851e-05	163.991	0.110265	-5.2487	parathyroid hormone 1 receptor [Source:MGI Symbol;Acc:MGI:97801]
ENSMUSG00000048138	Dmrt2	-0.582093	0.667994	0.00122489	0.023077	25.9255	0.180046	-3.23302	doublesex and mab-3 related transcription factor 2 [Source:MGI Symbol;Acc:MGI:1330307]
ENSMUSG00000022419	Deptor	-0.58248	0.667815	8.18718e-07	0.00012612	394.664	0.11813	-4.93085	DEP domain containing MTOR-interacting protein [Source:MGI Symbol;Acc:MGI:2146322]
ENSMUSG00000024211	Grm8	-0.5829	0.667621	2.39641e-07	5.17929e-05	187.894	0.112842	-5.16562	glutamate receptor, metabotropic 8 [Source:MGI Symbol;Acc:MGI:1351345]
ENSMUSG00000030669	Calca	-0.59074	0.664002	0.000859192	0.0182231	33.1844	0.177241	-3.33299	calcitonin/calcitonin-related polypeptide, alpha [Source:MGI Symbol;Acc:MGI:2151253]
ENSMUSG00000022246	Rai14	-0.593367	0.662794	2.53944e-05	0.00151129	177.834	0.1409	-4.21127	retinoic acid induced 14 [Source:MGI Symbol;Acc:MGI:1922896]
ENSMUSG00000009092	Derl3	-0.594082	0.662466	0.00062562	0.0143548	28.1558	0.173695	-3.42026	Der1-like domain family, member 3 [Source:MGI Symbol;Acc:MGI:1917627]
ENSMUSG00000040536	Necab1	-0.599225	0.660108	2.42966e-09	1.99013e-06	2462.66	0.100438	-5.96612	N-terminal EF-hand calcium binding protein 1 [Source:MGI Symbol;Acc:MGI:1916602]
ENSMUSG00000003665	Has1	-0.606181	0.656934	0.000914216	0.019015	23.0921	0.182823	-3.31568	hyaluronan synthase 1 [Source:MGI Symbol;Acc:MGI:106590]
ENSMUSG00000063239	Grm4	-0.60833	0.655956	3.92464e-05	0.00203608	277.991	0.147945	-4.11187	glutamate receptor, metabotropic 4 [Source:MGI Symbol;Acc:MGI:1351341]
ENSMUSG00000037568	Vash2	-0.608841	0.655723	3.26161e-06	0.000352849	49.504	0.130832	-4.65362	vasohibin 2 [Source:MGI Symbol;Acc:MGI:2444826]
ENSMUSG00000046761	Fam83h	-0.608872	0.655709	9.87173e-05	0.00389753	34.4745	0.156373	-3.89372	family with sequence similarity 83, member H [Source:MGI Symbol;Acc:MGI:2145900]
ENSMUSG00000004951	Hspb1	-0.611014	0.654736	0.000740147	0.0162596	64.69	0.181081	-3.37426	heat shock protein 1 [Source:MGI Symbol;Acc:MGI:96240]
ENSMUSG00000042115	Klhdc8a	-0.611415	0.654554	1.73822e-06	0.000215102	232.22	0.127866	-4.7817	kelch domain containing 8A [Source:MGI Symbol;Acc:MGI:2442630]
ENSMUSG00000046818	Ddit4l	-0.613891	0.653432	0.00136205	0.0246617	280.818	0.191687	-3.20258	DNA-damage-inducible transcript 4-like [Source:MGI Symbol;Acc:MGI:1920534]
ENSMUSG00000032033	Barx2	-0.62065	0.650378	0.00380056	0.0498653	22.0578	0.214442	-2.89426	BarH-like homeobox 2 [Source:MGI Symbol;Acc:MGI:109617]
ENSMUSG00000031963	Bmper	-0.623575	0.649061	1.05353e-05	0.000816298	133.82	0.141532	-4.40588	BMP-binding endothelial regulator [Source:MGI Symbol;Acc:MGI:1920480]
ENSMUSG00000029335	Bmp3	-0.628802	0.646713	0.000119265	0.00439228	74.7902	0.163426	-3.84763	bone morphogenetic protein 3 [Source:MGI Symbol;Acc:MGI:88179]
ENSMUSG00000059900	Tmem40	-0.638989	0.642163	0.00212023	0.033367	14.9093	0.207947	-3.07285	transmembrane protein 40 [Source:MGI Symbol;Acc:MGI:2137870]
ENSMUSG00000046854	Pip5kl1	-0.647493	0.638389	4.75793e-08	1.70502e-05	58.0019	0.118586	-5.46013	phosphatidylinositol-4-phosphate 5-kinase-like 1 [Source:MGI Symbol;Acc:MGI:2448520]
ENSMUSG00000046719	Nxph3	-0.652566	0.636148	0.000416255	0.0109146	483.297	0.184886	-3.52956	neurexophilin 3 [Source:MGI Symbol;Acc:MGI:1336188]
ENSMUSG00000021223	Papln	-0.662192	0.631918	5.51509e-06	0.000524117	42.1781	0.145723	-4.54417	papilin, proteoglycan-like sulfated glycoprotein [Source:MGI Symbol;Acc:MGI:2386139]
ENSMUSG00000032908	Sgpp2	-0.670773	0.62817	1.76699e-07	4.2214e-05	228.928	0.128444	-5.22232	sphingosine-1-phosphate phosphotase 2 [Source:MGI Symbol;Acc:MGI:3589109]
ENSMUSG00000030898	Cckbr	-0.689305	0.620153	0.000179684	0.00594374	304.721	0.184011	-3.74599	cholecystokinin B receptor [Source:MGI Symbol;Acc:MGI:99479]
ENSMUSG00000053113	Socs3	-0.693906	0.618178	1.41906e-05	0.000996297	46.7861	0.159853	-4.34089	suppressor of cytokine signaling 3 [Source:MGI Symbol;Acc:MGI:1201791]
ENSMUSG00000048483	Zdhhc22	-0.702302	0.614591	8.39508e-06	0.00069817	101.727	0.157649	-4.45485	zinc finger, DHHC-type containing 22 [Source:MGI Symbol;Acc:MGI:2685108]
ENSMUSG00000028730	Cfap57	-0.702979	0.614302	0.00334864	0.0460119	22.6758	0.239616	-2.93378	cilia and flagella associated protein 57 [Source:MGI Symbol;Acc:MGI:2686209]
ENSMUSG00000031736	Crnde	-0.703767	0.613967	8.80541e-05	0.00358915	24.3066	0.179471	-3.92135	colorectal neoplasia differentially expressed (non-protein coding) [Source:MGI Symbol;Acc:MGI:1918546]
ENSMUSG00000053004	Hrh1	-0.704986	0.613448	1.07555e-05	0.000829617	163.62	0.160173	-4.4014	histamine receptor H1 [Source:MGI Symbol;Acc:MGI:107619]
ENSMUSG00000020374	Rasgef1c	-0.707895	0.612213	0.000802723	0.0173681	65.1128	0.211195	-3.35185	RasGEF domain family, member 1C [Source:MGI Symbol;Acc:MGI:1921813]
ENSMUSG00000013766	Ly6g6e	-0.708137	0.61211	6.38322e-05	0.00282984	46.3503	0.177115	-3.99818	lymphocyte antigen 6 complex, locus G6E [Source:MGI Symbol;Acc:MGI:1917524]
ENSMUSG00000087141	Plcxd2	-0.709492	0.611536	1.77199e-08	8.02106e-06	1058.45	0.125955	-5.6329	phosphatidylinositol-specific phospholipase C, X domain containing 2 [Source:MGI Symbol;Acc:MGI:3647874]
ENSMUSG00000024846	Cst6	-0.720772	0.606773	1.05675e-06	0.000147782	51.5676	0.147676	-4.88077	cystatin E/M [Source:MGI Symbol;Acc:MGI:1920970]
ENSMUSG00000042589	Cux2	-0.724	0.605417	1.32189e-06	0.00017764	785.684	0.149697	-4.83643	cut-like homeobox 2 [Source:MGI Symbol;Acc:MGI:107321]
ENSMUSG00000040016	Ptger3	-0.726095	0.604538	5.9505e-05	0.00269354	31.0086	0.180856	-4.01477	prostaglandin E receptor 3 (subtype EP3) [Source:MGI Symbol;Acc:MGI:97795]
ENSMUSG00000026463	Atp2b4	-0.73228	0.601952	0.000169823	0.00571647	2575.69	0.194748	-3.76013	ATPase, Ca++ transporting, plasma membrane 4 [Source:MGI Symbol;Acc:MGI:88111]
ENSMUSG00000068196	Col8a1	-0.739959	0.598756	0.00157395	0.027458	20.2322	0.234113	-3.16069	collagen, type VIII, alpha 1 [Source:MGI Symbol;Acc:MGI:88463]
ENSMUSG00000036834	Plch1	-0.746444	0.596071	1.24931e-06	0.000170551	261.699	0.15398	-4.84765	phospholipase C, eta 1 [Source:MGI Symbol;Acc:MGI:2683547]
ENSMUSG00000073586	#N/A	-0.747159	0.595775	0.00255256	0.0378506	11.3499	0.247646	-3.01704	#N/A
ENSMUSG00000036545	Adamts2	-0.749574	0.594779	5.31041e-14	4.56722e-10	245.876	0.0996237	-7.52405	a disintegrin-like and metallopeptidase (reprolysin type) with thrombospondin type 1 motif, 2 [Source:MGI Symbol;Acc:MGI:1347356]
ENSMUSG00000029333	#N/A	-0.765324	0.588321	0.000107173	0.00409664	251.099	0.197567	-3.87375	#N/A
ENSMUSG00000025888	Casp1	-0.773201	0.585118	4.1708e-05	0.00211005	100.988	0.188686	-4.09781	caspase 1 [Source:MGI Symbol;Acc:MGI:96544]
ENSMUSG00000032172	Olfm2	-0.775639	0.58413	2.37408e-10	2.72244e-07	705.726	0.122438	-6.33496	olfactomedin 2 [Source:MGI Symbol;Acc:MGI:3045350]
ENSMUSG00000053819	Camk2d	-0.776509	0.583778	1.45954e-07	3.70742e-05	1520.79	0.147693	-5.25759	calcium/calmodulin-dependent protein kinase II, delta [Source:MGI Symbol;Acc:MGI:1341265]
ENSMUSG00000039878	Slc39a5	-0.785637	0.580096	0.00172989	0.0295197	11.4595	0.250756	-3.13307	solute carrier family 39 (metal ion transporter), member 5 [Source:MGI Symbol;Acc:MGI:1919336]
ENSMUSG00000026837	Col5a1	-0.79359	0.576907	0.000239271	0.00727154	499.325	0.216032	-3.67348	collagen, type V, alpha 1 [Source:MGI Symbol;Acc:MGI:88457]
ENSMUSG00000087266	Gm15991	-0.793979	0.576751	0.00375904	0.0495094	8.6127	0.274003	-2.8977	predicted gene 15991 [Source:MGI Symbol;Acc:MGI:3801813]
ENSMUSG00000021217	Tshz3	-0.804541	0.572544	0.0003484	0.00960389	482.7	0.22496	-3.57637	teashirt zinc finger family member 3 [Source:MGI Symbol;Acc:MGI:2442819]
ENSMUSG00000034295	Fhod3	-0.809231	0.570686	1.54561e-06	0.000195485	399.507	0.168406	-4.80525	formin homology 2 domain containing 3 [Source:MGI Symbol;Acc:MGI:1925847]
ENSMUSG00000058183	Mmel1	-0.816045	0.567997	0.000140814	0.00494315	16.5407	0.214369	-3.80673	membrane metallo-endopeptidase-like 1 [Source:MGI Symbol;Acc:MGI:1351603]
ENSMUSG00000034684	Sema3f	-0.81732	0.567495	0.00144408	0.0257224	85.1538	0.25656	-3.18569	sema domain, immunoglobulin domain (Ig), short basic domain, secreted, (semaphorin) 3F [Source:MGI Symbol;Acc:MGI:1096347]
ENSMUSG00000062151	Unc13c	-0.818792	0.566916	0.000319654	0.00901045	574.574	0.227516	-3.59883	unc-13 homolog C [Source:MGI Symbol;Acc:MGI:2149021]
ENSMUSG00000028860	Sytl1	-0.820615	0.5662	0.002177	0.0339189	32.7619	0.267741	-3.06496	synaptotagmin-like 1 [Source:MGI Symbol;Acc:MGI:1933365]
ENSMUSG00000020173	Cobl	-0.821984	0.565663	1.7318e-10	2.48239e-07	751.102	0.128769	-6.38342	cordon-bleu WH2 repeat [Source:MGI Symbol;Acc:MGI:105056]
ENSMUSG00000035429	Ptprh	-0.834527	0.560767	1.37279e-05	0.000983891	28.4289	0.191926	-4.34817	protein tyrosine phosphatase, receptor type, H [Source:MGI Symbol;Acc:MGI:3026877]
ENSMUSG00000025161	Slc16a3	-0.837385	0.559657	1.23547e-07	3.32053e-05	63.9335	0.158351	-5.28817	solute carrier family 16 (monocarboxylic acid transporters), member 3 [Source:MGI Symbol;Acc:MGI:1933438]
ENSMUSG00000045314	Sowahb	-0.846229	0.556237	0.000411592	0.0108254	141.988	0.239553	-3.53254	sosondowah ankyrin repeat domain family member B [Source:MGI Symbol;Acc:MGI:1925338]
ENSMUSG00000046922	Gpr6	-0.849806	0.55486	0.00101592	0.0202489	22.0422	0.258608	-3.28608	G protein-coupled receptor 6 [Source:MGI Symbol;Acc:MGI:2155249]
ENSMUSG00000070803	Cited4	-0.850624	0.554545	0.00108101	0.0212306	27.2055	0.260245	-3.26855	Cbp/p300-interacting transactivator, with Glu/Asp-rich carboxy-terminal domain, 4 [Source:MGI Symbol;Acc:MGI:1861694]
ENSMUSG00000029370	Rassf6	-0.8576	0.55187	0.00121943	0.0230498	9.29276	0.265158	-3.2343	Ras association (RalGDS/AF-6) domain family member 6 [Source:MGI Symbol;Acc:MGI:1920496]
ENSMUSG00000058400	Qrfpr	-0.861068	0.550545	2.88911e-06	0.000328152	46.4817	0.184046	-4.67855	pyroglutamylated RFamide peptide receptor [Source:MGI Symbol;Acc:MGI:2677633]
ENSMUSG00000005148	Klf5	-0.861899	0.550228	5.65298e-06	0.000534269	66.8255	0.189889	-4.53897	Kruppel-like factor 5 [Source:MGI Symbol;Acc:MGI:1338056]
ENSMUSG00000028174	Rpe65	-0.866362	0.548528	0.00139819	0.0250263	10.9565	0.27116	-3.19502	retinal pigment epithelium 65 [Source:MGI Symbol;Acc:MGI:98001]
ENSMUSG00000027568	Ntsr1	-0.867022	0.548278	2.4579e-07	5.21954e-05	119.394	0.167999	-5.16088	neurotensin receptor 1 [Source:MGI Symbol;Acc:MGI:97386]
ENSMUSG00000017417	Plxdc1	-0.867885	0.54795	8.83896e-07	0.000131068	400.433	0.176548	-4.91587	plexin domain containing 1 [Source:MGI Symbol;Acc:MGI:1919574]
ENSMUSG00000020061	Mybpc1	-0.87212	0.546344	0.000354167	0.00969338	53.5857	0.244149	-3.57207	myosin binding protein C, slow-type [Source:MGI Symbol;Acc:MGI:1336213]
ENSMUSG00000057003	Myh4	-0.87236	0.546253	0.000903076	0.0188976	13.6418	0.26283	-3.3191	myosin, heavy polypeptide 4, skeletal muscle [Source:MGI Symbol;Acc:MGI:1339713]
ENSMUSG00000061835	#N/A	-0.898878	0.536304	6.05385e-05	0.00271178	13.6753	0.22412	-4.0107	#N/A
ENSMUSG00000046585	Cfap58	-0.901452	0.535348	7.75034e-05	0.00324364	17.7773	0.228101	-3.95199	cilia and flagella associated protein 58 [Source:MGI Symbol;Acc:MGI:2685815]
ENSMUSG00000030792	Dkkl1	-0.906898	0.53333	0.000927645	0.0191462	35.9088	0.273855	-3.3116	dickkopf-like 1 [Source:MGI Symbol;Acc:MGI:1354963]
ENSMUSG00000059089	Fcgr4	-0.919965	0.528522	0.000438572	0.0113623	9.38759	0.261672	-3.51571	Fc receptor, IgG, low affinity IV [Source:MGI Symbol;Acc:MGI:2179523]
ENSMUSG00000066797	Zfp648	-0.921143	0.52809	0.000100972	0.00395633	21.8777	0.236905	-3.88824	zinc finger protein 648 [Source:MGI Symbol;Acc:MGI:2685049]
ENSMUSG00000020904	Cfap52	-0.933717	0.523508	0.000162884	0.00550447	30.7765	0.247634	-3.77056	cilia and flagella associated protein 52 [Source:MGI Symbol;Acc:MGI:1919110]
ENSMUSG00000034009	Rxfp1	-0.96736	0.511441	0.000875223	0.0184393	174.815	0.290687	-3.32784	relaxin/insulin-like family peptide receptor 1 [Source:MGI Symbol;Acc:MGI:2682211]
ENSMUSG00000070357	#N/A	-0.96775	0.511303	3.86738e-05	0.00202197	34.3855	0.235161	-4.11526	#N/A
ENSMUSG00000030830	Itgal	-0.977039	0.508021	4.41246e-05	0.002181	30.8812	0.239192	-4.08475	integrin alpha L [Source:MGI Symbol;Acc:MGI:96606]
ENSMUSG00000053175	Bcl3	-0.981169	0.506569	8.94769e-05	0.00362139	18.3765	0.250459	-3.91749	B cell leukemia/lymphoma 3 [Source:MGI Symbol;Acc:MGI:88140]
ENSMUSG00000042655	Shisal2b	-0.983062	0.505905	0.00158886	0.0276061	9.34043	0.311298	-3.15794	shisa like 2B [Source:MGI Symbol;Acc:MGI:1925053]
ENSMUSG00000047907	Tshz2	-0.987422	0.504378	0.000548674	0.0132926	1769.56	0.285729	-3.45579	teashirt zinc finger family member 2 [Source:MGI Symbol;Acc:MGI:2153084]
ENSMUSG00000067578	Cbln4	-0.997479	0.500875	8.25592e-06	0.000692796	286.227	0.223728	-4.45844	cerebellin 4 precursor protein [Source:MGI Symbol;Acc:MGI:2154433]
ENSMUSG00000019312	Grb7	-1.00656	0.497731	1.38589e-06	0.000181975	32.1641	0.208526	-4.82702	growth factor receptor bound protein 7 [Source:MGI Symbol;Acc:MGI:102683]
ENSMUSG00000027318	Adam33	-1.01268	0.495626	0.000242472	0.00734289	25.3659	0.275927	-3.67008	a disintegrin and metallopeptidase domain 33 [Source:MGI Symbol;Acc:MGI:1341813]
ENSMUSG00000085336	Gm11732	-1.02895	0.490068	0.000101955	0.00397649	10.5328	0.26479	-3.88589	predicted gene 11732 [Source:MGI Symbol;Acc:MGI:3652087]
ENSMUSG00000040258	Nxph4	-1.03061	0.489503	2.70085e-06	0.000316036	26.9067	0.219637	-4.69235	neurexophilin 4 [Source:MGI Symbol;Acc:MGI:1336197]
ENSMUSG00000003309	Ap1m2	-1.04174	0.485741	7.72961e-05	0.00324364	18.7055	0.263556	-3.95263	adaptor protein complex AP-1, mu 2 subunit [Source:MGI Symbol;Acc:MGI:1336974]
ENSMUSG00000020905	Usp43	-1.06332	0.478529	0.000434238	0.0113	27.6509	0.302221	-3.51835	ubiquitin specific peptidase 43 [Source:MGI Symbol;Acc:MGI:2444541]
ENSMUSG00000039714	Cplx3	-1.07208	0.475632	5.08229e-06	0.000488383	139.803	0.235035	-4.56136	complexin 3 [Source:MGI Symbol;Acc:MGI:2384571]
ENSMUSG00000045648	Vwc2l	-1.09532	0.468033	0.000241008	0.00731142	288.119	0.298319	-3.67163	von Willebrand factor C domain-containing protein 2-like [Source:MGI Symbol;Acc:MGI:2444069]
ENSMUSG00000038257	Glra3	-1.12695	0.457882	2.89978e-06	0.000328152	24.3859	0.240915	-4.67779	glycine receptor, alpha 3 subunit [Source:MGI Symbol;Acc:MGI:95749]
ENSMUSG00000005087	Cd44	-1.13129	0.456507	1.5177e-10	2.37327e-07	110.377	0.176665	-6.40359	CD44 antigen [Source:MGI Symbol;Acc:MGI:88338]
ENSMUSG00000073530	Pappa2	-1.14536	0.452077	0.000410785	0.0108207	25.3171	0.324184	-3.53306	pappalysin 2 [Source:MGI Symbol;Acc:MGI:3051647]
ENSMUSG00000037279	Ovol2	-1.15931	0.447726	1.35834e-05	0.000977605	42.424	0.266479	-4.35049	ovo like zinc finger 2 [Source:MGI Symbol;Acc:MGI:1338039]
ENSMUSG00000027356	Fermt1	-1.20138	0.43486	2.87077e-06	0.000328152	72.8562	0.256712	-4.67986	fermitin family member 1 [Source:MGI Symbol;Acc:MGI:2443583]
ENSMUSG00000004864	Mapk13	-1.20792	0.432892	8.40825e-06	0.00069817	17.8668	0.271168	-4.45452	mitogen-activated protein kinase 13 [Source:MGI Symbol;Acc:MGI:1346864]
ENSMUSG00000067144	Slc22a7	-1.23813	0.423923	0.00379414	0.0498191	9.70036	0.427709	-2.89479	solute carrier family 22 (organic anion transporter), member 7 [Source:MGI Symbol;Acc:MGI:1859559]
ENSMUSG00000026414	Tnnt2	-1.24152	0.422928	4.75097e-06	0.000469663	93.2609	0.27134	-4.57549	troponin T2, cardiac [Source:MGI Symbol;Acc:MGI:104597]
ENSMUSG00000033196	Myh2	-1.27541	0.413107	7.38771e-05	0.00316109	13.494	0.321794	-3.96344	myosin, heavy polypeptide 2, skeletal muscle, adult [Source:MGI Symbol;Acc:MGI:1339710]
ENSMUSG00000074489	Bglap3	-1.28488	0.410404	0.00128904	0.0240078	68.4544	0.39923	-3.21841	bone gamma-carboxyglutamate protein 3 [Source:MGI Symbol;Acc:MGI:88155]
ENSMUSG00000028172	Tacr3	-1.28571	0.41017	0.000216139	0.00674979	43.8678	0.347548	-3.69937	tachykinin receptor 3 [Source:MGI Symbol;Acc:MGI:892968]
ENSMUSG00000038775	Vill	-1.33633	0.396028	7.66059e-05	0.00323759	82.5362	0.337902	-3.95478	villin-like [Source:MGI Symbol;Acc:MGI:1201781]
ENSMUSG00000019997	Ccn2	-1.33645	0.395993	9.62581e-07	0.000141516	210.181	0.272793	-4.89914	cellular communication network factor 1 [Source:MGI Symbol;Acc:MGI:95537]
ENSMUSG00000022512	Cldn1	-1.34348	0.394068	2.93972e-05	0.00166283	61.5394	0.321555	-4.17809	claudin 1 [Source:MGI Symbol;Acc:MGI:1276109]
ENSMUSG00000084898	Gm12371	-1.34448	0.393796	1.32827e-09	1.14238e-06	19.425	0.221717	-6.06394	predicted gene 12371 [Source:MGI Symbol;Acc:MGI:3652322]
ENSMUSG00000023484	Prph	-1.35677	0.390456	1.13027e-10	1.94417e-07	65.2974	0.210404	-6.44841	peripherin [Source:MGI Symbol;Acc:MGI:97774]
ENSMUSG00000025946	Pth2r	-1.36529	0.388156	5.82282e-05	0.00264969	12.9324	0.339635	-4.01988	parathyroid hormone 2 receptor [Source:MGI Symbol;Acc:MGI:2180917]
ENSMUSG00000026479	Lamc2	-1.37631	0.385203	4.53415e-07	8.38622e-05	119.578	0.272804	-5.04504	laminin, gamma 2 [Source:MGI Symbol;Acc:MGI:99913]
ENSMUSG00000030800	Prss8	-1.41886	0.374008	0.00185376	0.0308679	9.65612	0.455827	-3.11271	protease, serine 8 (prostasin) [Source:MGI Symbol;Acc:MGI:1923810]
ENSMUSG00000021055	Esr2	-1.48577	0.357059	2.85769e-07	5.8518e-05	15.4118	0.289476	-5.1326	estrogen receptor 2 (beta) [Source:MGI Symbol;Acc:MGI:109392]
ENSMUSG00000031654	Cbln1	-1.50797	0.351605	8.57561e-07	0.000129861	157.798	0.306387	-4.92179	cerebellin 1 precursor protein [Source:MGI Symbol;Acc:MGI:88281]
ENSMUSG00000054986	Sec14l3	-1.80211	0.286755	1.00929e-05	0.00080765	58.599	0.408163	-4.41517	SEC14-like lipid binding 3 [Source:MGI Symbol;Acc:MGI:3617848]
ENSMUSG00000059898	Dsc3	-1.8276	0.281733	1.29908e-06	0.000175948	143.469	0.377611	-4.83989	desmocollin 3 [Source:MGI Symbol;Acc:MGI:1194993]
ENSMUSG00000056947	Mab21l1	-1.84029	0.279266	2.82887e-07	5.8518e-05	37.0037	0.358416	-5.13451	mab-21-like 1 (C. elegans) [Source:MGI Symbol;Acc:MGI:1333773]
ENSMUSG00000068696	Gpr88	-1.9765	0.254105	1.74548e-08	8.02106e-06	155.171	0.350723	-5.6355	G-protein coupled receptor 88 [Source:MGI Symbol;Acc:MGI:1927653]
unmapped
ENSMUSG00000048107
ENSMUSG00000094230
ENSMUSG00000089767
ENSMUSG00000056753
ENSMUSG00000029386
ENSMUSG00000035310
ENSMUSG00000085917
ENSMUSG00000085586
ENSMUSG00000029333
ENSMUSG00000087266
ENSMUSG00000085782
ENSMUSG00000085566
ENSMUSG00000083736
ENSMUSG00000046341
ENSMUSG00000082209
ENSMUSG00000062561
ENSMUSG00000071860
ENSMUSG00000061835
ENSMUSG00000040540
ENSMUSG00000073586
ENSMUSG00000096382
ENSMUSG00000081752
ENSMUSG00000070357
ENSMUSG00000096808
ENSMUSG00000054457

## Sheet: GO-Term BP
Category (n=101)	GO-Term		Count	%	PValue	Genes	List Total	Pop Hits	Pop Total	Fold Enrichment	Bonferroni	Benjamini	FDR
GOTERM_BP_DIRECT	GO:0007399	nervous system development	60	4.65839	1.54298e-09	ENSMUSG00000049281, ENSMUSG00000028064, ENSMUSG00000005583, ENSMUSG00000028661, ENSMUSG00000032482, ENSMUSG00000027692, ENSMUSG00000001300, ENSMUSG00000029516, ENSMUSG00000059361, ENSMUSG00000008658, ENSMUSG00000026768, ENSMUSG00000022048, ENSMUSG00000024423, ENSMUSG00000062098, ENSMUSG00000020547, ENSMUSG00000039114, ENSMUSG00000035277, ENSMUSG00000032128, ENSMUSG00000035314, ENSMUSG00000039706,…	1150	437	19672	2.34866	6.46353e-06	6.46355e-06	6.39721e-06
GOTERM_BP_DIRECT	GO:0006468	protein phosphorylation	71	5.51242	2.42693e-08	ENSMUSG00000031112, ENSMUSG00000050271, ENSMUSG00000013846, ENSMUSG00000029674, ENSMUSG00000024383, ENSMUSG00000028661, ENSMUSG00000027692, ENSMUSG00000003644, ENSMUSG00000029516, ENSMUSG00000017291, ENSMUSG00000024941, ENSMUSG00000021994, ENSMUSG00000045038, ENSMUSG00000028708, ENSMUSG00000069089, ENSMUSG00000030669, ENSMUSG00000021959, ENSMUSG00000034342, ENSMUSG00000039954, ENSMUSG00000032312,…	1150	600	19672	2.02422	0.000101659	5.0832e-05	5.03102e-05
GOTERM_BP_DIRECT	GO:0016310	phosphorylation	70	5.43478	5.73216e-08	ENSMUSG00000031112, ENSMUSG00000029674, ENSMUSG00000024383, ENSMUSG00000028661, ENSMUSG00000027692, ENSMUSG00000027296, ENSMUSG00000075256, ENSMUSG00000003644, ENSMUSG00000029516, ENSMUSG00000017291, ENSMUSG00000045038, ENSMUSG00000028708, ENSMUSG00000024867, ENSMUSG00000069089, ENSMUSG00000021959, ENSMUSG00000038665, ENSMUSG00000039954, ENSMUSG00000032312, ENSMUSG00000005034, ENSMUSG00000034218,…	1150	601	19672	1.99239	0.000240092	8.00401e-05	7.92185e-05
GOTERM_BP_DIRECT	GO:0050804	modulation of synaptic transmission	22	1.70807	1.00423e-07	ENSMUSG00000033885, ENSMUSG00000028161, ENSMUSG00000048482, ENSMUSG00000032482, ENSMUSG00000052087, ENSMUSG00000059003, ENSMUSG00000002997, ENSMUSG00000025892, ENSMUSG00000001985, ENSMUSG00000062202, ENSMUSG00000022376, ENSMUSG00000049107, ENSMUSG00000041115, ENSMUSG00000044667, ENSMUSG00000036095, ENSMUSG00000027737, ENSMUSG00000020524, ENSMUSG00000022935, ENSMUSG00000032827, ENSMUSG00000038587,…	1150	95	19672	3.96141	0.000420582	0.000105168	0.000104088
GOTERM_BP_DIRECT	GO:0007613	memory	24	1.86335	2.08481e-07	ENSMUSG00000033676, ENSMUSG00000032487, ENSMUSG00000048482, ENSMUSG00000024261, ENSMUSG00000059003, ENSMUSG00000049112, ENSMUSG00000024883, ENSMUSG00000061751, ENSMUSG00000026768, ENSMUSG00000024798, ENSMUSG00000025888, ENSMUSG00000022376, ENSMUSG00000049107, ENSMUSG00000023017, ENSMUSG00000001507, ENSMUSG00000021701, ENSMUSG00000030209, ENSMUSG00000064023, ENSMUSG00000039059, ENSMUSG00000053004,…	1150	116	19672	3.53919	0.000872946	0.000174665	0.000172873
GOTERM_BP_DIRECT	GO:2000300	regulation of synaptic vesicle exocytosis	19	1.47516	2.70989e-07	ENSMUSG00000032482, ENSMUSG00000024211, ENSMUSG00000027577, ENSMUSG00000030093, ENSMUSG00000063239, ENSMUSG00000024798, ENSMUSG00000045038, ENSMUSG00000019790, ENSMUSG00000031618, ENSMUSG00000038257, ENSMUSG00000022829, ENSMUSG00000038665, ENSMUSG00000033717, ENSMUSG00000039579, ENSMUSG00000039114, ENSMUSG00000030525, ENSMUSG00000053825, ENSMUSG00000050965, ENSMUSG00000035226	1150	76	19672	4.27652	0.00113453	0.000189195	0.000187253
GOTERM_BP_DIRECT	GO:0043547	positive regulation of GTPase activity	40	3.10559	7.05961e-07	ENSMUSG00000035954, ENSMUSG00000024883, ENSMUSG00000000058, ENSMUSG00000031292, ENSMUSG00000021451, ENSMUSG00000040146, ENSMUSG00000025558, ENSMUSG00000042700, ENSMUSG00000021994, ENSMUSG00000041351, ENSMUSG00000038020, ENSMUSG00000040022, ENSMUSG00000041992, ENSMUSG00000070565, ENSMUSG00000038860, ENSMUSG00000037110, ENSMUSG00000036882, ENSMUSG00000032946, ENSMUSG00000070509, ENSMUSG00000037533,…	1150	286	19672	2.39246	0.0029529	0.000377547	0.000373671
GOTERM_BP_DIRECT	GO:0035556	intracellular signal transduction	54	4.19255	8.55467e-07	ENSMUSG00000027692, ENSMUSG00000003644, ENSMUSG00000029516, ENSMUSG00000017291, ENSMUSG00000023015, ENSMUSG00000045038, ENSMUSG00000028708, ENSMUSG00000041992, ENSMUSG00000021959, ENSMUSG00000038665, ENSMUSG00000050711, ENSMUSG00000039954, ENSMUSG00000032312, ENSMUSG00000036834, ENSMUSG00000053113, ENSMUSG00000031382, ENSMUSG00000001630, ENSMUSG00000004864, ENSMUSG00000021662, ENSMUSG00000022797,…	1150	449	19672	2.0573	0.00357714	0.000377547	0.000373671
GOTERM_BP_DIRECT	GO:0051965	positive regulation of synapse assembly	18	1.39752	9.19583e-07	ENSMUSG00000048482, ENSMUSG00000026341, ENSMUSG00000059146, ENSMUSG00000049112, ENSMUSG00000030093, ENSMUSG00000042846, ENSMUSG00000048304, ENSMUSG00000048218, ENSMUSG00000042589, ENSMUSG00000046699, ENSMUSG00000047787, ENSMUSG00000022514, ENSMUSG00000024647, ENSMUSG00000035274, ENSMUSG00000033569, ENSMUSG00000050965, ENSMUSG00000074736, ENSMUSG00000031654	1150	74	19672	4.16094	0.00384473	0.000377547	0.000373671
GOTERM_BP_DIRECT	GO:0007165	signal transduction	113	8.77329	9.37239e-07	ENSMUSG00000033774, ENSMUSG00000026322, ENSMUSG00000038390, ENSMUSG00000044667, ENSMUSG00000021676, ENSMUSG00000070565, ENSMUSG00000036882, ENSMUSG00000038665, ENSMUSG00000034342, ENSMUSG00000035431, ENSMUSG00000055723, ENSMUSG00000034226, ENSMUSG00000031343, ENSMUSG00000028172, ENSMUSG00000037727, ENSMUSG00000030093, ENSMUSG00000063239, ENSMUSG00000020176, ENSMUSG00000042870, ENSMUSG00000021303,…	1150	1218	19672	1.58702	0.0039184	0.000377547	0.000373671
GOTERM_BP_DIRECT	GO:0006811	ion transport	66	5.12422	9.9141e-07	ENSMUSG00000049281, ENSMUSG00000030340, ENSMUSG00000079056, ENSMUSG00000056258, ENSMUSG00000042529, ENSMUSG00000059003, ENSMUSG00000027577, ENSMUSG00000027895, ENSMUSG00000001985, ENSMUSG00000042604, ENSMUSG00000023015, ENSMUSG00000023017, ENSMUSG00000057182, ENSMUSG00000067144, ENSMUSG00000051726, ENSMUSG00000038026, ENSMUSG00000019943, ENSMUSG00000039878, ENSMUSG00000031343, ENSMUSG00000054640,…	1150	598	19672	1.88796	0.00414441	0.000377547	0.000373671
GOTERM_BP_DIRECT	GO:0007264	small GTPase mediated signal transduction	20	1.5528	6.15117e-06	ENSMUSG00000035954, ENSMUSG00000004568, ENSMUSG00000027347, ENSMUSG00000022075, ENSMUSG00000020374, ENSMUSG00000025656, ENSMUSG00000040146, ENSMUSG00000025558, ENSMUSG00000041444, ENSMUSG00000039031, ENSMUSG00000018012, ENSMUSG00000038020, ENSMUSG00000028519, ENSMUSG00000041992, ENSMUSG00000036882, ENSMUSG00000032946, ENSMUSG00000037533, ENSMUSG00000033721, ENSMUSG00000054855, ENSMUSG00000034226	1150	102	19672	3.35413	0.0254382	0.00190089	0.00188138
GOTERM_BP_DIRECT	GO:0072659	protein localization to plasma membrane	26	2.01863	6.35293e-06	ENSMUSG00000049281, ENSMUSG00000031451, ENSMUSG00000027293, ENSMUSG00000079056, ENSMUSG00000029334, ENSMUSG00000025170, ENSMUSG00000041957, ENSMUSG00000027692, ENSMUSG00000002059, ENSMUSG00000028126, ENSMUSG00000021870, ENSMUSG00000045377, ENSMUSG00000027935, ENSMUSG00000035274, ENSMUSG00000037533, ENSMUSG00000031137, ENSMUSG00000037316, ENSMUSG00000037824, ENSMUSG00000036815, ENSMUSG00000048483,…	1150	160	19672	2.77974	0.0262615	0.00190089	0.00188138
GOTERM_BP_DIRECT	GO:0007268	chemical synaptic transmission	28	2.17391	1.83062e-05	ENSMUSG00000033676, ENSMUSG00000029211, ENSMUSG00000029212, ENSMUSG00000059003, ENSMUSG00000028249, ENSMUSG00000000058, ENSMUSG00000027577, ENSMUSG00000025892, ENSMUSG00000026322, ENSMUSG00000047910, ENSMUSG00000062151, ENSMUSG00000020524, ENSMUSG00000030209, ENSMUSG00000020848, ENSMUSG00000039059, ENSMUSG00000053004, ENSMUSG00000030525, ENSMUSG00000031343, ENSMUSG00000033981, ENSMUSG00000055078,…	1150	191	19672	2.5077	0.0738189	0.00511232	0.00505984
GOTERM_BP_DIRECT	GO:0007411	axon guidance	27	2.09627	3.47407e-05	ENSMUSG00000031398, ENSMUSG00000028064, ENSMUSG00000028289, ENSMUSG00000028661, ENSMUSG00000055540, ENSMUSG00000001300, ENSMUSG00000021451, ENSMUSG00000049107, ENSMUSG00000022048, ENSMUSG00000021994, ENSMUSG00000019467, ENSMUSG00000035277, ENSMUSG00000034684, ENSMUSG00000032128, ENSMUSG00000019647, ENSMUSG00000029168, ENSMUSG00000048482, ENSMUSG00000026235, ENSMUSG00000030092, ENSMUSG00000021262,…	1150	187	19672	2.46986	0.135437	0.00909555	0.00900219
GOTERM_BP_DIRECT	GO:0090630	activation of GTPase activity	18	1.39752	9.28409e-05	ENSMUSG00000059456, ENSMUSG00000059146, ENSMUSG00000027347, ENSMUSG00000028126, ENSMUSG00000020130, ENSMUSG00000003134, ENSMUSG00000049107, ENSMUSG00000042216, ENSMUSG00000026259, ENSMUSG00000042700, ENSMUSG00000021994, ENSMUSG00000041351, ENSMUSG00000042473, ENSMUSG00000021549, ENSMUSG00000038860, ENSMUSG00000037110, ENSMUSG00000017631, ENSMUSG00000030047	1150	103	19672	2.98941	0.322217	0.0216062	0.0213844
GOTERM_BP_DIRECT	GO:0034765	regulation of ion transmembrane transport	22	1.70807	0.00010589	ENSMUSG00000049281, ENSMUSG00000028051, ENSMUSG00000079056, ENSMUSG00000056258, ENSMUSG00000015968, ENSMUSG00000042529, ENSMUSG00000024112, ENSMUSG00000022342, ENSMUSG00000027895, ENSMUSG00000060882, ENSMUSG00000042604, ENSMUSG00000057182, ENSMUSG00000092083, ENSMUSG00000043301, ENSMUSG00000051726, ENSMUSG00000026824, ENSMUSG00000038077, ENSMUSG00000001901, ENSMUSG00000066189, ENSMUSG00000038026,…	1150	145	19672	2.59541	0.358276	0.023346	0.0231063
GOTERM_BP_DIRECT	GO:0006816	calcium ion transport	22	1.70807	0.000117003	ENSMUSG00000057378, ENSMUSG00000054640, ENSMUSG00000057897, ENSMUSG00000028161, ENSMUSG00000026463, ENSMUSG00000015968, ENSMUSG00000030592, ENSMUSG00000059003, ENSMUSG00000024112, ENSMUSG00000027577, ENSMUSG00000029868, ENSMUSG00000023017, ENSMUSG00000040373, ENSMUSG00000027716, ENSMUSG00000024617, ENSMUSG00000030209, ENSMUSG00000066189, ENSMUSG00000053819, ENSMUSG00000057914, ENSMUSG00000039579,…	1150	146	19672	2.57763	0.387468	0.0245063	0.0242547
GOTERM_BP_DIRECT	GO:0045944	positive regulation of transcription from RNA polymerase II promoter	102	7.91925	0.00017792	ENSMUSG00000005583, ENSMUSG00000027490, ENSMUSG00000049047, ENSMUSG00000028901, ENSMUSG00000040187, ENSMUSG00000045991, ENSMUSG00000035033, ENSMUSG00000016477, ENSMUSG00000079487, ENSMUSG00000028053, ENSMUSG00000034218, ENSMUSG00000032033, ENSMUSG00000051251, ENSMUSG00000020052, ENSMUSG00000030093, ENSMUSG00000028977, ENSMUSG00000036192, ENSMUSG00000038255, ENSMUSG00000034297, ENSMUSG00000033249,…	1150	1213	19672	1.43843	0.525443	0.0354908	0.0351265
GOTERM_BP_DIRECT	GO:0030036	actin cytoskeleton organization	26	2.01863	0.000214816	ENSMUSG00000029674, ENSMUSG00000027296, ENSMUSG00000028249, ENSMUSG00000041115, ENSMUSG00000020388, ENSMUSG00000018012, ENSMUSG00000041112, ENSMUSG00000002812, ENSMUSG00000000416, ENSMUSG00000031216, ENSMUSG00000029684, ENSMUSG00000005057, ENSMUSG00000079523, ENSMUSG00000058587, ENSMUSG00000004568, ENSMUSG00000020173, ENSMUSG00000025422, ENSMUSG00000022353, ENSMUSG00000020152, ENSMUSG00000026596,…	1150	197	19672	2.25766	0.593414	0.0409029	0.040483
GOTERM_BP_DIRECT	GO:0007612	learning	14	1.08696	0.000243129	ENSMUSG00000033676, ENSMUSG00000032487, ENSMUSG00000048482, ENSMUSG00000052087, ENSMUSG00000059003, ENSMUSG00000028546, ENSMUSG00000002997, ENSMUSG00000026596, ENSMUSG00000063239, ENSMUSG00000027568, ENSMUSG00000030209, ENSMUSG00000039059, ENSMUSG00000026080, ENSMUSG00000031137	1150	72	19672	3.32618	0.638897	0.0429018	0.0424615
GOTERM_BP_DIRECT	GO:0018105	peptidyl-serine phosphorylation	24	1.86335	0.000245797	ENSMUSG00000034218, ENSMUSG00000031451, ENSMUSG00000057897, ENSMUSG00000030272, ENSMUSG00000028630, ENSMUSG00000006494, ENSMUSG00000003644, ENSMUSG00000001630, ENSMUSG00000004864, ENSMUSG00000024576, ENSMUSG00000022433, ENSMUSG00000045038, ENSMUSG00000028708, ENSMUSG00000020115, ENSMUSG00000021701, ENSMUSG00000024617, ENSMUSG00000042064, ENSMUSG00000053819, ENSMUSG00000021948, ENSMUSG00000021959,…	1150	176	19672	2.33265	0.642911	0.0429018	0.0424615
GOTERM_BP_DIRECT	GO:0006936	muscle contraction	12	0.931677	0.000286214	ENSMUSG00000028464, ENSMUSG00000058587, ENSMUSG00000030592, ENSMUSG00000057003, ENSMUSG00000020061, ENSMUSG00000033196, ENSMUSG00000032966, ENSMUSG00000039824, ENSMUSG00000021870, ENSMUSG00000053093, ENSMUSG00000026414, ENSMUSG00000024049	1150	55	19672	3.73224	0.698542	0.0461135	0.0456402
GOTERM_BP_DIRECT	GO:0042391	regulation of membrane potential	18	1.39752	0.000404323	ENSMUSG00000033676, ENSMUSG00000033885, ENSMUSG00000031343, ENSMUSG00000029211, ENSMUSG00000029212, ENSMUSG00000028051, ENSMUSG00000055078, ENSMUSG00000059003, ENSMUSG00000024112, ENSMUSG00000027577, ENSMUSG00000001985, ENSMUSG00000023017, ENSMUSG00000020664, ENSMUSG00000022935, ENSMUSG00000001901, ENSMUSG00000038257, ENSMUSG00000030525, ENSMUSG00000035226	1150	116	19672	2.65439	0.816226	0.0605238	0.0599026
GOTERM_BP_DIRECT	GO:0045664	regulation of neuron differentiation	10	0.776398	0.000404552	ENSMUSG00000048251, ENSMUSG00000048482, ENSMUSG00000038255, ENSMUSG00000041415, ENSMUSG00000046096, ENSMUSG00000025932, ENSMUSG00000017466, ENSMUSG00000049107, ENSMUSG00000028977, ENSMUSG00000022048	1150	40	19672	4.27652	0.816403	0.0605238	0.0599026
GOTERM_BP_DIRECT	GO:0030335	positive regulation of cell migration	31	2.40683	0.000435826	ENSMUSG00000028064, ENSMUSG00000028161, ENSMUSG00000059146, ENSMUSG00000028249, ENSMUSG00000021451, ENSMUSG00000020484, ENSMUSG00000049107, ENSMUSG00000043013, ENSMUSG00000000957, ENSMUSG00000045991, ENSMUSG00000046761, ENSMUSG00000033717, ENSMUSG00000034684, ENSMUSG00000019647, ENSMUSG00000055723, ENSMUSG00000034218, ENSMUSG00000030110, ENSMUSG00000059456, ENSMUSG00000022150, ENSMUSG00000025586,…	1150	266	19672	1.99357	0.838955	0.0608558	0.0602311
GOTERM_BP_DIRECT	GO:0051480	regulation of cytosolic calcium ion concentration	11	0.854037	0.000452298	ENSMUSG00000027716, ENSMUSG00000021337, ENSMUSG00000026463, ENSMUSG00000030592, ENSMUSG00000030669, ENSMUSG00000074652, ENSMUSG00000000058, ENSMUSG00000026278, ENSMUSG00000019943, ENSMUSG00000022376, ENSMUSG00000028207	1150	49	19672	3.84014	0.849697	0.0611186	0.0604912
GOTERM_BP_DIRECT	GO:0006813	potassium ion transport	19	1.47516	0.000672296	ENSMUSG00000028051, ENSMUSG00000079056, ENSMUSG00000056258, ENSMUSG00000058740, ENSMUSG00000042529, ENSMUSG00000022342, ENSMUSG00000027895, ENSMUSG00000060882, ENSMUSG00000042604, ENSMUSG00000092083, ENSMUSG00000043301, ENSMUSG00000051726, ENSMUSG00000026824, ENSMUSG00000038077, ENSMUSG00000001901, ENSMUSG00000038026, ENSMUSG00000002908, ENSMUSG00000033998, ENSMUSG00000050963	1150	132	19672	2.46224	0.940227	0.0804642	0.0796383
GOTERM_BP_DIRECT	GO:0045666	positive regulation of neuron differentiation	17	1.31988	0.000867846	ENSMUSG00000028351, ENSMUSG00000005583, ENSMUSG00000034758, ENSMUSG00000048482, ENSMUSG00000026341, ENSMUSG00000028397, ENSMUSG00000020052, ENSMUSG00000045648, ENSMUSG00000024423, ENSMUSG00000041120, ENSMUSG00000003948, ENSMUSG00000028519, ENSMUSG00000038255, ENSMUSG00000035131, ENSMUSG00000017466, ENSMUSG00000035314, ENSMUSG00000050830	1150	113	19672	2.57348	0.973668	0.0982542	0.0972456
GOTERM_BP_DIRECT	GO:0033138	positive regulation of peptidyl-serine phosphorylation	16	1.24224	0.000926401	ENSMUSG00000032487, ENSMUSG00000031451, ENSMUSG00000005087, ENSMUSG00000037727, ENSMUSG00000048482, ENSMUSG00000030272, ENSMUSG00000026463, ENSMUSG00000059146, ENSMUSG00000002413, ENSMUSG00000049107, ENSMUSG00000022797, ENSMUSG00000021994, ENSMUSG00000022309, ENSMUSG00000035992, ENSMUSG00000030525, ENSMUSG00000037316	1150	103	19672	2.65726	0.979401	0.102124	0.101075
GOTERM_BP_DIRECT	GO:0000082	G1/S transition of mitotic cell cycle	12	0.931677	0.000960958	ENSMUSG00000057897, ENSMUSG00000027490, ENSMUSG00000021701, ENSMUSG00000028161, ENSMUSG00000024617, ENSMUSG00000053819, ENSMUSG00000021959, ENSMUSG00000032405, ENSMUSG00000032119, ENSMUSG00000007080, ENSMUSG00000016477, ENSMUSG00000041324	1150	63	19672	3.2583	0.982179	0.103217	0.102157
GOTERM_BP_DIRECT	GO:0007162	negative regulation of cell adhesion	11	0.854037	0.00135301	ENSMUSG00000031398, ENSMUSG00000030123, ENSMUSG00000028519, ENSMUSG00000015452, ENSMUSG00000021549, ENSMUSG00000028364, ENSMUSG00000022309, ENSMUSG00000026235, ENSMUSG00000021451, ENSMUSG00000022231, ENSMUSG00000054855	1150	56	19672	3.36012	0.996558	0.131808	0.130455
GOTERM_BP_DIRECT	GO:0045785	positive regulation of cell adhesion	12	0.931677	0.0016209	ENSMUSG00000034218, ENSMUSG00000028161, ENSMUSG00000022309, ENSMUSG00000022150, ENSMUSG00000039661, ENSMUSG00000030669, ENSMUSG00000026235, ENSMUSG00000041488, ENSMUSG00000050965, ENSMUSG00000031785, ENSMUSG00000037316, ENSMUSG00000033721	1150	67	19672	3.06378	0.998881	0.150888	0.149339
GOTERM_BP_DIRECT	GO:0048167	regulation of synaptic plasticity	11	0.854037	0.00178412	ENSMUSG00000021701, ENSMUSG00000005583, ENSMUSG00000020524, ENSMUSG00000048482, ENSMUSG00000030209, ENSMUSG00000027296, ENSMUSG00000059003, ENSMUSG00000053004, ENSMUSG00000040640, ENSMUSG00000042700, ENSMUSG00000018634	1150	58	19672	3.24426	0.999436	0.159014	0.157382
GOTERM_BP_DIRECT	GO:0071277	cellular response to calcium ion	14	1.08696	0.00192753	ENSMUSG00000057378, ENSMUSG00000005583, ENSMUSG00000030592, ENSMUSG00000024261, ENSMUSG00000049303, ENSMUSG00000028785, ENSMUSG00000002413, ENSMUSG00000022376, ENSMUSG00000028207, ENSMUSG00000021994, ENSMUSG00000029602, ENSMUSG00000038255, ENSMUSG00000032946, ENSMUSG00000030557	1150	89	19672	2.69085	0.999691	0.168217	0.16649
GOTERM_BP_DIRECT	GO:0030198	extracellular matrix organization	22	1.70807	0.00208814	ENSMUSG00000053175, ENSMUSG00000034009, ENSMUSG00000031790, ENSMUSG00000022483, ENSMUSG00000028413, ENSMUSG00000028226, ENSMUSG00000025213, ENSMUSG00000026768, ENSMUSG00000028626, ENSMUSG00000027966, ENSMUSG00000043635, ENSMUSG00000021223, ENSMUSG00000000901, ENSMUSG00000000957, ENSMUSG00000026837, ENSMUSG00000066113, ENSMUSG00000013150, ENSMUSG00000040690, ENSMUSG00000068196, ENSMUSG00000036545,…	1150	181	19672	2.07919	0.999843	0.176968	0.175151
GOTERM_BP_DIRECT	GO:0016055	Wnt signaling pathway	26	2.01863	0.00221425	ENSMUSG00000005087, ENSMUSG00000027253, ENSMUSG00000027692, ENSMUSG00000024286, ENSMUSG00000002996, ENSMUSG00000024642, ENSMUSG00000021994, ENSMUSG00000018012, ENSMUSG00000045377, ENSMUSG00000044365, ENSMUSG00000004637, ENSMUSG00000030967, ENSMUSG00000051920, ENSMUSG00000034910, ENSMUSG00000022150, ENSMUSG00000056342, ENSMUSG00000030093, ENSMUSG00000024077, ENSMUSG00000000126, ENSMUSG00000008305,…	1150	231	19672	1.92536	0.999907	0.181872	0.180005
GOTERM_BP_DIRECT	GO:0071805	potassium ion transmembrane transport	16	1.24224	0.0023876	ENSMUSG00000026062, ENSMUSG00000028051, ENSMUSG00000079056, ENSMUSG00000056258, ENSMUSG00000058740, ENSMUSG00000022342, ENSMUSG00000027895, ENSMUSG00000060882, ENSMUSG00000042604, ENSMUSG00000092083, ENSMUSG00000051726, ENSMUSG00000038077, ENSMUSG00000001901, ENSMUSG00000002908, ENSMUSG00000033998, ENSMUSG00000050963	1150	113	19672	2.4221	0.999955	0.19234	0.190366
GOTERM_BP_DIRECT	GO:0001755	neural crest cell migration	10	0.776398	0.00252929	ENSMUSG00000028064, ENSMUSG00000025207, ENSMUSG00000030110, ENSMUSG00000026872, ENSMUSG00000021451, ENSMUSG00000037279, ENSMUSG00000022231, ENSMUSG00000034684, ENSMUSG00000019647, ENSMUSG00000019966	1150	51	19672	3.35413	0.999975	0.198738	0.196698
GOTERM_BP_DIRECT	GO:0042127	regulation of cell proliferation	24	1.86335	0.0033432	ENSMUSG00000054793, ENSMUSG00000032487, ENSMUSG00000058454, ENSMUSG00000059456, ENSMUSG00000028364, ENSMUSG00000022351, ENSMUSG00000028413, ENSMUSG00000020052, ENSMUSG00000030093, ENSMUSG00000002413, ENSMUSG00000021055, ENSMUSG00000027318, ENSMUSG00000005125, ENSMUSG00000042662, ENSMUSG00000021822, ENSMUSG00000027737, ENSMUSG00000067336, ENSMUSG00000030748, ENSMUSG00000031618, ENSMUSG00000034021,…	1150	213	19672	1.92745	0.999999	0.24146	0.238981
GOTERM_BP_DIRECT	GO:0043087	regulation of GTPase activity	13	1.00932	0.00341807	ENSMUSG00000031398, ENSMUSG00000030123, ENSMUSG00000056413, ENSMUSG00000056486, ENSMUSG00000026235, ENSMUSG00000020130, ENSMUSG00000026259, ENSMUSG00000042700, ENSMUSG00000029602, ENSMUSG00000021676, ENSMUSG00000041351, ENSMUSG00000038665, ENSMUSG00000033721	1150	84	19672	2.64737	0.999999	0.242683	0.240192
GOTERM_BP_DIRECT	GO:0008360	regulation of cell shape	19	1.47516	0.00387412	ENSMUSG00000031398, ENSMUSG00000050271, ENSMUSG00000030123, ENSMUSG00000028064, ENSMUSG00000039629, ENSMUSG00000052298, ENSMUSG00000059456, ENSMUSG00000004568, ENSMUSG00000022075, ENSMUSG00000061136, ENSMUSG00000021451, ENSMUSG00000024232, ENSMUSG00000025348, ENSMUSG00000022788, ENSMUSG00000039031, ENSMUSG00000018012, ENSMUSG00000090053, ENSMUSG00000031523, ENSMUSG00000054855	1150	154	19672	2.11049	1	0.265204	0.262482
GOTERM_BP_DIRECT	GO:0007623	circadian rhythm	14	1.08696	0.00416114	ENSMUSG00000033863, ENSMUSG00000028174, ENSMUSG00000029334, ENSMUSG00000048482, ENSMUSG00000076441, ENSMUSG00000059146, ENSMUSG00000024798, ENSMUSG00000022433, ENSMUSG00000040187, ENSMUSG00000066037, ENSMUSG00000046321, ENSMUSG00000037465, ENSMUSG00000010175, ENSMUSG00000039994	1150	97	19672	2.46892	1	0.275473	0.272645
GOTERM_BP_DIRECT	GO:0030514	negative regulation of BMP signaling pathway	10	0.776398	0.00547291	ENSMUSG00000041120, ENSMUSG00000033014, ENSMUSG00000027660, ENSMUSG00000050069, ENSMUSG00000016942, ENSMUSG00000024232, ENSMUSG00000031963, ENSMUSG00000045648, ENSMUSG00000050830, ENSMUSG00000021994	1150	57	19672	3.00107	1	0.342179	0.338667
GOTERM_BP_DIRECT	GO:0007611	learning or memory	12	0.931677	0.00603751	ENSMUSG00000026826, ENSMUSG00000005583, ENSMUSG00000015452, ENSMUSG00000048482, ENSMUSG00000026782, ENSMUSG00000030209, ENSMUSG00000059003, ENSMUSG00000027820, ENSMUSG00000000552, ENSMUSG00000030525, ENSMUSG00000021055, ENSMUSG00000050965	1150	79	19672	2.59839	1	0.363931	0.360195
GOTERM_BP_DIRECT	GO:0051260	protein homooligomerization	16	1.24224	0.00625519	ENSMUSG00000034206, ENSMUSG00000033454, ENSMUSG00000027293, ENSMUSG00000030350, ENSMUSG00000022342, ENSMUSG00000027895, ENSMUSG00000060882, ENSMUSG00000042604, ENSMUSG00000022376, ENSMUSG00000092083, ENSMUSG00000051726, ENSMUSG00000038077, ENSMUSG00000038257, ENSMUSG00000051401, ENSMUSG00000037653, ENSMUSG00000050963	1150	125	19672	2.18958	1	0.363931	0.360195
GOTERM_BP_DIRECT	GO:0007015	actin filament organization	18	1.39752	0.00713879	ENSMUSG00000029684, ENSMUSG00000034758, ENSMUSG00000026341, ENSMUSG00000079523, ENSMUSG00000028464, ENSMUSG00000058587, ENSMUSG00000059456, ENSMUSG00000022075, ENSMUSG00000022353, ENSMUSG00000026596, ENSMUSG00000018012, ENSMUSG00000041112, ENSMUSG00000090053, ENSMUSG00000069662, ENSMUSG00000017670, ENSMUSG00000032827, ENSMUSG00000030047, ENSMUSG00000054855	1150	151	19672	2.03914	1	0.388177	0.384192
GOTERM_BP_DIRECT	GO:0048666	neuron development	11	0.854037	0.00722212	ENSMUSG00000033676, ENSMUSG00000038718, ENSMUSG00000005583, ENSMUSG00000026584, ENSMUSG00000038255, ENSMUSG00000055078, ENSMUSG00000020052, ENSMUSG00000020484, ENSMUSG00000024941, ENSMUSG00000063659, ENSMUSG00000049107	1150	70	19672	2.6881	1	0.388177	0.384192
GOTERM_BP_DIRECT	GO:0010976	positive regulation of neuron projection development	20	1.5528	0.00767773	ENSMUSG00000030110, ENSMUSG00000057897, ENSMUSG00000048482, ENSMUSG00000030272, ENSMUSG00000033342, ENSMUSG00000059456, ENSMUSG00000028176, ENSMUSG00000059146, ENSMUSG00000025586, ENSMUSG00000026596, ENSMUSG00000022451, ENSMUSG00000024798, ENSMUSG00000040003, ENSMUSG00000004951, ENSMUSG00000021994, ENSMUSG00000001507, ENSMUSG00000069662, ENSMUSG00000032827, ENSMUSG00000070509, ENSMUSG00000070866	1150	177	19672	1.93289	1	0.398628	0.394536
GOTERM_BP_DIRECT	GO:0070373	negative regulation of ERK1 and ERK2 cascade	12	0.931677	0.0103925	ENSMUSG00000031530, ENSMUSG00000032312, ENSMUSG00000039384, ENSMUSG00000022150, ENSMUSG00000039661, ENSMUSG00000052087, ENSMUSG00000026235, ENSMUSG00000030525, ENSMUSG00000020484, ENSMUSG00000019647, ENSMUSG00000030226, ENSMUSG00000028967	1150	85	19672	2.41498	1	0.50163	0.496481
GOTERM_BP_DIRECT	GO:0007265	Ras protein signal transduction	11	0.854037	0.0106134	ENSMUSG00000038020, ENSMUSG00000041992, ENSMUSG00000021701, ENSMUSG00000034926, ENSMUSG00000028249, ENSMUSG00000027347, ENSMUSG00000032946, ENSMUSG00000037533, ENSMUSG00000020374, ENSMUSG00000040146, ENSMUSG00000055723	1150	74	19672	2.5428	1	0.50163	0.496481
GOTERM_BP_DIRECT	GO:0055085	transmembrane transport	38	2.95031	0.0108721	ENSMUSG00000059149, ENSMUSG00000031297, ENSMUSG00000056258, ENSMUSG00000015968, ENSMUSG00000027896, ENSMUSG00000027895, ENSMUSG00000022342, ENSMUSG00000005107, ENSMUSG00000042604, ENSMUSG00000057182, ENSMUSG00000006576, ENSMUSG00000020102, ENSMUSG00000074968, ENSMUSG00000067144, ENSMUSG00000021733, ENSMUSG00000051726, ENSMUSG00000027716, ENSMUSG00000027737, ENSMUSG00000040441, ENSMUSG00000071253,…	1150	427	19672	1.52232	1	0.50163	0.496481
GOTERM_BP_DIRECT	GO:0006897	endocytosis	21	1.63043	0.0108774	ENSMUSG00000027293, ENSMUSG00000031078, ENSMUSG00000049252, ENSMUSG00000027253, ENSMUSG00000022150, ENSMUSG00000002059, ENSMUSG00000000058, ENSMUSG00000024883, ENSMUSG00000022797, ENSMUSG00000022048, ENSMUSG00000002058, ENSMUSG00000022433, ENSMUSG00000024924, ENSMUSG00000022305, ENSMUSG00000022519, ENSMUSG00000060890, ENSMUSG00000070738, ENSMUSG00000030525, ENSMUSG00000039735, ENSMUSG00000019854,…	1150	196	19672	1.8328	1	0.50163	0.496481
GOTERM_BP_DIRECT	GO:0045471	response to ethanol	16	1.24224	0.0108972	ENSMUSG00000037727, ENSMUSG00000033022, ENSMUSG00000029482, ENSMUSG00000059456, ENSMUSG00000028364, ENSMUSG00000059146, ENSMUSG00000059003, ENSMUSG00000026354, ENSMUSG00000020152, ENSMUSG00000022620, ENSMUSG00000022512, ENSMUSG00000030209, ENSMUSG00000039579, ENSMUSG00000034342, ENSMUSG00000030525, ENSMUSG00000050965	1150	133	19672	2.05788	1	0.50163	0.496481
GOTERM_BP_DIRECT	GO:0090090	negative regulation of canonical Wnt signaling pathway	16	1.24224	0.0108972	ENSMUSG00000030792, ENSMUSG00000034758, ENSMUSG00000027253, ENSMUSG00000022150, ENSMUSG00000027356, ENSMUSG00000008305, ENSMUSG00000024642, ENSMUSG00000024576, ENSMUSG00000021994, ENSMUSG00000025408, ENSMUSG00000045377, ENSMUSG00000035274, ENSMUSG00000021959, ENSMUSG00000035342, ENSMUSG00000034771, ENSMUSG00000036712	1150	133	19672	2.05788	1	0.50163	0.496481
GOTERM_BP_DIRECT	GO:0006357	regulation of transcription from RNA polymerase II promoter	115	8.92857	0.0115074	ENSMUSG00000005583, ENSMUSG00000027490, ENSMUSG00000002996, ENSMUSG00000028901, ENSMUSG00000063108, ENSMUSG00000072501, ENSMUSG00000022526, ENSMUSG00000040187, ENSMUSG00000045991, ENSMUSG00000094410, ENSMUSG00000035033, ENSMUSG00000039634, ENSMUSG00000035277, ENSMUSG00000016477, ENSMUSG00000079487, ENSMUSG00000032033, ENSMUSG00000051251, ENSMUSG00000070709, ENSMUSG00000020052, ENSMUSG00000050605,…	1150	1585	19672	1.24114	1	0.518328	0.513008
GOTERM_BP_DIRECT	GO:0008104	protein localization	13	1.00932	0.0116899	ENSMUSG00000026062, ENSMUSG00000006464, ENSMUSG00000034926, ENSMUSG00000027253, ENSMUSG00000026213, ENSMUSG00000000531, ENSMUSG00000040860, ENSMUSG00000021278, ENSMUSG00000090053, ENSMUSG00000066189, ENSMUSG00000020848, ENSMUSG00000019726, ENSMUSG00000033128	1150	98	19672	2.26917	1	0.520948	0.5156
GOTERM_BP_DIRECT	GO:0008285	negative regulation of cell proliferation	38	2.95031	0.0137541	ENSMUSG00000032487, ENSMUSG00000015846, ENSMUSG00000048251, ENSMUSG00000041957, ENSMUSG00000034926, ENSMUSG00000025492, ENSMUSG00000022043, ENSMUSG00000000058, ENSMUSG00000026203, ENSMUSG00000022661, ENSMUSG00000021055, ENSMUSG00000040003, ENSMUSG00000028207, ENSMUSG00000005125, ENSMUSG00000005506, ENSMUSG00000035274, ENSMUSG00000034021, ENSMUSG00000010175, ENSMUSG00000035992, ENSMUSG00000037279,…	1150	434	19672	1.49777	1	0.576161	0.570246
GOTERM_BP_DIRECT	GO:0007010	cytoskeleton organization	14	1.08696	0.0146131	ENSMUSG00000039629, ENSMUSG00000004085, ENSMUSG00000032482, ENSMUSG00000027692, ENSMUSG00000024013, ENSMUSG00000062300, ENSMUSG00000061136, ENSMUSG00000021373, ENSMUSG00000022048, ENSMUSG00000022788, ENSMUSG00000017670, ENSMUSG00000038775, ENSMUSG00000030967, ENSMUSG00000031523	1150	113	19672	2.11934	1	0.590917	0.584851
GOTERM_BP_DIRECT	GO:0030336	negative regulation of cell migration	16	1.24224	0.0149528	ENSMUSG00000031112, ENSMUSG00000016918, ENSMUSG00000041957, ENSMUSG00000026185, ENSMUSG00000025492, ENSMUSG00000026235, ENSMUSG00000046718, ENSMUSG00000040003, ENSMUSG00000024610, ENSMUSG00000024544, ENSMUSG00000046854, ENSMUSG00000015452, ENSMUSG00000035773, ENSMUSG00000036894, ENSMUSG00000031523, ENSMUSG00000017631	1150	138	19672	1.98331	1	0.590917	0.584851
GOTERM_BP_DIRECT	GO:0071300	cellular response to retinoic acid	10	0.776398	0.0169785	ENSMUSG00000028351, ENSMUSG00000036192, ENSMUSG00000034218, ENSMUSG00000030110, ENSMUSG00000005583, ENSMUSG00000059456, ENSMUSG00000028364, ENSMUSG00000035131, ENSMUSG00000059146, ENSMUSG00000026596	1150	68	19672	2.5156	1	0.658546	0.651786
GOTERM_BP_DIRECT	GO:0048812	neuron projection morphogenesis	11	0.854037	0.0178033	ENSMUSG00000041120, ENSMUSG00000031078, ENSMUSG00000048482, ENSMUSG00000027002, ENSMUSG00000027692, ENSMUSG00000064023, ENSMUSG00000041415, ENSMUSG00000017291, ENSMUSG00000049107, ENSMUSG00000045348, ENSMUSG00000021994	1150	80	19672	2.35209	1	0.679019	0.672049
GOTERM_BP_DIRECT	GO:0001764	neuron migration	16	1.24224	0.0189652	ENSMUSG00000006464, ENSMUSG00000031451, ENSMUSG00000005583, ENSMUSG00000059146, ENSMUSG00000031292, ENSMUSG00000020052, ENSMUSG00000021055, ENSMUSG00000001507, ENSMUSG00000026826, ENSMUSG00000028519, ENSMUSG00000022305, ENSMUSG00000035277, ENSMUSG00000032128, ENSMUSG00000019647, ENSMUSG00000031642, ENSMUSG00000031137	1150	142	19672	1.92745	1	0.679019	0.672049
GOTERM_BP_DIRECT	GO:0050808	synapse organization	10	0.776398	0.0202177	ENSMUSG00000024647, ENSMUSG00000027253, ENSMUSG00000064023, ENSMUSG00000034891, ENSMUSG00000030093, ENSMUSG00000030525, ENSMUSG00000031328, ENSMUSG00000053825, ENSMUSG00000031202, ENSMUSG00000031654	1150	70	19672	2.44373	1	0.703388	0.696168
GOTERM_BP_DIRECT	GO:0071560	cellular response to transforming growth factor beta stimulus	10	0.776398	0.0202177	ENSMUSG00000022512, ENSMUSG00000005583, ENSMUSG00000026341, ENSMUSG00000026496, ENSMUSG00000004637, ENSMUSG00000022150, ENSMUSG00000027204, ENSMUSG00000030093, ENSMUSG00000037279, ENSMUSG00000021994	1150	70	19672	2.44373	1	0.703388	0.696168
GOTERM_BP_DIRECT	GO:0006887	exocytosis	14	1.08696	0.0203175	ENSMUSG00000054453, ENSMUSG00000027162, ENSMUSG00000028860, ENSMUSG00000024261, ENSMUSG00000007207, ENSMUSG00000041488, ENSMUSG00000062151, ENSMUSG00000025867, ENSMUSG00000019790, ENSMUSG00000053799, ENSMUSG00000022829, ENSMUSG00000052301, ENSMUSG00000039714, ENSMUSG00000035226	1150	118	19672	2.02954	1	0.703388	0.696168
GOTERM_BP_DIRECT	GO:0070588	calcium ion transmembrane transport	12	0.931677	0.020989	ENSMUSG00000057378, ENSMUSG00000054640, ENSMUSG00000027716, ENSMUSG00000031451, ENSMUSG00000026463, ENSMUSG00000015968, ENSMUSG00000030592, ENSMUSG00000024112, ENSMUSG00000029868, ENSMUSG00000057914, ENSMUSG00000028207, ENSMUSG00000023017	1150	94	19672	2.18376	1	0.720679	0.713281
GOTERM_BP_DIRECT	GO:0000165	MAPK cascade	11	0.854037	0.024267	ENSMUSG00000030110, ENSMUSG00000005583, ENSMUSG00000059456, ENSMUSG00000027692, ENSMUSG00000004864, ENSMUSG00000053137, ENSMUSG00000030557, ENSMUSG00000017291, ENSMUSG00000002413, ENSMUSG00000050711, ENSMUSG00000031137	1150	84	19672	2.24008	1	0.77011	0.762205
GOTERM_BP_DIRECT	GO:0007420	brain development	25	1.94099	0.0248816	ENSMUSG00000033676, ENSMUSG00000028161, ENSMUSG00000028289, ENSMUSG00000033276, ENSMUSG00000027210, ENSMUSG00000024261, ENSMUSG00000028785, ENSMUSG00000021055, ENSMUSG00000026768, ENSMUSG00000049107, ENSMUSG00000058070, ENSMUSG00000022048, ENSMUSG00000048218, ENSMUSG00000027737, ENSMUSG00000000416, ENSMUSG00000019943, ENSMUSG00000032312, ENSMUSG00000038718, ENSMUSG00000034218, ENSMUSG00000055078,…	1150	268	19672	1.59572	1	0.772068	0.764142
GOTERM_BP_DIRECT	GO:0043154	negative regulation of cysteine-type endopeptidase activity involved in apoptotic process	10	0.776398	0.0258786	ENSMUSG00000032487, ENSMUSG00000031451, ENSMUSG00000005087, ENSMUSG00000037727, ENSMUSG00000034926, ENSMUSG00000003644, ENSMUSG00000035992, ENSMUSG00000032060, ENSMUSG00000000126, ENSMUSG00000031642	1150	73	19672	2.3433	1	0.7971	0.788918
GOTERM_BP_DIRECT	GO:0008542	visual learning	10	0.776398	0.0279923	ENSMUSG00000027737, ENSMUSG00000027210, ENSMUSG00000059003, ENSMUSG00000052087, ENSMUSG00000032405, ENSMUSG00000026596, ENSMUSG00000053004, ENSMUSG00000002413, ENSMUSG00000018634, ENSMUSG00000035722	1150	74	19672	2.31163	1	0.814303	0.805944
GOTERM_BP_DIRECT	GO:0034220	ion transmembrane transport	10	0.776398	0.0302243	ENSMUSG00000033676, ENSMUSG00000031343, ENSMUSG00000029211, ENSMUSG00000029212, ENSMUSG00000056258, ENSMUSG00000055078, ENSMUSG00000038257, ENSMUSG00000027577, ENSMUSG00000030525, ENSMUSG00000023017	1150	75	19672	2.28081	1	0.829108	0.820597
GOTERM_BP_DIRECT	GO:0000226	microtubule cytoskeleton organization	16	1.24224	0.0309346	ENSMUSG00000006464, ENSMUSG00000027331, ENSMUSG00000074673, ENSMUSG00000017291, ENSMUSG00000023004, ENSMUSG00000022442, ENSMUSG00000058070, ENSMUSG00000022961, ENSMUSG00000062380, ENSMUSG00000062591, ENSMUSG00000068876, ENSMUSG00000072235, ENSMUSG00000037287, ENSMUSG00000021738, ENSMUSG00000035198, ENSMUSG00000055407	1150	151	19672	1.81257	1	0.833625	0.825068
GOTERM_BP_DIRECT	GO:0048511	rhythmic process	16	1.24224	0.0342151	ENSMUSG00000033863, ENSMUSG00000033004, ENSMUSG00000059003, ENSMUSG00000025326, ENSMUSG00000022433, ENSMUSG00000036192, ENSMUSG00000003949, ENSMUSG00000040187, ENSMUSG00000040133, ENSMUSG00000037474, ENSMUSG00000030209, ENSMUSG00000037465, ENSMUSG00000010175, ENSMUSG00000039579, ENSMUSG00000039994, ENSMUSG00000053004	1150	153	19672	1.78887	1	0.901427	0.892174
GOTERM_BP_DIRECT	GO:0019233	sensory perception of pain	10	0.776398	0.0376578	ENSMUSG00000049281, ENSMUSG00000032487, ENSMUSG00000079056, ENSMUSG00000059003, ENSMUSG00000024112, ENSMUSG00000027820, ENSMUSG00000027577, ENSMUSG00000060882, ENSMUSG00000020892, ENSMUSG00000057182	1150	78	19672	2.19309	1	0.961881	0.952008
GOTERM_BP_DIRECT	GO:0001938	positive regulation of endothelial cell proliferation	10	0.776398	0.0376578	ENSMUSG00000033730, ENSMUSG00000067336, ENSMUSG00000010175, ENSMUSG00000000058, ENSMUSG00000022231, ENSMUSG00000037568, ENSMUSG00000050711, ENSMUSG00000050965, ENSMUSG00000019699, ENSMUSG00000021994	1150	78	19672	2.19309	1	0.961881	0.952008
GOTERM_BP_DIRECT	GO:0030154	cell differentiation	73	5.6677	0.0401134	ENSMUSG00000028064, ENSMUSG00000033454, ENSMUSG00000028382, ENSMUSG00000050390, ENSMUSG00000005583, ENSMUSG00000027253, ENSMUSG00000032482, ENSMUSG00000027495, ENSMUSG00000024261, ENSMUSG00000001300, ENSMUSG00000029516, ENSMUSG00000000058, ENSMUSG00000023015, ENSMUSG00000026768, ENSMUSG00000022048, ENSMUSG00000021994, ENSMUSG00000061887, ENSMUSG00000024423, ENSMUSG00000022246, ENSMUSG00000043013,…	1150	1003	19672	1.24501	1	1	0.989971
GOTERM_BP_DIRECT	GO:0046330	positive regulation of JNK cascade	12	0.931677	0.0427514	ENSMUSG00000022788, ENSMUSG00000042662, ENSMUSG00000015452, ENSMUSG00000059456, ENSMUSG00000027692, ENSMUSG00000022150, ENSMUSG00000027347, ENSMUSG00000030093, ENSMUSG00000017291, ENSMUSG00000031642, ENSMUSG00000021994, ENSMUSG00000019997	1150	105	19672	1.95498	1	1	0.989971
GOTERM_BP_DIRECT	GO:0007169	transmembrane receptor protein tyrosine kinase signaling pathway	13	1.00932	0.0453617	ENSMUSG00000030110, ENSMUSG00000048482, ENSMUSG00000028289, ENSMUSG00000059456, ENSMUSG00000028661, ENSMUSG00000020170, ENSMUSG00000059146, ENSMUSG00000022309, ENSMUSG00000055540, ENSMUSG00000026235, ENSMUSG00000022372, ENSMUSG00000049107	1150	119	19672	1.86873	1	1	0.989971
GOTERM_BP_DIRECT	GO:0006470	protein dephosphorylation	15	1.1646	0.0488197	ENSMUSG00000031530, ENSMUSG00000035429, ENSMUSG00000028161, ENSMUSG00000059895, ENSMUSG00000020253, ENSMUSG00000025932, ENSMUSG00000039384, ENSMUSG00000042662, ENSMUSG00000020349, ENSMUSG00000046442, ENSMUSG00000039661, ENSMUSG00000021816, ENSMUSG00000038764, ENSMUSG00000033953, ENSMUSG00000078429	1150	147	19672	1.74552	1	1	0.989971
GOTERM_BP_DIRECT	GO:0001934	positive regulation of protein phosphorylation	23	1.78571	0.0508073	ENSMUSG00000031750, ENSMUSG00000031451, ENSMUSG00000028289, ENSMUSG00000022150, ENSMUSG00000027692, ENSMUSG00000027347, ENSMUSG00000021451, ENSMUSG00000020484, ENSMUSG00000020451, ENSMUSG00000029337, ENSMUSG00000022797, ENSMUSG00000040016, ENSMUSG00000021994, ENSMUSG00000024610, ENSMUSG00000015452, ENSMUSG00000067336, ENSMUSG00000021549, ENSMUSG00000022309, ENSMUSG00000070509, ENSMUSG00000035992,…	1150	259	19672	1.51907	1	1	0.989971
GOTERM_BP_DIRECT	GO:0001666	response to hypoxia	19	1.47516	0.0574855	ENSMUSG00000054640, ENSMUSG00000034218, ENSMUSG00000032374, ENSMUSG00000059456, ENSMUSG00000030592, ENSMUSG00000029009, ENSMUSG00000027577, ENSMUSG00000026354, ENSMUSG00000032060, ENSMUSG00000025888, ENSMUSG00000000957, ENSMUSG00000026826, ENSMUSG00000021822, ENSMUSG00000015452, ENSMUSG00000030209, ENSMUSG00000053819, ENSMUSG00000032648, ENSMUSG00000030525, ENSMUSG00000018634	1150	206	19672	1.57775	1	1	0.989971
GOTERM_BP_DIRECT	GO:0071333	cellular response to glucose stimulus	10	0.776398	0.0595985	ENSMUSG00000031451, ENSMUSG00000028161, ENSMUSG00000020349, ENSMUSG00000022094, ENSMUSG00000029482, ENSMUSG00000040618, ENSMUSG00000002059, ENSMUSG00000022708, ENSMUSG00000020484, ENSMUSG00000022376	1150	85	19672	2.01248	1	1	0.989971
GOTERM_BP_DIRECT	GO:0032880	regulation of protein localization	12	0.931677	0.0627436	ENSMUSG00000033004, ENSMUSG00000029684, ENSMUSG00000003948, ENSMUSG00000030272, ENSMUSG00000027002, ENSMUSG00000026496, ENSMUSG00000037110, ENSMUSG00000026203, ENSMUSG00000032966, ENSMUSG00000031963, ENSMUSG00000021994, ENSMUSG00000022433	1150	112	19672	1.8328	1	1	0.989971
GOTERM_BP_DIRECT	GO:0009791	post-embryonic development	12	0.931677	0.0660252	ENSMUSG00000028053, ENSMUSG00000026826, ENSMUSG00000054640, ENSMUSG00000034218, ENSMUSG00000048251, ENSMUSG00000058454, ENSMUSG00000033276, ENSMUSG00000024639, ENSMUSG00000041415, ENSMUSG00000026596, ENSMUSG00000040268, ENSMUSG00000025533	1150	113	19672	1.81658	1	1	0.989971
GOTERM_BP_DIRECT	GO:0006874	cellular calcium ion homeostasis	12	0.931677	0.0729165	ENSMUSG00000032114, ENSMUSG00000057378, ENSMUSG00000054640, ENSMUSG00000070730, ENSMUSG00000026463, ENSMUSG00000030592, ENSMUSG00000032492, ENSMUSG00000030669, ENSMUSG00000032648, ENSMUSG00000030525, ENSMUSG00000019943, ENSMUSG00000050965	1150	115	19672	1.78498	1	1	0.989971
GOTERM_BP_DIRECT	GO:0007275	multicellular organism development	79	6.13354	0.0739175	ENSMUSG00000028064, ENSMUSG00000005583, ENSMUSG00000027210, ENSMUSG00000027253, ENSMUSG00000028661, ENSMUSG00000032482, ENSMUSG00000024063, ENSMUSG00000001300, ENSMUSG00000029516, ENSMUSG00000023015, ENSMUSG00000026768, ENSMUSG00000040420, ENSMUSG00000021278, ENSMUSG00000022048, ENSMUSG00000021994, ENSMUSG00000020547, ENSMUSG00000010175, ENSMUSG00000039994, ENSMUSG00000035277, ENSMUSG00000032128,…	1150	1135	19672	1.19064	1	1	0.989971
GOTERM_BP_DIRECT	GO:0001649	osteoblast differentiation	10	0.776398	0.0751928	ENSMUSG00000039153, ENSMUSG00000005583, ENSMUSG00000067336, ENSMUSG00000004637, ENSMUSG00000026185, ENSMUSG00000026697, ENSMUSG00000053137, ENSMUSG00000074489, ENSMUSG00000029335, ENSMUSG00000051920	1150	89	19672	1.92203	1	1	0.989971
GOTERM_BP_DIRECT	GO:0007218	neuropeptide signaling pathway	10	0.776398	0.0751928	ENSMUSG00000033774, ENSMUSG00000024517, ENSMUSG00000031210, ENSMUSG00000038257, ENSMUSG00000030669, ENSMUSG00000035431, ENSMUSG00000035773, ENSMUSG00000047904, ENSMUSG00000027568, ENSMUSG00000018634	1150	89	19672	1.92203	1	1	0.989971
GOTERM_BP_DIRECT	GO:0043524	negative regulation of neuron apoptotic process	17	1.31988	0.075399	ENSMUSG00000033676, ENSMUSG00000075590, ENSMUSG00000005583, ENSMUSG00000048482, ENSMUSG00000059456, ENSMUSG00000055078, ENSMUSG00000025422, ENSMUSG00000026278, ENSMUSG00000002413, ENSMUSG00000049107, ENSMUSG00000048218, ENSMUSG00000020300, ENSMUSG00000026826, ENSMUSG00000022307, ENSMUSG00000021549, ENSMUSG00000022309, ENSMUSG00000034891	1150	185	19672	1.57191	1	1	0.989971
GOTERM_BP_DIRECT	GO:0006886	intracellular protein transport	25	1.94099	0.0765555	ENSMUSG00000054453, ENSMUSG00000079056, ENSMUSG00000031078, ENSMUSG00000028860, ENSMUSG00000002015, ENSMUSG00000000531, ENSMUSG00000007207, ENSMUSG00000049866, ENSMUSG00000022621, ENSMUSG00000057181, ENSMUSG00000027935, ENSMUSG00000069662, ENSMUSG00000039234, ENSMUSG00000003309, ENSMUSG00000020130, ENSMUSG00000003134, ENSMUSG00000041488, ENSMUSG00000003411, ENSMUSG00000042216, ENSMUSG00000024610,…	1150	301	19672	1.42077	1	1	0.989971
GOTERM_BP_DIRECT	GO:0000122	negative regulation of transcription from RNA polymerase II promoter	68	5.2795	0.0818143	ENSMUSG00000033454, ENSMUSG00000079056, ENSMUSG00000031353, ENSMUSG00000005583, ENSMUSG00000027490, ENSMUSG00000026484, ENSMUSG00000028423, ENSMUSG00000002996, ENSMUSG00000005148, ENSMUSG00000024423, ENSMUSG00000003929, ENSMUSG00000020349, ENSMUSG00000094410, ENSMUSG00000010175, ENSMUSG00000035992, ENSMUSG00000039994, ENSMUSG00000035277, ENSMUSG00000032405, ENSMUSG00000066829, ENSMUSG00000039706,…	1150	967	19672	1.20291	1	1	0.989971
GOTERM_BP_DIRECT	GO:0007229	integrin-mediated signaling pathway	11	0.854037	0.0823036	ENSMUSG00000001507, ENSMUSG00000059456, ENSMUSG00000078612, ENSMUSG00000027356, ENSMUSG00000025348, ENSMUSG00000030830, ENSMUSG00000026768, ENSMUSG00000027318, ENSMUSG00000043635, ENSMUSG00000033721, ENSMUSG00000019997	1150	104	19672	1.8093	1	1	0.989971
GOTERM_BP_DIRECT	GO:0051216	cartilage development	10	0.776398	0.0838466	ENSMUSG00000006464, ENSMUSG00000016918, ENSMUSG00000005087, ENSMUSG00000022483, ENSMUSG00000022098, ENSMUSG00000041415, ENSMUSG00000030093, ENSMUSG00000029335, ENSMUSG00000027966, ENSMUSG00000021994	1150	91	19672	1.87979	1	1	0.989971
GOTERM_BP_DIRECT	GO:0031175	neuron projection development	16	1.24224	0.0848945	ENSMUSG00000005087, ENSMUSG00000059456, ENSMUSG00000030020, ENSMUSG00000028364, ENSMUSG00000028661, ENSMUSG00000028832, ENSMUSG00000026697, ENSMUSG00000041488, ENSMUSG00000018012, ENSMUSG00000022305, ENSMUSG00000027935, ENSMUSG00000015452, ENSMUSG00000032827, ENSMUSG00000070509, ENSMUSG00000035314, ENSMUSG00000019831	1150	174	19672	1.57297	1	1	0.989971
GOTERM_BP_DIRECT	GO:0007155	cell adhesion	44	3.41615	0.0854168	ENSMUSG00000054793, ENSMUSG00000031772, ENSMUSG00000016918, ENSMUSG00000005087, ENSMUSG00000028661, ENSMUSG00000028364, ENSMUSG00000001300, ENSMUSG00000027356, ENSMUSG00000020241, ENSMUSG00000026768, ENSMUSG00000048218, ENSMUSG00000022026, ENSMUSG00000045038, ENSMUSG00000047910, ENSMUSG00000001507, ENSMUSG00000030605, ENSMUSG00000038048, ENSMUSG00000068196, ENSMUSG00000019966, ENSMUSG00000032332,…	1150	594	19672	1.26712	1	1	0.989971
GOTERM_BP_DIRECT	GO:0001501	skeletal system development	12	0.931677	0.088025	ENSMUSG00000028053, ENSMUSG00000039153, ENSMUSG00000021765, ENSMUSG00000000957, ENSMUSG00000024639, ENSMUSG00000032492, ENSMUSG00000027204, ENSMUSG00000022483, ENSMUSG00000028226, ENSMUSG00000025232, ENSMUSG00000025854, ENSMUSG00000024940	1150	119	19672	1.72498	1	1	0.989971
GOTERM_BP_DIRECT	GO:0006909	phagocytosis	10	0.776398	0.0883883	ENSMUSG00000040022, ENSMUSG00000031451, ENSMUSG00000021866, ENSMUSG00000041112, ENSMUSG00000052298, ENSMUSG00000017670, ENSMUSG00000026596, ENSMUSG00000019726, ENSMUSG00000030830, ENSMUSG00000035722	1150	92	19672	1.85936	1	1	0.989971
GOTERM_BP_DIRECT	GO:0001525	angiogenesis	23	1.78571	0.091782	ENSMUSG00000030123, ENSMUSG00000032487, ENSMUSG00000028064, ENSMUSG00000059456, ENSMUSG00000001300, ENSMUSG00000041415, ENSMUSG00000030093, ENSMUSG00000005148, ENSMUSG00000020484, ENSMUSG00000000957, ENSMUSG00000021822, ENSMUSG00000030605, ENSMUSG00000022309, ENSMUSG00000068196, ENSMUSG00000037279, ENSMUSG00000017417, ENSMUSG00000039313, ENSMUSG00000031328, ENSMUSG00000050711, ENSMUSG00000050965,…	1150	278	19672	1.41525	1	1	0.989971
GOTERM_BP_DIRECT	GO:0030308	negative regulation of cell growth	13	1.00932	0.0965771	ENSMUSG00000035107, ENSMUSG00000031353, ENSMUSG00000035529, ENSMUSG00000022150, ENSMUSG00000026203, ENSMUSG00000046718, ENSMUSG00000032060, ENSMUSG00000041324, ENSMUSG00000021303, ENSMUSG00000068744, ENSMUSG00000067336, ENSMUSG00000039313, ENSMUSG00000032599	1150	135	19672	1.64725	1	1	0.989971
GOTERM_BP_DIRECT	GO:0070374	positive regulation of ERK1 and ERK2 cascade	20	1.5528	0.0978534	ENSMUSG00000031451, ENSMUSG00000005087, ENSMUSG00000059456, ENSMUSG00000027347, ENSMUSG00000026596, ENSMUSG00000002413, ENSMUSG00000021055, ENSMUSG00000024610, ENSMUSG00000042662, ENSMUSG00000015452, ENSMUSG00000042680, ENSMUSG00000022309, ENSMUSG00000053819, ENSMUSG00000035274, ENSMUSG00000038587, ENSMUSG00000030525, ENSMUSG00000031963, ENSMUSG00000050965, ENSMUSG00000035722, ENSMUSG00000019997	1150	236	19672	1.44967	1	1	0.989971
Thresholds: count=10, EASE=0.1
1288 from 1311 genes in analysis
500 genes not in output

## Sheet: GO-Term CC
Category (n=83)	GO-Term		Count	%	PValue	Genes	List Total	Pop Hits	Pop Total	Fold Enrichment	Bonferroni	Benjamini	FDR
GOTERM_CC_DIRECT	GO:0098978	glutamatergic synapse	102	7.91925	3.59569e-28	ENSMUSG00000031078, ENSMUSG00000059003, ENSMUSG00000024261, ENSMUSG00000001300, ENSMUSG00000002997, ENSMUSG00000027895, ENSMUSG00000025475, ENSMUSG00000020102, ENSMUSG00000044667, ENSMUSG00000047495, ENSMUSG00000038665, ENSMUSG00000039114, ENSMUSG00000021719, ENSMUSG00000053825, ENSMUSG00000058835, ENSMUSG00000049176, ENSMUSG00000028176, ENSMUSG00000030093, ENSMUSG00000060882, ENSMUSG00000063239,…	1200	516	20815	3.42883	2.55294e-25	2.55294e-25	2.35878e-25
GOTERM_CC_DIRECT	GO:0016020	membrane	561	43.5559	4.10966e-27	ENSMUSG00000028860, ENSMUSG00000059003, ENSMUSG00000024261, ENSMUSG00000000058, ENSMUSG00000027896, ENSMUSG00000026203, ENSMUSG00000027895, ENSMUSG00000059361, ENSMUSG00000025232, ENSMUSG00000025475, ENSMUSG00000026322, ENSMUSG00000005982, ENSMUSG00000057182, ENSMUSG00000057060, ENSMUSG00000071253, ENSMUSG00000035274, ENSMUSG00000051401, ENSMUSG00000047495, ENSMUSG00000038665, ENSMUSG00000073678,…	1200	6726	20815	1.44678	2.91786e-24	1.45893e-24	1.34797e-24
GOTERM_CC_DIRECT	GO:0045202	synapse	130	10.0932	1.38201e-23	ENSMUSG00000031078, ENSMUSG00000059003, ENSMUSG00000024261, ENSMUSG00000000058, ENSMUSG00000026322, ENSMUSG00000018012, ENSMUSG00000020349, ENSMUSG00000047495, ENSMUSG00000051401, ENSMUSG00000038665, ENSMUSG00000039114, ENSMUSG00000032966, ENSMUSG00000053825, ENSMUSG00000013766, ENSMUSG00000050830, ENSMUSG00000058835, ENSMUSG00000031343, ENSMUSG00000054640, ENSMUSG00000028051, ENSMUSG00000041308,…	1200	875	20815	2.5771	9.81226e-21	3.27075e-21	3.02199e-21
GOTERM_CC_DIRECT	GO:0030054	cell junction	125	9.70497	1.96954e-19	ENSMUSG00000050271, ENSMUSG00000031078, ENSMUSG00000041957, ENSMUSG00000059003, ENSMUSG00000001300, ENSMUSG00000022246, ENSMUSG00000068876, ENSMUSG00000027935, ENSMUSG00000047495, ENSMUSG00000051401, ENSMUSG00000038665, ENSMUSG00000039114, ENSMUSG00000053825, ENSMUSG00000050830, ENSMUSG00000058835, ENSMUSG00000031343, ENSMUSG00000028053, ENSMUSG00000059898, ENSMUSG00000041308, ENSMUSG00000049176,…	1200	919	20815	2.35934	1.39837e-16	3.49593e-17	3.23004e-17
GOTERM_CC_DIRECT	GO:0030425	dendrite	87	6.75466	4.17923e-15	ENSMUSG00000079056, ENSMUSG00000056258, ENSMUSG00000042529, ENSMUSG00000027253, ENSMUSG00000024261, ENSMUSG00000028546, ENSMUSG00000027577, ENSMUSG00000002997, ENSMUSG00000027895, ENSMUSG00000026322, ENSMUSG00000001985, ENSMUSG00000022048, ENSMUSG00000028789, ENSMUSG00000020300, ENSMUSG00000041351, ENSMUSG00000035274, ENSMUSG00000047495, ENSMUSG00000055407, ENSMUSG00000074489, ENSMUSG00000054640,…	1200	601	20815	2.51096	2.99538e-12	5.93451e-13	5.48315e-13
GOTERM_CC_DIRECT	GO:0005737	cytoplasm	542	42.0807	5.74489e-15	ENSMUSG00000024383, ENSMUSG00000041957, ENSMUSG00000000058, ENSMUSG00000026203, ENSMUSG00000026322, ENSMUSG00000040860, ENSMUSG00000057182, ENSMUSG00000040620, ENSMUSG00000005506, ENSMUSG00000035274, ENSMUSG00000038665, ENSMUSG00000020904, ENSMUSG00000016757, ENSMUSG00000053825, ENSMUSG00000039879, ENSMUSG00000053702, ENSMUSG00000039629, ENSMUSG00000048482, ENSMUSG00000025586, ENSMUSG00000024013,…	1200	7202	20815	1.30539	4.09894e-12	6.79812e-13	6.28108e-13
GOTERM_CC_DIRECT	GO:0043005	neuron projection	82	6.36646	9.89191e-15	ENSMUSG00000033774, ENSMUSG00000032487, ENSMUSG00000029674, ENSMUSG00000056258, ENSMUSG00000028661, ENSMUSG00000059003, ENSMUSG00000024261, ENSMUSG00000027577, ENSMUSG00000059361, ENSMUSG00000007207, ENSMUSG00000022048, ENSMUSG00000020388, ENSMUSG00000020300, ENSMUSG00000018012, ENSMUSG00000027935, ENSMUSG00000020349, ENSMUSG00000030669, ENSMUSG00000055407, ENSMUSG00000021719, ENSMUSG00000035431,…	1200	556	20815	2.5582	7.0155e-12	1.00332e-12	9.27013e-13
GOTERM_CC_DIRECT	GO:0005856	cytoskeleton	149	11.5683	4.05485e-14	ENSMUSG00000037979, ENSMUSG00000030263, ENSMUSG00000035439, ENSMUSG00000029674, ENSMUSG00000011589, ENSMUSG00000031078, ENSMUSG00000052298, ENSMUSG00000028464, ENSMUSG00000020061, ENSMUSG00000024660, ENSMUSG00000024941, ENSMUSG00000040860, ENSMUSG00000022246, ENSMUSG00000018012, ENSMUSG00000020349, ENSMUSG00000021959, ENSMUSG00000016757, ENSMUSG00000058835, ENSMUSG00000030254, ENSMUSG00000033004,…	1200	1370	20815	1.88652	2.87714e-11	3.59868e-12	3.32498e-12
GOTERM_CC_DIRECT	GO:0042995	cell projection	130	10.0932	8.51374e-14	ENSMUSG00000029674, ENSMUSG00000031078, ENSMUSG00000052298, ENSMUSG00000059003, ENSMUSG00000040860, ENSMUSG00000018012, ENSMUSG00000027935, ENSMUSG00000051401, ENSMUSG00000038665, ENSMUSG00000020904, ENSMUSG00000074489, ENSMUSG00000034342, ENSMUSG00000053825, ENSMUSG00000013766, ENSMUSG00000035314, ENSMUSG00000058835, ENSMUSG00000054640, ENSMUSG00000033004, ENSMUSG00000035429, ENSMUSG00000027002,…	1200	1142	20815	1.97457	6.04594e-11	6.7164e-12	6.20557e-12
GOTERM_CC_DIRECT	GO:0043197	dendritic spine	44	3.41615	1.74679e-13	ENSMUSG00000028161, ENSMUSG00000031078, ENSMUSG00000026782, ENSMUSG00000027296, ENSMUSG00000059003, ENSMUSG00000096054, ENSMUSG00000002997, ENSMUSG00000025892, ENSMUSG00000032060, ENSMUSG00000042604, ENSMUSG00000023017, ENSMUSG00000042700, ENSMUSG00000020388, ENSMUSG00000020300, ENSMUSG00000020524, ENSMUSG00000069662, ENSMUSG00000030209, ENSMUSG00000000416, ENSMUSG00000032827, ENSMUSG00000047495,…	1200	208	20815	3.66931	1.23993e-10	1.24022e-11	1.1459e-11
GOTERM_CC_DIRECT	GO:0043025	neuronal cell body	84	6.52174	1.93036e-12	ENSMUSG00000056258, ENSMUSG00000042529, ENSMUSG00000027253, ENSMUSG00000024261, ENSMUSG00000028546, ENSMUSG00000029516, ENSMUSG00000027577, ENSMUSG00000002997, ENSMUSG00000027895, ENSMUSG00000059361, ENSMUSG00000057182, ENSMUSG00000022048, ENSMUSG00000041351, ENSMUSG00000018012, ENSMUSG00000030669, ENSMUSG00000038665, ENSMUSG00000032968, ENSMUSG00000038587, ENSMUSG00000035314, ENSMUSG00000054640,…	1200	635	20815	2.29457	1.37054e-09	1.24596e-10	1.1512e-10
GOTERM_CC_DIRECT	GO:0098794	postsynapse	37	2.87267	1.11459e-11	ENSMUSG00000033697, ENSMUSG00000029211, ENSMUSG00000005583, ENSMUSG00000058655, ENSMUSG00000030000, ENSMUSG00000026341, ENSMUSG00000022280, ENSMUSG00000059003, ENSMUSG00000024261, ENSMUSG00000002997, ENSMUSG00000027895, ENSMUSG00000028785, ENSMUSG00000042700, ENSMUSG00000021994, ENSMUSG00000020300, ENSMUSG00000021259, ENSMUSG00000020524, ENSMUSG00000030209, ENSMUSG00000021719, ENSMUSG00000039137,…	1200	172	20815	3.73137	7.91356e-09	6.59466e-10	6.0931e-10
GOTERM_CC_DIRECT	GO:0014069	postsynaptic density	54	4.19255	2.7002e-10	ENSMUSG00000027253, ENSMUSG00000059003, ENSMUSG00000000531, ENSMUSG00000025475, ENSMUSG00000007207, ENSMUSG00000026768, ENSMUSG00000020300, ENSMUSG00000020349, ENSMUSG00000047495, ENSMUSG00000038665, ENSMUSG00000058835, ENSMUSG00000054640, ENSMUSG00000059456, ENSMUSG00000049176, ENSMUSG00000028176, ENSMUSG00000026235, ENSMUSG00000025586, ENSMUSG00000060882, ENSMUSG00000003573, ENSMUSG00000040373,…	1200	359	20815	2.60912	1.91714e-07	1.47472e-08	1.36256e-08
GOTERM_CC_DIRECT	GO:0045211	postsynaptic membrane	39	3.02795	1.11718e-09	ENSMUSG00000033676, ENSMUSG00000029211, ENSMUSG00000029212, ENSMUSG00000028289, ENSMUSG00000059003, ENSMUSG00000096054, ENSMUSG00000000531, ENSMUSG00000027577, ENSMUSG00000025892, ENSMUSG00000001985, ENSMUSG00000042846, ENSMUSG00000020388, ENSMUSG00000047910, ENSMUSG00000025658, ENSMUSG00000020524, ENSMUSG00000030209, ENSMUSG00000051401, ENSMUSG00000039579, ENSMUSG00000037653, ENSMUSG00000030525,…	1200	220	20815	3.07494	7.93199e-07	5.66571e-08	5.2348e-08
GOTERM_CC_DIRECT	GO:0005886	plasma membrane	415	32.2205	1.13921e-08	ENSMUSG00000041957, ENSMUSG00000028860, ENSMUSG00000059003, ENSMUSG00000024261, ENSMUSG00000000058, ENSMUSG00000027896, ENSMUSG00000027895, ENSMUSG00000059361, ENSMUSG00000025475, ENSMUSG00000026322, ENSMUSG00000040860, ENSMUSG00000057182, ENSMUSG00000035274, ENSMUSG00000051401, ENSMUSG00000047495, ENSMUSG00000038665, ENSMUSG00000039878, ENSMUSG00000048483, ENSMUSG00000024013, ENSMUSG00000062300,…	1200	5693	20815	1.26445	8.08832e-06	5.39224e-07	4.98212e-07
GOTERM_CC_DIRECT	GO:0030426	growth cone	34	2.63975	1.77714e-08	ENSMUSG00000031078, ENSMUSG00000028546, ENSMUSG00000041415, ENSMUSG00000040640, ENSMUSG00000022048, ENSMUSG00000020300, ENSMUSG00000018012, ENSMUSG00000001507, ENSMUSG00000021217, ENSMUSG00000066037, ENSMUSG00000069662, ENSMUSG00000032827, ENSMUSG00000034342, ENSMUSG00000039137, ENSMUSG00000030525, ENSMUSG00000017466, ENSMUSG00000035314, ENSMUSG00000031137, ENSMUSG00000070866, ENSMUSG00000058835,…	1200	193	20815	3.05574	1.26176e-05	7.88607e-07	7.28629e-07
GOTERM_CC_DIRECT	GO:0030424	axon	59	4.58075	2.87075e-07	ENSMUSG00000079056, ENSMUSG00000024261, ENSMUSG00000028546, ENSMUSG00000027895, ENSMUSG00000007207, ENSMUSG00000028785, ENSMUSG00000001985, ENSMUSG00000042604, ENSMUSG00000057182, ENSMUSG00000022048, ENSMUSG00000028789, ENSMUSG00000041351, ENSMUSG00000030669, ENSMUSG00000055407, ENSMUSG00000021719, ENSMUSG00000034342, ENSMUSG00000053825, ENSMUSG00000032128, ENSMUSG00000035314, ENSMUSG00000039713,…	1200	499	20815	2.05091	0.000203802	1.15468e-05	1.06686e-05
GOTERM_CC_DIRECT	GO:0030027	lamellipodium	32	2.48447	2.92737e-07	ENSMUSG00000030123, ENSMUSG00000029674, ENSMUSG00000031078, ENSMUSG00000026341, ENSMUSG00000026782, ENSMUSG00000026584, ENSMUSG00000028126, ENSMUSG00000020388, ENSMUSG00000021676, ENSMUSG00000022788, ENSMUSG00000018012, ENSMUSG00000027935, ENSMUSG00000032827, ENSMUSG00000019966, ENSMUSG00000058835, ENSMUSG00000039713, ENSMUSG00000029684, ENSMUSG00000027002, ENSMUSG00000059456, ENSMUSG00000058587,…	1200	196	20815	2.83197	0.000207821	1.15468e-05	1.06686e-05
GOTERM_CC_DIRECT	GO:0043204	perikaryon	34	2.63975	3.48705e-07	ENSMUSG00000076441, ENSMUSG00000028546, ENSMUSG00000041119, ENSMUSG00000032060, ENSMUSG00000028785, ENSMUSG00000001985, ENSMUSG00000021055, ENSMUSG00000026768, ENSMUSG00000025533, ENSMUSG00000004951, ENSMUSG00000028789, ENSMUSG00000021719, ENSMUSG00000074489, ENSMUSG00000033998, ENSMUSG00000033981, ENSMUSG00000057897, ENSMUSG00000059213, ENSMUSG00000048482, ENSMUSG00000026235, ENSMUSG00000033063,…	1200	218	20815	2.70531	0.00024755	1.30305e-05	1.20395e-05
GOTERM_CC_DIRECT	GO:0099056	integral component of presynaptic membrane	21	1.63043	4.50287e-07	ENSMUSG00000031772, ENSMUSG00000033981, ENSMUSG00000055078, ENSMUSG00000059003, ENSMUSG00000001300, ENSMUSG00000026235, ENSMUSG00000027577, ENSMUSG00000027895, ENSMUSG00000007207, ENSMUSG00000042604, ENSMUSG00000024798, ENSMUSG00000066705, ENSMUSG00000022376, ENSMUSG00000043301, ENSMUSG00000026824, ENSMUSG00000020524, ENSMUSG00000022935, ENSMUSG00000030209, ENSMUSG00000038026, ENSMUSG00000030525,…	1200	96	20815	3.7944	0.000319653	1.59852e-05	1.47694e-05
GOTERM_CC_DIRECT	GO:0043195	terminal bouton	20	1.5528	8.38086e-07	ENSMUSG00000033676, ENSMUSG00000033981, ENSMUSG00000048482, ENSMUSG00000059003, ENSMUSG00000023484, ENSMUSG00000025892, ENSMUSG00000001985, ENSMUSG00000063239, ENSMUSG00000040640, ENSMUSG00000022048, ENSMUSG00000027568, ENSMUSG00000062151, ENSMUSG00000021337, ENSMUSG00000025867, ENSMUSG00000020349, ENSMUSG00000022935, ENSMUSG00000030209, ENSMUSG00000030669, ENSMUSG00000034891, ENSMUSG00000039714	1200	91	20815	3.81227	0.000594864	2.83353e-05	2.61802e-05
GOTERM_CC_DIRECT	GO:0098839	postsynaptic density membrane	14	1.08696	9.32418e-07	ENSMUSG00000027162, ENSMUSG00000033981, ENSMUSG00000059003, ENSMUSG00000026235, ENSMUSG00000041115, ENSMUSG00000004951, ENSMUSG00000044667, ENSMUSG00000040373, ENSMUSG00000020524, ENSMUSG00000030209, ENSMUSG00000066189, ENSMUSG00000036078, ENSMUSG00000038459, ENSMUSG00000074736	1200	45	20815	5.39648	0.000661798	3.00917e-05	2.7803e-05
GOTERM_CC_DIRECT	GO:0098688	parallel fiber to Purkinje cell synapse	12	0.931677	1.32162e-06	ENSMUSG00000025161, ENSMUSG00000062151, ENSMUSG00000043301, ENSMUSG00000026824, ENSMUSG00000030209, ENSMUSG00000059003, ENSMUSG00000038026, ENSMUSG00000030092, ENSMUSG00000063239, ENSMUSG00000033953, ENSMUSG00000031654, ENSMUSG00000020102	1200	33	20815	6.30758	0.000937908	4.07977e-05	3.76948e-05
GOTERM_CC_DIRECT	GO:0098685	Schaffer collateral - CA1 synapse	22	1.70807	1.97458e-06	ENSMUSG00000028161, ENSMUSG00000033981, ENSMUSG00000058589, ENSMUSG00000028289, ENSMUSG00000040479, ENSMUSG00000001300, ENSMUSG00000026235, ENSMUSG00000000531, ENSMUSG00000030093, ENSMUSG00000041488, ENSMUSG00000022376, ENSMUSG00000041115, ENSMUSG00000020102, ENSMUSG00000036095, ENSMUSG00000024617, ENSMUSG00000019790, ENSMUSG00000066189, ENSMUSG00000038665, ENSMUSG00000038587, ENSMUSG00000046182,…	1200	114	20815	3.34744	0.00140097	5.84146e-05	5.39718e-05
GOTERM_CC_DIRECT	GO:0099061	integral component of postsynaptic density membrane	17	1.31988	3.75782e-06	ENSMUSG00000025161, ENSMUSG00000033981, ENSMUSG00000028289, ENSMUSG00000028176, ENSMUSG00000059003, ENSMUSG00000001300, ENSMUSG00000025892, ENSMUSG00000042846, ENSMUSG00000048304, ENSMUSG00000020102, ENSMUSG00000044667, ENSMUSG00000020524, ENSMUSG00000030209, ENSMUSG00000066189, ENSMUSG00000033717, ENSMUSG00000039579, ENSMUSG00000046182	1200	74	20815	3.98485	0.0026645	0.000106722	9.86051e-05
GOTERM_CC_DIRECT	GO:0099055	integral component of postsynaptic membrane	18	1.39752	4.13825e-06	ENSMUSG00000033676, ENSMUSG00000054640, ENSMUSG00000033981, ENSMUSG00000032482, ENSMUSG00000059146, ENSMUSG00000055078, ENSMUSG00000026235, ENSMUSG00000024112, ENSMUSG00000027895, ENSMUSG00000060882, ENSMUSG00000042604, ENSMUSG00000024798, ENSMUSG00000066705, ENSMUSG00000048304, ENSMUSG00000040373, ENSMUSG00000020524, ENSMUSG00000033717, ENSMUSG00000030525	1200	83	20815	3.76175	0.00293385	0.000113006	0.000104411
GOTERM_CC_DIRECT	GO:0048471	perinuclear region of cytoplasm	79	6.13354	6.85042e-06	ENSMUSG00000031112, ENSMUSG00000027293, ENSMUSG00000029674, ENSMUSG00000006471, ENSMUSG00000027210, ENSMUSG00000027692, ENSMUSG00000024261, ENSMUSG00000075256, ENSMUSG00000000531, ENSMUSG00000000058, ENSMUSG00000026203, ENSMUSG00000002997, ENSMUSG00000041119, ENSMUSG00000017291, ENSMUSG00000058070, ENSMUSG00000020388, ENSMUSG00000028789, ENSMUSG00000020300, ENSMUSG00000045038, ENSMUSG00000018012,…	1200	814	20815	1.68344	0.004852	0.000180141	0.00016644
GOTERM_CC_DIRECT	GO:0098982	GABA-ergic synapse	20	1.5528	9.07113e-06	ENSMUSG00000033676, ENSMUSG00000031772, ENSMUSG00000031343, ENSMUSG00000029211, ENSMUSG00000029212, ENSMUSG00000032482, ENSMUSG00000055078, ENSMUSG00000024211, ENSMUSG00000060882, ENSMUSG00000040640, ENSMUSG00000025656, ENSMUSG00000040003, ENSMUSG00000048304, ENSMUSG00000067578, ENSMUSG00000031618, ENSMUSG00000038257, ENSMUSG00000033717, ENSMUSG00000039488, ENSMUSG00000047261, ENSMUSG00000019943	1200	106	20815	3.2728	0.00641983	0.000230018	0.000212524
GOTERM_CC_DIRECT	GO:0043198	dendritic shaft	16	1.24224	1.01345e-05	ENSMUSG00000054640, ENSMUSG00000033981, ENSMUSG00000026235, ENSMUSG00000002997, ENSMUSG00000042604, ENSMUSG00000063239, ENSMUSG00000006304, ENSMUSG00000023017, ENSMUSG00000027568, ENSMUSG00000020524, ENSMUSG00000021719, ENSMUSG00000030525, ENSMUSG00000031328, ENSMUSG00000039137, ENSMUSG00000070866, ENSMUSG00000074736	1200	71	20815	3.90892	0.00716969	0.00024812	0.000229249
GOTERM_CC_DIRECT	GO:0030018	Z disc	23	1.78571	2.90761e-05	ENSMUSG00000049281, ENSMUSG00000057378, ENSMUSG00000054640, ENSMUSG00000028161, ENSMUSG00000026463, ENSMUSG00000015968, ENSMUSG00000030592, ENSMUSG00000026163, ENSMUSG00000032060, ENSMUSG00000021870, ENSMUSG00000053093, ENSMUSG00000042686, ENSMUSG00000004951, ENSMUSG00000020388, ENSMUSG00000063450, ENSMUSG00000030209, ENSMUSG00000038473, ENSMUSG00000034295, ENSMUSG00000021816, ENSMUSG00000032648,…	1200	145	20815	2.75141	0.0204327	0.000688134	0.000635797
GOTERM_CC_DIRECT	GO:0032809	neuronal cell body membrane	11	0.854037	4.15783e-05	ENSMUSG00000042671, ENSMUSG00000043301, ENSMUSG00000047787, ENSMUSG00000028172, ENSMUSG00000055078, ENSMUSG00000027895, ENSMUSG00000060882, ENSMUSG00000028785, ENSMUSG00000019943, ENSMUSG00000022376, ENSMUSG00000092083	1200	38	20815	5.02116	0.0290897	0.000952278	0.000879851
GOTERM_CC_DIRECT	GO:0005887	integral component of plasma membrane	107	8.30745	0.000172837	ENSMUSG00000033774, ENSMUSG00000028064, ENSMUSG00000056258, ENSMUSG00000015947, ENSMUSG00000059003, ENSMUSG00000027896, ENSMUSG00000000058, ENSMUSG00000028226, ENSMUSG00000059089, ENSMUSG00000005107, ENSMUSG00000026322, ENSMUSG00000020102, ENSMUSG00000044667, ENSMUSG00000067144, ENSMUSG00000001943, ENSMUSG00000035431, ENSMUSG00000039878, ENSMUSG00000031343, ENSMUSG00000054640, ENSMUSG00000028051,…	1200	1302	20815	1.4255	0.115493	0.00366772	0.00338877
GOTERM_CC_DIRECT	GO:0005829	cytosol	286	22.205	0.000175637	ENSMUSG00000035954, ENSMUSG00000031112, ENSMUSG00000035713, ENSMUSG00000056413, ENSMUSG00000031353, ENSMUSG00000024383, ENSMUSG00000074088, ENSMUSG00000000058, ENSMUSG00000026203, ENSMUSG00000025232, ENSMUSG00000024941, ENSMUSG00000040860, ENSMUSG00000022763, ENSMUSG00000018012, ENSMUSG00000020349, ENSMUSG00000062098, ENSMUSG00000038665, ENSMUSG00000034981, ENSMUSG00000033885, ENSMUSG00000039629,…	1200	4090	20815	1.21294	0.11725	0.00366772	0.00338877
GOTERM_CC_DIRECT	GO:0033017	sarcoplasmic reticulum membrane	10	0.776398	0.000194412	ENSMUSG00000057378, ENSMUSG00000057897, ENSMUSG00000030592, ENSMUSG00000022519, ENSMUSG00000063450, ENSMUSG00000038473, ENSMUSG00000053819, ENSMUSG00000032966, ENSMUSG00000028207, ENSMUSG00000005873	1200	37	20815	4.68806	0.128941	0.00394378	0.00364383
GOTERM_CC_DIRECT	GO:0008076	voltage-gated potassium channel complex	14	1.08696	0.000212672	ENSMUSG00000036815, ENSMUSG00000079056, ENSMUSG00000056258, ENSMUSG00000031078, ENSMUSG00000022342, ENSMUSG00000027895, ENSMUSG00000060882, ENSMUSG00000007207, ENSMUSG00000042604, ENSMUSG00000092083, ENSMUSG00000051726, ENSMUSG00000026824, ENSMUSG00000038077, ENSMUSG00000050963	1200	72	20815	3.3728	0.140164	0.00419436	0.00387535
GOTERM_CC_DIRECT	GO:0015629	actin cytoskeleton	30	2.32919	0.000233825	ENSMUSG00000035934, ENSMUSG00000028464, ENSMUSG00000029516, ENSMUSG00000040860, ENSMUSG00000042700, ENSMUSG00000020388, ENSMUSG00000045991, ENSMUSG00000002812, ENSMUSG00000000416, ENSMUSG00000032827, ENSMUSG00000054855, ENSMUSG00000031698, ENSMUSG00000034898, ENSMUSG00000032033, ENSMUSG00000028176, ENSMUSG00000001630, ENSMUSG00000022353, ENSMUSG00000026596, ENSMUSG00000022451, ENSMUSG00000006304,…	1200	248	20815	2.09829	0.152983	0.00448691	0.00414565
GOTERM_CC_DIRECT	GO:0099060	integral component of postsynaptic specialization membrane	10	0.776398	0.000298481	ENSMUSG00000033676, ENSMUSG00000031343, ENSMUSG00000029211, ENSMUSG00000028289, ENSMUSG00000055078, ENSMUSG00000038257, ENSMUSG00000027577, ENSMUSG00000060882, ENSMUSG00000030525, ENSMUSG00000048304	1200	39	20815	4.44765	0.190997	0.00557688	0.00515272
GOTERM_CC_DIRECT	GO:0042734	presynaptic membrane	15	1.1646	0.000379297	ENSMUSG00000031772, ENSMUSG00000033981, ENSMUSG00000059003, ENSMUSG00000024211, ENSMUSG00000007207, ENSMUSG00000001985, ENSMUSG00000040640, ENSMUSG00000041488, ENSMUSG00000040972, ENSMUSG00000062151, ENSMUSG00000022935, ENSMUSG00000030209, ENSMUSG00000051401, ENSMUSG00000037653, ENSMUSG00000030525	1200	86	20815	3.02544	0.236126	0.00690515	0.00637997
GOTERM_CC_DIRECT	GO:0032590	dendrite membrane	10	0.776398	0.000537524	ENSMUSG00000031343, ENSMUSG00000029211, ENSMUSG00000027270, ENSMUSG00000028172, ENSMUSG00000020524, ENSMUSG00000015968, ENSMUSG00000055078, ENSMUSG00000027895, ENSMUSG00000028785, ENSMUSG00000019943	1200	42	20815	4.12996	0.317331	0.00954105	0.00881539
GOTERM_CC_DIRECT	GO:0043679	axon terminus	16	1.24224	0.00072672	ENSMUSG00000054640, ENSMUSG00000079056, ENSMUSG00000026235, ENSMUSG00000027895, ENSMUSG00000024798, ENSMUSG00000006304, ENSMUSG00000027568, ENSMUSG00000021587, ENSMUSG00000038077, ENSMUSG00000066037, ENSMUSG00000069662, ENSMUSG00000035274, ENSMUSG00000038665, ENSMUSG00000033717, ENSMUSG00000034891, ENSMUSG00000032966	1200	102	20815	2.72092	0.403191	0.0125847	0.0116275
GOTERM_CC_DIRECT	GO:0031410	cytoplasmic vesicle	73	5.6677	0.00101694	ENSMUSG00000030340, ENSMUSG00000059003, ENSMUSG00000024261, ENSMUSG00000019590, ENSMUSG00000000058, ENSMUSG00000059361, ENSMUSG00000007207, ENSMUSG00000023015, ENSMUSG00000057181, ENSMUSG00000028789, ENSMUSG00000020664, ENSMUSG00000019785, ENSMUSG00000018012, ENSMUSG00000039395, ENSMUSG00000027935, ENSMUSG00000038665, ENSMUSG00000055407, ENSMUSG00000019943, ENSMUSG00000034218, ENSMUSG00000048482,…	1200	863	20815	1.46726	0.514412	0.0171911	0.0158836
GOTERM_CC_DIRECT	GO:0097060	synaptic membrane	11	0.854037	0.00121981	ENSMUSG00000001507, ENSMUSG00000033981, ENSMUSG00000020524, ENSMUSG00000027253, ENSMUSG00000030209, ENSMUSG00000059003, ENSMUSG00000032172, ENSMUSG00000038665, ENSMUSG00000032060, ENSMUSG00000033998, ENSMUSG00000035226	1200	56	20815	3.40722	0.579618	0.0200112	0.0184892
GOTERM_CC_DIRECT	GO:0098793	presynapse	22	1.70807	0.00124556	ENSMUSG00000027162, ENSMUSG00000027692, ENSMUSG00000024261, ENSMUSG00000027820, ENSMUSG00000030093, ENSMUSG00000061751, ENSMUSG00000049303, ENSMUSG00000020484, ENSMUSG00000022048, ENSMUSG00000021259, ENSMUSG00000062151, ENSMUSG00000025867, ENSMUSG00000020524, ENSMUSG00000019790, ENSMUSG00000038473, ENSMUSG00000020848, ENSMUSG00000057914, ENSMUSG00000021719, ENSMUSG00000030525, ENSMUSG00000039137,…	1200	176	20815	2.16823	0.587243	0.0200112	0.0184892
GOTERM_CC_DIRECT	GO:0030017	sarcomere	10	0.776398	0.00126831	ENSMUSG00000019467, ENSMUSG00000005583, ENSMUSG00000057003, ENSMUSG00000026817, ENSMUSG00000034295, ENSMUSG00000096054, ENSMUSG00000039458, ENSMUSG00000053093, ENSMUSG00000026414, ENSMUSG00000024049	1200	47	20815	3.6906	0.593867	0.0200112	0.0184892
GOTERM_CC_DIRECT	GO:0005634	nucleus	417	32.3758	0.00136119	ENSMUSG00000024383, ENSMUSG00000041957, ENSMUSG00000000058, ENSMUSG00000026203, ENSMUSG00000040620, ENSMUSG00000005506, ENSMUSG00000038665, ENSMUSG00000035033, ENSMUSG00000039634, ENSMUSG00000039994, ENSMUSG00000016757, ENSMUSG00000035277, ENSMUSG00000039879, ENSMUSG00000062309, ENSMUSG00000025586, ENSMUSG00000029823, ENSMUSG00000024013, ENSMUSG00000023048, ENSMUSG00000026437, ENSMUSG00000040850,…	1200	6399	20815	1.13037	0.619816	0.0210096	0.0194117
GOTERM_CC_DIRECT	GO:0030175	filopodium	14	1.08696	0.00170695	ENSMUSG00000026782, ENSMUSG00000028176, ENSMUSG00000026235, ENSMUSG00000028413, ENSMUSG00000022451, ENSMUSG00000027329, ENSMUSG00000049866, ENSMUSG00000062380, ENSMUSG00000021676, ENSMUSG00000022788, ENSMUSG00000032827, ENSMUSG00000019966, ENSMUSG00000058835, ENSMUSG00000031137	1200	89	20815	2.72856	0.702687	0.0257859	0.0238247
GOTERM_CC_DIRECT	GO:0031594	neuromuscular junction	15	1.1646	0.00174886	ENSMUSG00000028289, ENSMUSG00000007021, ENSMUSG00000027253, ENSMUSG00000026235, ENSMUSG00000027895, ENSMUSG00000025348, ENSMUSG00000045038, ENSMUSG00000062151, ENSMUSG00000020524, ENSMUSG00000072235, ENSMUSG00000019790, ENSMUSG00000032827, ENSMUSG00000053819, ENSMUSG00000022829, ENSMUSG00000035357	1200	100	20815	2.60187	0.711419	0.0258686	0.0239011
GOTERM_CC_DIRECT	GO:0031012	extracellular matrix	30	2.32919	0.00216456	ENSMUSG00000031790, ENSMUSG00000051067, ENSMUSG00000028364, ENSMUSG00000022483, ENSMUSG00000028226, ENSMUSG00000025213, ENSMUSG00000042846, ENSMUSG00000020241, ENSMUSG00000028626, ENSMUSG00000043635, ENSMUSG00000021994, ENSMUSG00000024940, ENSMUSG00000000957, ENSMUSG00000066113, ENSMUSG00000068196, ENSMUSG00000036545, ENSMUSG00000017466, ENSMUSG00000050830, ENSMUSG00000027204, ENSMUSG00000030093,…	1200	285	20815	1.82588	0.785298	0.0307367	0.028399
GOTERM_CC_DIRECT	GO:0016529	sarcoplasmic reticulum	12	0.931677	0.00234721	ENSMUSG00000057378, ENSMUSG00000057897, ENSMUSG00000030592, ENSMUSG00000049892, ENSMUSG00000022519, ENSMUSG00000063450, ENSMUSG00000053819, ENSMUSG00000039458, ENSMUSG00000032648, ENSMUSG00000032966, ENSMUSG00000042686, ENSMUSG00000028207	1200	71	20815	2.93169	0.811466	0.0326768	0.0301915
GOTERM_CC_DIRECT	GO:0042383	sarcolemma	18	1.39752	0.00267797	ENSMUSG00000057378, ENSMUSG00000054640, ENSMUSG00000060429, ENSMUSG00000028161, ENSMUSG00000026463, ENSMUSG00000015968, ENSMUSG00000030592, ENSMUSG00000024112, ENSMUSG00000000058, ENSMUSG00000041119, ENSMUSG00000060882, ENSMUSG00000020241, ENSMUSG00000025348, ENSMUSG00000021870, ENSMUSG00000020672, ENSMUSG00000057914, ENSMUSG00000039539, ENSMUSG00000033953	1200	139	20815	2.24622	0.851015	0.0365647	0.0337837
GOTERM_CC_DIRECT	GO:0005884	actin filament	14	1.08696	0.00280647	ENSMUSG00000005057, ENSMUSG00000029684, ENSMUSG00000031078, ENSMUSG00000026341, ENSMUSG00000026782, ENSMUSG00000028464, ENSMUSG00000020173, ENSMUSG00000022451, ENSMUSG00000029094, ENSMUSG00000031328, ENSMUSG00000039137, ENSMUSG00000031523, ENSMUSG00000019359, ENSMUSG00000086040	1200	94	20815	2.58342	0.86404	0.037596	0.0347366
GOTERM_CC_DIRECT	GO:0005874	microtubule	35	2.71739	0.00355554	ENSMUSG00000056752, ENSMUSG00000011589, ENSMUSG00000035439, ENSMUSG00000027331, ENSMUSG00000051166, ENSMUSG00000024660, ENSMUSG00000003546, ENSMUSG00000022442, ENSMUSG00000058070, ENSMUSG00000005125, ENSMUSG00000022048, ENSMUSG00000021676, ENSMUSG00000062591, ENSMUSG00000069662, ENSMUSG00000032606, ENSMUSG00000035198, ENSMUSG00000055407, ENSMUSG00000031137, ENSMUSG00000054640, ENSMUSG00000041308,…	1200	362	20815	1.67708	0.920256	0.0466693	0.0431198
GOTERM_CC_DIRECT	GO:0005794	Golgi apparatus	105	8.15217	0.00361523	ENSMUSG00000031112, ENSMUSG00000035954, ENSMUSG00000016918, ENSMUSG00000029674, ENSMUSG00000031078, ENSMUSG00000024261, ENSMUSG00000043857, ENSMUSG00000000058, ENSMUSG00000027895, ENSMUSG00000024941, ENSMUSG00000005982, ENSMUSG00000021556, ENSMUSG00000020346, ENSMUSG00000027935, ENSMUSG00000046321, ENSMUSG00000039199, ENSMUSG00000074489, ENSMUSG00000034342, ENSMUSG00000034981, ENSMUSG00000055723,…	1200	1392	20815	1.30841	0.923576	0.0466693	0.0431198
GOTERM_CC_DIRECT	GO:0031901	early endosome membrane	20	1.5528	0.00432904	ENSMUSG00000027293, ENSMUSG00000056116, ENSMUSG00000027270, ENSMUSG00000022094, ENSMUSG00000028661, ENSMUSG00000025492, ENSMUSG00000026235, ENSMUSG00000024013, ENSMUSG00000048497, ENSMUSG00000026278, ENSMUSG00000020388, ENSMUSG00000024544, ENSMUSG00000019785, ENSMUSG00000020524, ENSMUSG00000067212, ENSMUSG00000046032, ENSMUSG00000050211, ENSMUSG00000033128, ENSMUSG00000035722, ENSMUSG00000074736	1200	170	20815	2.04069	0.954054	0.0530698	0.0490335
GOTERM_CC_DIRECT	GO:0005925	focal adhesion	22	1.70807	0.00433528	ENSMUSG00000050271, ENSMUSG00000029674, ENSMUSG00000031078, ENSMUSG00000059456, ENSMUSG00000028249, ENSMUSG00000000058, ENSMUSG00000021262, ENSMUSG00000022372, ENSMUSG00000027356, ENSMUSG00000006304, ENSMUSG00000019312, ENSMUSG00000042476, ENSMUSG00000047787, ENSMUSG00000002812, ENSMUSG00000063450, ENSMUSG00000038366, ENSMUSG00000034342, ENSMUSG00000029094, ENSMUSG00000034771, ENSMUSG00000031523,…	1200	195	20815	1.95697	0.954258	0.0530698	0.0490335
GOTERM_CC_DIRECT	GO:0043235	receptor complex	24	1.86335	0.00650308	ENSMUSG00000029212, ENSMUSG00000030110, ENSMUSG00000049252, ENSMUSG00000028289, ENSMUSG00000015846, ENSMUSG00000028661, ENSMUSG00000059146, ENSMUSG00000055078, ENSMUSG00000055540, ENSMUSG00000032492, ENSMUSG00000026235, ENSMUSG00000024799, ENSMUSG00000021278, ENSMUSG00000040372, ENSMUSG00000001507, ENSMUSG00000024924, ENSMUSG00000067336, ENSMUSG00000022935, ENSMUSG00000030748, ENSMUSG00000031618,…	1200	228	20815	1.82588	0.990267	0.0756916	0.0699348
GOTERM_CC_DIRECT	GO:0016324	apical plasma membrane	38	2.95031	0.00689254	ENSMUSG00000031112, ENSMUSG00000054134, ENSMUSG00000029134, ENSMUSG00000005087, ENSMUSG00000030340, ENSMUSG00000029334, ENSMUSG00000015968, ENSMUSG00000027692, ENSMUSG00000005107, ENSMUSG00000021278, ENSMUSG00000039395, ENSMUSG00000021733, ENSMUSG00000073530, ENSMUSG00000037533, ENSMUSG00000030525, ENSMUSG00000020829, ENSMUSG00000019943, ENSMUSG00000033998, ENSMUSG00000025161, ENSMUSG00000035429,…	1200	420	20815	1.56938	0.992632	0.0776778	0.0717699
GOTERM_CC_DIRECT	GO:0031965	nuclear membrane	25	1.94099	0.00714259	ENSMUSG00000033454, ENSMUSG00000029334, ENSMUSG00000025572, ENSMUSG00000030020, ENSMUSG00000028249, ENSMUSG00000096054, ENSMUSG00000026203, ENSMUSG00000007207, ENSMUSG00000026767, ENSMUSG00000026848, ENSMUSG00000037474, ENSMUSG00000037278, ENSMUSG00000025161, ENSMUSG00000032590, ENSMUSG00000063895, ENSMUSG00000022255, ENSMUSG00000040016, ENSMUSG00000048109, ENSMUSG00000025647, ENSMUSG00000021549,…	1200	243	20815	1.78455	0.993838	0.0792381	0.0732115
GOTERM_CC_DIRECT	GO:0055038	recycling endosome membrane	12	0.931677	0.00791642	ENSMUSG00000040022, ENSMUSG00000027293, ENSMUSG00000027270, ENSMUSG00000027935, ENSMUSG00000020524, ENSMUSG00000026123, ENSMUSG00000026278, ENSMUSG00000036894, ENSMUSG00000022797, ENSMUSG00000038459, ENSMUSG00000005125, ENSMUSG00000020388	1200	83	20815	2.50783	0.996458	0.0864717	0.079895
GOTERM_CC_DIRECT	GO:0001726	ruffle	14	1.08696	0.00917552	ENSMUSG00000005057, ENSMUSG00000031078, ENSMUSG00000026341, ENSMUSG00000027002, ENSMUSG00000049076, ENSMUSG00000027331, ENSMUSG00000058587, ENSMUSG00000024013, ENSMUSG00000002059, ENSMUSG00000029516, ENSMUSG00000020173, ENSMUSG00000039031, ENSMUSG00000021549, ENSMUSG00000038775	1200	108	20815	2.24853	0.998562	0.0972331	0.0898379
GOTERM_CC_DIRECT	GO:0005938	cell cortex	20	1.5528	0.0105189	ENSMUSG00000034758, ENSMUSG00000031078, ENSMUSG00000059456, ENSMUSG00000030592, ENSMUSG00000020173, ENSMUSG00000022075, ENSMUSG00000020152, ENSMUSG00000027883, ENSMUSG00000025656, ENSMUSG00000041444, ENSMUSG00000006356, ENSMUSG00000026479, ENSMUSG00000022246, ENSMUSG00000018012, ENSMUSG00000069662, ENSMUSG00000000416, ENSMUSG00000031328, ENSMUSG00000054855, ENSMUSG00000019997, ENSMUSG00000039735	1200	185	20815	1.87523	0.999451	0.106687	0.0985725
GOTERM_CC_DIRECT	GO:0030315	T-tubule	10	0.776398	0.010718	ENSMUSG00000045038, ENSMUSG00000054640, ENSMUSG00000026824, ENSMUSG00000026463, ENSMUSG00000042529, ENSMUSG00000030592, ENSMUSG00000038473, ENSMUSG00000053819, ENSMUSG00000021816, ENSMUSG00000060882	1200	64	20815	2.71029	0.999524	0.106687	0.0985725
GOTERM_CC_DIRECT	GO:0005768	endosome	57	4.42547	0.0108189	ENSMUSG00000027293, ENSMUSG00000002032, ENSMUSG00000028661, ENSMUSG00000029153, ENSMUSG00000027692, ENSMUSG00000026123, ENSMUSG00000026322, ENSMUSG00000021278, ENSMUSG00000024544, ENSMUSG00000020388, ENSMUSG00000019785, ENSMUSG00000040022, ENSMUSG00000027935, ENSMUSG00000039199, ENSMUSG00000034981, ENSMUSG00000034226, ENSMUSG00000059895, ENSMUSG00000026235, ENSMUSG00000024013, ENSMUSG00000046718,…	1200	710	20815	1.39255	0.999558	0.106687	0.0985725
GOTERM_CC_DIRECT	GO:0045121	membrane raft	30	2.32919	0.0116672	ENSMUSG00000016918, ENSMUSG00000056258, ENSMUSG00000015947, ENSMUSG00000028249, ENSMUSG00000000058, ENSMUSG00000002997, ENSMUSG00000020349, ENSMUSG00000022309, ENSMUSG00000034342, ENSMUSG00000030800, ENSMUSG00000030525, ENSMUSG00000019943, ENSMUSG00000032312, ENSMUSG00000030110, ENSMUSG00000040659, ENSMUSG00000059456, ENSMUSG00000027820, ENSMUSG00000046718, ENSMUSG00000026475, ENSMUSG00000023004,…	1200	322	20815	1.61607	0.999759	0.113475	0.104845
GOTERM_CC_DIRECT	GO:0005905	clathrin-coated pit	10	0.776398	0.014285	ENSMUSG00000024924, ENSMUSG00000022305, ENSMUSG00000031078, ENSMUSG00000067336, ENSMUSG00000022150, ENSMUSG00000070738, ENSMUSG00000022376, ENSMUSG00000022797, ENSMUSG00000021278, ENSMUSG00000019854	1200	67	20815	2.58893	0.999963	0.135231	0.124946
GOTERM_CC_DIRECT	GO:0008021	synaptic vesicle	19	1.47516	0.0178663	ENSMUSG00000033981, ENSMUSG00000025170, ENSMUSG00000048482, ENSMUSG00000007021, ENSMUSG00000059003, ENSMUSG00000027820, ENSMUSG00000027895, ENSMUSG00000007207, ENSMUSG00000049303, ENSMUSG00000024798, ENSMUSG00000041488, ENSMUSG00000049107, ENSMUSG00000003411, ENSMUSG00000027935, ENSMUSG00000020524, ENSMUSG00000019790, ENSMUSG00000030209, ENSMUSG00000000416, ENSMUSG00000038665	1200	182	20815	1.81083	0.999997	0.166909	0.154214
GOTERM_CC_DIRECT	GO:0005912	adherens junction	17	1.31988	0.0212494	ENSMUSG00000026782, ENSMUSG00000041957, ENSMUSG00000020170, ENSMUSG00000049112, ENSMUSG00000028249, ENSMUSG00000001300, ENSMUSG00000026235, ENSMUSG00000022353, ENSMUSG00000024331, ENSMUSG00000033060, ENSMUSG00000040420, ENSMUSG00000040972, ENSMUSG00000005125, ENSMUSG00000020388, ENSMUSG00000067336, ENSMUSG00000050840, ENSMUSG00000054855	1200	159	20815	1.85459	1	0.193424	0.178713
GOTERM_CC_DIRECT	GO:0005911	cell-cell junction	22	1.70807	0.0261862	ENSMUSG00000032312, ENSMUSG00000027162, ENSMUSG00000059898, ENSMUSG00000026341, ENSMUSG00000041957, ENSMUSG00000020170, ENSMUSG00000033196, ENSMUSG00000062300, ENSMUSG00000024331, ENSMUSG00000022451, ENSMUSG00000045659, ENSMUSG00000040003, ENSMUSG00000041488, ENSMUSG00000022512, ENSMUSG00000047787, ENSMUSG00000027935, ENSMUSG00000020524, ENSMUSG00000021948, ENSMUSG00000054889, ENSMUSG00000031328,…	1200	231	20815	1.65198	1	0.221336	0.204502
GOTERM_CC_DIRECT	GO:0032587	ruffle membrane	12	0.931677	0.0288817	ENSMUSG00000024013, ENSMUSG00000032946, ENSMUSG00000031292, ENSMUSG00000028126, ENSMUSG00000027356, ENSMUSG00000041119, ENSMUSG00000025909, ENSMUSG00000022451, ENSMUSG00000031523, ENSMUSG00000006304, ENSMUSG00000040268, ENSMUSG00000035722	1200	100	20815	2.0815	1	0.241247	0.222899
GOTERM_CC_DIRECT	GO:0005654	nucleoplasm	219	17.0031	0.0303038	ENSMUSG00000031353, ENSMUSG00000024383, ENSMUSG00000041957, ENSMUSG00000040620, ENSMUSG00000020102, ENSMUSG00000040187, ENSMUSG00000045991, ENSMUSG00000005506, ENSMUSG00000039994, ENSMUSG00000034981, ENSMUSG00000030254, ENSMUSG00000028053, ENSMUSG00000062309, ENSMUSG00000028176, ENSMUSG00000025586, ENSMUSG00000023048, ENSMUSG00000040850, ENSMUSG00000028977, ENSMUSG00000042476, ENSMUSG00000034297,…	1200	3368	20815	1.12789	1	0.247307	0.228498
GOTERM_CC_DIRECT	GO:0009986	cell surface	57	4.42547	0.0354984	ENSMUSG00000016918, ENSMUSG00000056258, ENSMUSG00000027253, ENSMUSG00000032482, ENSMUSG00000059003, ENSMUSG00000000058, ENSMUSG00000059089, ENSMUSG00000027895, ENSMUSG00000042604, ENSMUSG00000026768, ENSMUSG00000023017, ENSMUSG00000021994, ENSMUSG00000021676, ENSMUSG00000001507, ENSMUSG00000027737, ENSMUSG00000053825, ENSMUSG00000013766, ENSMUSG00000051920, ENSMUSG00000035107, ENSMUSG00000026235,…	1200	761	20815	1.29923	1	0.271009	0.250397
GOTERM_CC_DIRECT	GO:0005635	nuclear envelope	20	1.5528	0.0360715	ENSMUSG00000032411, ENSMUSG00000031168, ENSMUSG00000029212, ENSMUSG00000030263, ENSMUSG00000025170, ENSMUSG00000026496, ENSMUSG00000028546, ENSMUSG00000000058, ENSMUSG00000096054, ENSMUSG00000040667, ENSMUSG00000033060, ENSMUSG00000063895, ENSMUSG00000005107, ENSMUSG00000026848, ENSMUSG00000025647, ENSMUSG00000021866, ENSMUSG00000032939, ENSMUSG00000063450, ENSMUSG00000036078, ENSMUSG00000079614	1200	211	20815	1.64415	1	0.272455	0.251733
GOTERM_CC_DIRECT	GO:0000139	Golgi membrane	40	3.10559	0.0382889	ENSMUSG00000031112, ENSMUSG00000035933, ENSMUSG00000056116, ENSMUSG00000026341, ENSMUSG00000026584, ENSMUSG00000034926, ENSMUSG00000032482, ENSMUSG00000043857, ENSMUSG00000002015, ENSMUSG00000048497, ENSMUSG00000000058, ENSMUSG00000026663, ENSMUSG00000005982, ENSMUSG00000024544, ENSMUSG00000045038, ENSMUSG00000041351, ENSMUSG00000020346, ENSMUSG00000068732, ENSMUSG00000046321, ENSMUSG00000031979,…	1200	504	20815	1.37665	1	0.286159	0.264395
GOTERM_CC_DIRECT	GO:0030659	cytoplasmic vesicle membrane	15	1.1646	0.0423264	ENSMUSG00000033676, ENSMUSG00000057378, ENSMUSG00000027270, ENSMUSG00000030592, ENSMUSG00000059003, ENSMUSG00000021892, ENSMUSG00000042216, ENSMUSG00000039395, ENSMUSG00000047787, ENSMUSG00000019762, ENSMUSG00000027935, ENSMUSG00000023845, ENSMUSG00000036591, ENSMUSG00000037788, ENSMUSG00000031202	1200	146	20815	1.78211	1	0.308509	0.285045
GOTERM_CC_DIRECT	GO:0005819	spindle	14	1.08696	0.0662498	ENSMUSG00000034218, ENSMUSG00000052087, ENSMUSG00000003644, ENSMUSG00000096054, ENSMUSG00000024660, ENSMUSG00000023015, ENSMUSG00000004951, ENSMUSG00000024576, ENSMUSG00000020687, ENSMUSG00000021866, ENSMUSG00000068744, ENSMUSG00000035198, ENSMUSG00000016757, ENSMUSG00000036712	1200	142	20815	1.71015	1	0.443749	0.409999
GOTERM_CC_DIRECT	GO:0005783	endoplasmic reticulum	107	8.30745	0.085517	ENSMUSG00000016918, ENSMUSG00000030263, ENSMUSG00000059003, ENSMUSG00000021273, ENSMUSG00000000058, ENSMUSG00000026203, ENSMUSG00000027895, ENSMUSG00000022763, ENSMUSG00000026848, ENSMUSG00000039199, ENSMUSG00000035274, ENSMUSG00000073678, ENSMUSG00000028174, ENSMUSG00000037606, ENSMUSG00000048483, ENSMUSG00000022351, ENSMUSG00000027489, ENSMUSG00000026278, ENSMUSG00000020571, ENSMUSG00000024378,…	1200	1617	20815	1.14781	1	0.547001	0.505398
GOTERM_CC_DIRECT	GO:0005929	cilium	30	2.32919	0.0874414	ENSMUSG00000030340, ENSMUSG00000026463, ENSMUSG00000048794, ENSMUSG00000002059, ENSMUSG00000035919, ENSMUSG00000021055, ENSMUSG00000040860, ENSMUSG00000022442, ENSMUSG00000020664, ENSMUSG00000062591, ENSMUSG00000046585, ENSMUSG00000068696, ENSMUSG00000035198, ENSMUSG00000020904, ENSMUSG00000034342, ENSMUSG00000039137, ENSMUSG00000035773, ENSMUSG00000006464, ENSMUSG00000074673, ENSMUSG00000026697,…	1200	386	20815	1.34812	1	0.552928	0.510875
GOTERM_CC_DIRECT	GO:0016607	nuclear speck	32	2.48447	0.0880013	ENSMUSG00000040928, ENSMUSG00000029674, ENSMUSG00000005583, ENSMUSG00000074088, ENSMUSG00000040606, ENSMUSG00000028126, ENSMUSG00000002996, ENSMUSG00000024325, ENSMUSG00000022961, ENSMUSG00000039031, ENSMUSG00000026826, ENSMUSG00000061143, ENSMUSG00000021639, ENSMUSG00000038446, ENSMUSG00000020608, ENSMUSG00000032405, ENSMUSG00000048482, ENSMUSG00000029823, ENSMUSG00000040479, ENSMUSG00000025982,…	1200	417	20815	1.3311	1	0.552928	0.510875
GOTERM_CC_DIRECT	GO:0032991	macromolecular complex	64	4.96894	0.093491	ENSMUSG00000032487, ENSMUSG00000005583, ENSMUSG00000027490, ENSMUSG00000024063, ENSMUSG00000027577, ENSMUSG00000000058, ENSMUSG00000024660, ENSMUSG00000007207, ENSMUSG00000021278, ENSMUSG00000022048, ENSMUSG00000061887, ENSMUSG00000039395, ENSMUSG00000039153, ENSMUSG00000090053, ENSMUSG00000046442, ENSMUSG00000036882, ENSMUSG00000038665, ENSMUSG00000015542, ENSMUSG00000031557, ENSMUSG00000033885,…	1200	923	20815	1.20274	1	0.57223	0.528708
GOTERM_CC_DIRECT	GO:0005622	intracellular	14	1.08696	0.0961739	ENSMUSG00000060429, ENSMUSG00000048251, ENSMUSG00000030272, ENSMUSG00000041308, ENSMUSG00000032492, ENSMUSG00000020672, ENSMUSG00000040620, ENSMUSG00000004951, ENSMUSG00000062380, ENSMUSG00000030669, ENSMUSG00000025909, ENSMUSG00000055723, ENSMUSG00000035722, ENSMUSG00000058835	1200	151	20815	1.60822	1	0.580885	0.536705
GOTERM_CC_DIRECT	GO:0005813	centrosome	40	3.10559	0.0965415	ENSMUSG00000037979, ENSMUSG00000033454, ENSMUSG00000011589, ENSMUSG00000035439, ENSMUSG00000027490, ENSMUSG00000031292, ENSMUSG00000002997, ENSMUSG00000022561, ENSMUSG00000022300, ENSMUSG00000040860, ENSMUSG00000045659, ENSMUSG00000005125, ENSMUSG00000002058, ENSMUSG00000020687, ENSMUSG00000044066, ENSMUSG00000069662, ENSMUSG00000046585, ENSMUSG00000037474, ENSMUSG00000035198, ENSMUSG00000037533,…	1200	545	20815	1.27309	1	0.580885	0.536705
GOTERM_CC_DIRECT	GO:0016323	basolateral plasma membrane	22	1.70807	0.0974998	ENSMUSG00000027162, ENSMUSG00000025161, ENSMUSG00000054640, ENSMUSG00000005087, ENSMUSG00000026463, ENSMUSG00000022094, ENSMUSG00000028176, ENSMUSG00000032492, ENSMUSG00000028413, ENSMUSG00000005107, ENSMUSG00000027329, ENSMUSG00000022376, ENSMUSG00000022797, ENSMUSG00000022512, ENSMUSG00000001507, ENSMUSG00000067144, ENSMUSG00000021733, ENSMUSG00000040441, ENSMUSG00000054889, ENSMUSG00000020829,…	1200	269	20815	1.41862	1	0.581721	0.537478
GOTERM_CC_DIRECT	GO:0043231	intracellular membrane-bounded organelle	78	6.0559	0.099221	ENSMUSG00000037979, ENSMUSG00000032487, ENSMUSG00000056413, ENSMUSG00000027293, ENSMUSG00000005583, ENSMUSG00000031078, ENSMUSG00000051483, ENSMUSG00000021273, ENSMUSG00000025232, ENSMUSG00000005148, ENSMUSG00000024544, ENSMUSG00000045038, ENSMUSG00000018012, ENSMUSG00000040022, ENSMUSG00000027737, ENSMUSG00000039234, ENSMUSG00000021957, ENSMUSG00000032966, ENSMUSG00000034981, ENSMUSG00000034189,…	1200	1154	20815	1.17242	1	0.587058	0.542408
Thresholds: count=10, EASE=0.1
1288 from 1311 genes in analysis
136 genes not in output

## Sheet: GO-Term MF
Category (n=60)	GO-Term		Count	%	PValue	Genes	List Total	Pop Hits	Pop Total	Fold Enrichment	Bonferroni	Benjamini	FDR
GOTERM_MF_DIRECT	GO:0005515	protein binding	431	33.4627	2.22863e-12	ENSMUSG00000024383, ENSMUSG00000041957, ENSMUSG00000028860, ENSMUSG00000059003, ENSMUSG00000000058, ENSMUSG00000026322, ENSMUSG00000040860, ENSMUSG00000040620, ENSMUSG00000039994, ENSMUSG00000053825, ENSMUSG00000048482, ENSMUSG00000025586, ENSMUSG00000062300, ENSMUSG00000022075, ENSMUSG00000027883, ENSMUSG00000025348, ENSMUSG00000003573, ENSMUSG00000040972, ENSMUSG00000005873, ENSMUSG00000016526,…	1115	5363	18371	1.32412	2.59416e-09	2.59413e-09	2.54955e-09
GOTERM_MF_DIRECT	GO:0005216	ion channel activity	34	2.63975	2.64189e-09	ENSMUSG00000033676, ENSMUSG00000029211, ENSMUSG00000029212, ENSMUSG00000056258, ENSMUSG00000015968, ENSMUSG00000059003, ENSMUSG00000027577, ENSMUSG00000025892, ENSMUSG00000027895, ENSMUSG00000022342, ENSMUSG00000001985, ENSMUSG00000042604, ENSMUSG00000023017, ENSMUSG00000057182, ENSMUSG00000051726, ENSMUSG00000027716, ENSMUSG00000020524, ENSMUSG00000030209, ENSMUSG00000039579, ENSMUSG00000030525,…	1115	171	18371	3.27598	3.07516e-06	1.53758e-06	1.51116e-06
GOTERM_MF_DIRECT	GO:0004672	protein kinase activity	65	5.04658	5.0075e-08	ENSMUSG00000031112, ENSMUSG00000050271, ENSMUSG00000029674, ENSMUSG00000024383, ENSMUSG00000028661, ENSMUSG00000027692, ENSMUSG00000003644, ENSMUSG00000029516, ENSMUSG00000017291, ENSMUSG00000024941, ENSMUSG00000045038, ENSMUSG00000028708, ENSMUSG00000069089, ENSMUSG00000021959, ENSMUSG00000039954, ENSMUSG00000032312, ENSMUSG00000005034, ENSMUSG00000033885, ENSMUSG00000034218, ENSMUSG00000025060,…	1115	520	18371	2.05953	5.82856e-05	1.46724e-05	1.44203e-05
GOTERM_MF_DIRECT	GO:0016301	kinase activity	77	5.97826	5.47546e-08	ENSMUSG00000031112, ENSMUSG00000029674, ENSMUSG00000024383, ENSMUSG00000028661, ENSMUSG00000027692, ENSMUSG00000027296, ENSMUSG00000003644, ENSMUSG00000029516, ENSMUSG00000017291, ENSMUSG00000045038, ENSMUSG00000028708, ENSMUSG00000024867, ENSMUSG00000069089, ENSMUSG00000021959, ENSMUSG00000038665, ENSMUSG00000038587, ENSMUSG00000039954, ENSMUSG00000032312, ENSMUSG00000005034, ENSMUSG00000034218,…	1115	662	18371	1.91642	6.37324e-05	1.46724e-05	1.44203e-05
GOTERM_MF_DIRECT	GO:0005096	GTPase activator activity	39	3.02795	6.30258e-08	ENSMUSG00000035954, ENSMUSG00000033697, ENSMUSG00000056413, ENSMUSG00000024883, ENSMUSG00000023015, ENSMUSG00000042700, ENSMUSG00000021676, ENSMUSG00000041351, ENSMUSG00000039031, ENSMUSG00000070565, ENSMUSG00000038860, ENSMUSG00000037110, ENSMUSG00000036882, ENSMUSG00000022829, ENSMUSG00000037533, ENSMUSG00000031216, ENSMUSG00000030047, ENSMUSG00000049076, ENSMUSG00000056486, ENSMUSG00000052087,…	1115	242	18371	2.65526	7.33594e-05	1.46724e-05	1.44203e-05
GOTERM_MF_DIRECT	GO:0005516	calmodulin binding	34	2.63975	9.7312e-08	ENSMUSG00000056258, ENSMUSG00000028161, ENSMUSG00000030000, ENSMUSG00000031295, ENSMUSG00000026463, ENSMUSG00000057003, ENSMUSG00000027296, ENSMUSG00000057182, ENSMUSG00000028708, ENSMUSG00000021676, ENSMUSG00000062151, ENSMUSG00000069662, ENSMUSG00000021816, ENSMUSG00000055407, ENSMUSG00000038587, ENSMUSG00000019943, ENSMUSG00000032503, ENSMUSG00000057378, ENSMUSG00000054640, ENSMUSG00000057897,…	1115	197	18371	2.84361	0.000113265	1.88785e-05	1.85542e-05
GOTERM_MF_DIRECT	GO:0046872	metal ion binding	285	22.1273	1.18961e-07	ENSMUSG00000031112, ENSMUSG00000024383, ENSMUSG00000030020, ENSMUSG00000059003, ENSMUSG00000024261, ENSMUSG00000019590, ENSMUSG00000022763, ENSMUSG00000020346, ENSMUSG00000022526, ENSMUSG00000020349, ENSMUSG00000038665, ENSMUSG00000039634, ENSMUSG00000053702, ENSMUSG00000032312, ENSMUSG00000030254, ENSMUSG00000028053, ENSMUSG00000028174, ENSMUSG00000070709, ENSMUSG00000040618, ENSMUSG00000025586,…	1115	3552	18371	1.322	0.000138461	1.97815e-05	1.94416e-05
GOTERM_MF_DIRECT	GO:1904315	transmitter-gated ion channel activity involved in regulation of postsynaptic membrane potential	15	1.1646	4.33488e-07	ENSMUSG00000033676, ENSMUSG00000031343, ENSMUSG00000029211, ENSMUSG00000029212, ENSMUSG00000033981, ENSMUSG00000055078, ENSMUSG00000059003, ENSMUSG00000027577, ENSMUSG00000025892, ENSMUSG00000001985, ENSMUSG00000020524, ENSMUSG00000022935, ENSMUSG00000030209, ENSMUSG00000039579, ENSMUSG00000030525	1115	47	18371	5.25837	0.000504453	6.30726e-05	6.19888e-05
GOTERM_MF_DIRECT	GO:0003779	actin binding	50	3.88199	8.76315e-07	ENSMUSG00000030340, ENSMUSG00000028464, ENSMUSG00000028785, ENSMUSG00000040860, ENSMUSG00000020388, ENSMUSG00000024423, ENSMUSG00000022246, ENSMUSG00000068876, ENSMUSG00000053702, ENSMUSG00000033885, ENSMUSG00000041308, ENSMUSG00000028337, ENSMUSG00000001630, ENSMUSG00000020173, ENSMUSG00000021262, ENSMUSG00000022353, ENSMUSG00000027329, ENSMUSG00000034295, ENSMUSG00000038775, ENSMUSG00000025909,…	1115	388	18371	2.12323	0.00101951	0.000113337	0.000111389
GOTERM_MF_DIRECT	GO:0030165	PDZ domain binding	22	1.70807	1.14975e-05	ENSMUSG00000035954, ENSMUSG00000027162, ENSMUSG00000060429, ENSMUSG00000033981, ENSMUSG00000026463, ENSMUSG00000015968, ENSMUSG00000042529, ENSMUSG00000029516, ENSMUSG00000000531, ENSMUSG00000047904, ENSMUSG00000040640, ENSMUSG00000020672, ENSMUSG00000040268, ENSMUSG00000029228, ENSMUSG00000045377, ENSMUSG00000044365, ENSMUSG00000020524, ENSMUSG00000038473, ENSMUSG00000066189, ENSMUSG00000038026,…	1115	121	18371	2.99568	0.013294	0.00133831	0.00131531
GOTERM_MF_DIRECT	GO:0004674	protein serine/threonine kinase activity	50	3.88199	1.29226e-05	ENSMUSG00000031112, ENSMUSG00000029674, ENSMUSG00000024383, ENSMUSG00000027692, ENSMUSG00000003644, ENSMUSG00000029516, ENSMUSG00000017291, ENSMUSG00000045038, ENSMUSG00000028708, ENSMUSG00000069089, ENSMUSG00000021959, ENSMUSG00000039954, ENSMUSG00000005034, ENSMUSG00000034218, ENSMUSG00000025060, ENSMUSG00000001630, ENSMUSG00000004864, ENSMUSG00000020451, ENSMUSG00000026437, ENSMUSG00000024576,…	1115	427	18371	1.9293	0.0149295	0.00136745	0.00134396
GOTERM_MF_DIRECT	GO:0016740	transferase activity	149	11.5683	1.83792e-05	ENSMUSG00000031112, ENSMUSG00000033014, ENSMUSG00000029674, ENSMUSG00000024383, ENSMUSG00000001663, ENSMUSG00000023330, ENSMUSG00000043857, ENSMUSG00000021273, ENSMUSG00000017291, ENSMUSG00000005982, ENSMUSG00000020346, ENSMUSG00000046321, ENSMUSG00000021957, ENSMUSG00000039199, ENSMUSG00000021959, ENSMUSG00000038665, ENSMUSG00000034342, ENSMUSG00000015542, ENSMUSG00000030254, ENSMUSG00000032312,…	1115	1756	18371	1.39804	0.0211663	0.00178278	0.00175215
GOTERM_MF_DIRECT	GO:0000166	nucleotide binding	145	11.2578	2.77014e-05	ENSMUSG00000031112, ENSMUSG00000029674, ENSMUSG00000024383, ENSMUSG00000002997, ENSMUSG00000017291, ENSMUSG00000040620, ENSMUSG00000018012, ENSMUSG00000026848, ENSMUSG00000027935, ENSMUSG00000021959, ENSMUSG00000038665, ENSMUSG00000016757, ENSMUSG00000055723, ENSMUSG00000034226, ENSMUSG00000032312, ENSMUSG00000034218, ENSMUSG00000028051, ENSMUSG00000025060, ENSMUSG00000040618, ENSMUSG00000022075,…	1115	1712	18371	1.39548	0.0317305	0.00248034	0.00243772
GOTERM_MF_DIRECT	GO:0051015	actin filament binding	31	2.40683	4.45372e-05	ENSMUSG00000035934, ENSMUSG00000031078, ENSMUSG00000030000, ENSMUSG00000026341, ENSMUSG00000028464, ENSMUSG00000057003, ENSMUSG00000033196, ENSMUSG00000096054, ENSMUSG00000027356, ENSMUSG00000042700, ENSMUSG00000024049, ENSMUSG00000021676, ENSMUSG00000022788, ENSMUSG00000002812, ENSMUSG00000069662, ENSMUSG00000032827, ENSMUSG00000038366, ENSMUSG00000053702, ENSMUSG00000056367, ENSMUSG00000028337,…	1115	226	18371	2.26001	0.0505215	0.00370295	0.00363932
GOTERM_MF_DIRECT	GO:0005509	calcium ion binding	71	5.51242	9.70566e-05	ENSMUSG00000033852, ENSMUSG00000016918, ENSMUSG00000027293, ENSMUSG00000079056, ENSMUSG00000027253, ENSMUSG00000024261, ENSMUSG00000028785, ENSMUSG00000040420, ENSMUSG00000040543, ENSMUSG00000004730, ENSMUSG00000024940, ENSMUSG00000021957, ENSMUSG00000009075, ENSMUSG00000074489, ENSMUSG00000034342, ENSMUSG00000054640, ENSMUSG00000036834, ENSMUSG00000059898, ENSMUSG00000049252, ENSMUSG00000040659,…	1115	731	18371	1.60029	0.106831	0.00706086	0.00693954
GOTERM_MF_DIRECT	GO:0005200	structural constituent of cytoskeleton	14	1.08696	0.000165344	ENSMUSG00000030000, ENSMUSG00000026341, ENSMUSG00000028464, ENSMUSG00000020061, ENSMUSG00000020152, ENSMUSG00000040860, ENSMUSG00000023004, ENSMUSG00000006304, ENSMUSG00000026414, ENSMUSG00000024049, ENSMUSG00000062380, ENSMUSG00000062591, ENSMUSG00000072235, ENSMUSG00000035198	1115	67	18371	3.44279	0.175086	0.0113212	0.0111267
GOTERM_MF_DIRECT	GO:0044877	macromolecular complex binding	65	5.04658	0.00021187	ENSMUSG00000059003, ENSMUSG00000027577, ENSMUSG00000007207, ENSMUSG00000001507, ENSMUSG00000090053, ENSMUSG00000069089, ENSMUSG00000020349, ENSMUSG00000001901, ENSMUSG00000030669, ENSMUSG00000032968, ENSMUSG00000053825, ENSMUSG00000030254, ENSMUSG00000034218, ENSMUSG00000059456, ENSMUSG00000030094, ENSMUSG00000027204, ENSMUSG00000023484, ENSMUSG00000060882, ENSMUSG00000026278, ENSMUSG00000025348,…	1115	671	18371	1.59606	0.21858	0.013108	0.0128828
GOTERM_MF_DIRECT	GO:0005085	guanyl-nucleotide exchange factor activity	29	2.25155	0.000222583	ENSMUSG00000035954, ENSMUSG00000024883, ENSMUSG00000025656, ENSMUSG00000021892, ENSMUSG00000040146, ENSMUSG00000025558, ENSMUSG00000041115, ENSMUSG00000022788, ENSMUSG00000019467, ENSMUSG00000038020, ENSMUSG00000041992, ENSMUSG00000041112, ENSMUSG00000032946, ENSMUSG00000037533, ENSMUSG00000035992, ENSMUSG00000039713, ENSMUSG00000033004, ENSMUSG00000024013, ENSMUSG00000004568, ENSMUSG00000027347,…	1115	224	18371	2.13308	0.228266	0.013108	0.0128828
GOTERM_MF_DIRECT	GO:0005244	voltage-gated ion channel activity	21	1.63043	0.000273385	ENSMUSG00000049281, ENSMUSG00000028051, ENSMUSG00000079056, ENSMUSG00000056258, ENSMUSG00000015968, ENSMUSG00000042529, ENSMUSG00000024112, ENSMUSG00000022342, ENSMUSG00000027895, ENSMUSG00000060882, ENSMUSG00000042604, ENSMUSG00000057182, ENSMUSG00000092083, ENSMUSG00000043301, ENSMUSG00000051726, ENSMUSG00000026824, ENSMUSG00000038077, ENSMUSG00000066189, ENSMUSG00000038026, ENSMUSG00000057914,…	1115	139	18371	2.48922	0.272589	0.0144646	0.014216
GOTERM_MF_DIRECT	GO:0005524	ATP binding	121	9.39441	0.00175794	ENSMUSG00000031112, ENSMUSG00000050271, ENSMUSG00000029674, ENSMUSG00000024383, ENSMUSG00000017291, ENSMUSG00000024941, ENSMUSG00000040620, ENSMUSG00000026848, ENSMUSG00000021959, ENSMUSG00000038665, ENSMUSG00000016757, ENSMUSG00000033885, ENSMUSG00000032312, ENSMUSG00000034218, ENSMUSG00000025060, ENSMUSG00000021385, ENSMUSG00000020451, ENSMUSG00000026437, ENSMUSG00000042476, ENSMUSG00000021701,…	1115	1527	18371	1.30558	0.871012	0.0852599	0.083795
GOTERM_MF_DIRECT	GO:0031267	small GTPase binding	31	2.40683	0.0020829	ENSMUSG00000035954, ENSMUSG00000054453, ENSMUSG00000026782, ENSMUSG00000028860, ENSMUSG00000052298, ENSMUSG00000027296, ENSMUSG00000002059, ENSMUSG00000024883, ENSMUSG00000000531, ENSMUSG00000031292, ENSMUSG00000002413, ENSMUSG00000040146, ENSMUSG00000025558, ENSMUSG00000028967, ENSMUSG00000005125, ENSMUSG00000021676, ENSMUSG00000041351, ENSMUSG00000020589, ENSMUSG00000040022, ENSMUSG00000020524,…	1115	283	18371	1.80482	0.911701	0.0897963	0.0882534
GOTERM_MF_DIRECT	GO:0019901	protein kinase binding	52	4.03727	0.00278318	ENSMUSG00000056258, ENSMUSG00000027490, ENSMUSG00000024383, ENSMUSG00000059003, ENSMUSG00000029516, ENSMUSG00000000058, ENSMUSG00000002997, ENSMUSG00000017291, ENSMUSG00000023015, ENSMUSG00000022048, ENSMUSG00000045038, ENSMUSG00000018012, ENSMUSG00000040022, ENSMUSG00000044066, ENSMUSG00000020349, ENSMUSG00000046761, ENSMUSG00000036882, ENSMUSG00000035033, ENSMUSG00000034342, ENSMUSG00000022075,…	1115	564	18371	1.51909	0.960998	0.107988	0.106132
GOTERM_MF_DIRECT	GO:0005267	potassium channel activity	13	1.00932	0.00377364	ENSMUSG00000028051, ENSMUSG00000079056, ENSMUSG00000056258, ENSMUSG00000058740, ENSMUSG00000022342, ENSMUSG00000027895, ENSMUSG00000060882, ENSMUSG00000042604, ENSMUSG00000092083, ENSMUSG00000051726, ENSMUSG00000038077, ENSMUSG00000033998, ENSMUSG00000050963	1115	82	18371	2.61209	0.987733	0.133107	0.13082
GOTERM_MF_DIRECT	GO:0005249	voltage-gated potassium channel activity	11	0.854037	0.00437788	ENSMUSG00000051726, ENSMUSG00000028051, ENSMUSG00000056258, ENSMUSG00000038077, ENSMUSG00000001901, ENSMUSG00000027895, ENSMUSG00000022342, ENSMUSG00000060882, ENSMUSG00000042604, ENSMUSG00000092083, ENSMUSG00000050963	1115	63	18371	2.8768	0.993946	0.149878	0.147303
GOTERM_MF_DIRECT	GO:0097110	scaffold protein binding	13	1.00932	0.00558304	ENSMUSG00000026463, ENSMUSG00000027253, ENSMUSG00000059003, ENSMUSG00000024112, ENSMUSG00000029516, ENSMUSG00000000058, ENSMUSG00000002413, ENSMUSG00000025888, ENSMUSG00000020524, ENSMUSG00000025626, ENSMUSG00000030209, ENSMUSG00000054889, ENSMUSG00000030525	1115	86	18371	2.49059	0.998522	0.180518	0.177416
GOTERM_MF_DIRECT	GO:0030594	neurotransmitter receptor activity	12	0.931677	0.0104124	ENSMUSG00000033676, ENSMUSG00000031343, ENSMUSG00000029211, ENSMUSG00000029212, ENSMUSG00000055078, ENSMUSG00000038257, ENSMUSG00000027577, ENSMUSG00000039059, ENSMUSG00000030525, ENSMUSG00000053004, ENSMUSG00000026322, ENSMUSG00000024798	1115	82	18371	2.41116	0.999995	0.257872	0.253441
GOTERM_MF_DIRECT	GO:0003725	double-stranded RNA binding	12	0.931677	0.0113654	ENSMUSG00000041530, ENSMUSG00000059796, ENSMUSG00000052551, ENSMUSG00000057003, ENSMUSG00000034949, ENSMUSG00000026896, ENSMUSG00000021481, ENSMUSG00000041415, ENSMUSG00000023004, ENSMUSG00000022255, ENSMUSG00000022797, ENSMUSG00000040620	1115	83	18371	2.38211	0.999998	0.275612	0.270876
GOTERM_MF_DIRECT	GO:0005201	extracellular matrix structural constituent	15	1.1646	0.0139003	ENSMUSG00000054134, ENSMUSG00000028364, ENSMUSG00000027204, ENSMUSG00000022483, ENSMUSG00000028626, ENSMUSG00000027966, ENSMUSG00000021223, ENSMUSG00000026479, ENSMUSG00000026837, ENSMUSG00000030605, ENSMUSG00000040690, ENSMUSG00000068196, ENSMUSG00000031963, ENSMUSG00000033327, ENSMUSG00000064080	1115	120	18371	2.05953	1	0.330202	0.324528
GOTERM_MF_DIRECT	GO:0017124	SH3 domain binding	16	1.24224	0.0149044	ENSMUSG00000035954, ENSMUSG00000026782, ENSMUSG00000029516, ENSMUSG00000021262, ENSMUSG00000021892, ENSMUSG00000028967, ENSMUSG00000045038, ENSMUSG00000041112, ENSMUSG00000017670, ENSMUSG00000000416, ENSMUSG00000034342, ENSMUSG00000029094, ENSMUSG00000031246, ENSMUSG00000086040, ENSMUSG00000058835, ENSMUSG00000019854	1115	133	18371	1.9821	1	0.346974	0.341012
GOTERM_MF_DIRECT	GO:0004713	protein tyrosine kinase activity	15	1.1646	0.0169703	ENSMUSG00000032312, ENSMUSG00000030110, ENSMUSG00000028289, ENSMUSG00000028630, ENSMUSG00000059456, ENSMUSG00000028661, ENSMUSG00000059146, ENSMUSG00000055540, ENSMUSG00000026235, ENSMUSG00000022372, ENSMUSG00000026596, ENSMUSG00000022451, ENSMUSG00000021948, ENSMUSG00000038764, ENSMUSG00000016526	1115	123	18371	2.0093	1	0.379873	0.373346
GOTERM_MF_DIRECT	GO:0004722	protein serine/threonine phosphatase activity	12	0.931677	0.0200125	ENSMUSG00000031530, ENSMUSG00000039384, ENSMUSG00000042662, ENSMUSG00000028161, ENSMUSG00000020349, ENSMUSG00000046442, ENSMUSG00000038582, ENSMUSG00000039661, ENSMUSG00000021816, ENSMUSG00000020253, ENSMUSG00000025932, ENSMUSG00000078429	1115	90	18371	2.19683	1	0.422054	0.414803
GOTERM_MF_DIRECT	GO:0042802	identical protein binding	143	11.1025	0.0201515	ENSMUSG00000031112, ENSMUSG00000037979, ENSMUSG00000031750, ENSMUSG00000050271, ENSMUSG00000011589, ENSMUSG00000028464, ENSMUSG00000022483, ENSMUSG00000028901, ENSMUSG00000026848, ENSMUSG00000062098, ENSMUSG00000020349, ENSMUSG00000030669, ENSMUSG00000035033, ENSMUSG00000039114, ENSMUSG00000039994, ENSMUSG00000015944, ENSMUSG00000032966, ENSMUSG00000030254, ENSMUSG00000032312, ENSMUSG00000033004,…	1115	1988	18371	1.18516	1	0.422054	0.414803
GOTERM_MF_DIRECT	GO:0019904	protein domain specific binding	32	2.48447	0.0220421	ENSMUSG00000031134, ENSMUSG00000030123, ENSMUSG00000015846, ENSMUSG00000041415, ENSMUSG00000002997, ENSMUSG00000007207, ENSMUSG00000021994, ENSMUSG00000001507, ENSMUSG00000039153, ENSMUSG00000020524, ENSMUSG00000090053, ENSMUSG00000044066, ENSMUSG00000020349, ENSMUSG00000032827, ENSMUSG00000060890, ENSMUSG00000047495, ENSMUSG00000032405, ENSMUSG00000039137, ENSMUSG00000033953, ENSMUSG00000032411,…	1115	350	18371	1.5064	1	0.446004	0.43834
GOTERM_MF_DIRECT	GO:0030971	receptor tyrosine kinase binding	10	0.776398	0.0250503	ENSMUSG00000035954, ENSMUSG00000054793, ENSMUSG00000031451, ENSMUSG00000021549, ENSMUSG00000017670, ENSMUSG00000027253, ENSMUSG00000022309, ENSMUSG00000026697, ENSMUSG00000034342, ENSMUSG00000040543	1115	70	18371	2.35375	1	0.486328	0.477972
GOTERM_MF_DIRECT	GO:0004721	phosphoprotein phosphatase activity	16	1.24224	0.0254863	ENSMUSG00000031530, ENSMUSG00000035429, ENSMUSG00000028161, ENSMUSG00000059895, ENSMUSG00000020253, ENSMUSG00000025932, ENSMUSG00000039384, ENSMUSG00000042662, ENSMUSG00000020349, ENSMUSG00000046442, ENSMUSG00000038582, ENSMUSG00000039661, ENSMUSG00000021816, ENSMUSG00000038764, ENSMUSG00000033953, ENSMUSG00000078429	1115	142	18371	1.85648	1	0.486328	0.477972
GOTERM_MF_DIRECT	GO:0004888	transmembrane signaling receptor activity	22	1.70807	0.0265782	ENSMUSG00000033676, ENSMUSG00000031343, ENSMUSG00000029211, ENSMUSG00000029212, ENSMUSG00000005087, ENSMUSG00000015947, ENSMUSG00000055078, ENSMUSG00000032492, ENSMUSG00000027577, ENSMUSG00000059089, ENSMUSG00000021451, ENSMUSG00000025475, ENSMUSG00000004730, ENSMUSG00000025946, ENSMUSG00000068696, ENSMUSG00000038257, ENSMUSG00000030525, ENSMUSG00000019647, ENSMUSG00000033569, ENSMUSG00000029090,…	1115	220	18371	1.64762	1	0.498985	0.490411
GOTERM_MF_DIRECT	GO:0043565	sequence-specific DNA binding	41	3.18323	0.0311967	ENSMUSG00000033730, ENSMUSG00000040929, ENSMUSG00000035934, ENSMUSG00000079056, ENSMUSG00000005583, ENSMUSG00000027490, ENSMUSG00000015846, ENSMUSG00000048251, ENSMUSG00000027210, ENSMUSG00000074220, ENSMUSG00000026663, ENSMUSG00000021055, ENSMUSG00000005148, ENSMUSG00000048138, ENSMUSG00000020484, ENSMUSG00000042589, ENSMUSG00000003949, ENSMUSG00000026826, ENSMUSG00000020248, ENSMUSG00000031618,…	1115	487	18371	1.38712	1	0.576395	0.566492
GOTERM_MF_DIRECT	GO:0008022	protein C-terminus binding	23	1.78571	0.0337234	ENSMUSG00000033885, ENSMUSG00000079487, ENSMUSG00000079056, ENSMUSG00000059456, ENSMUSG00000028176, ENSMUSG00000022150, ENSMUSG00000028249, ENSMUSG00000040479, ENSMUSG00000033060, ENSMUSG00000017291, ENSMUSG00000027883, ENSMUSG00000008658, ENSMUSG00000022376, ENSMUSG00000003573, ENSMUSG00000024966, ENSMUSG00000020524, ENSMUSG00000020349, ENSMUSG00000069089, ENSMUSG00000032827, ENSMUSG00000021929,…	1115	239	18371	1.58558	1	0.594759	0.58454
GOTERM_MF_DIRECT	GO:0005262	calcium channel activity	11	0.854037	0.0349982	ENSMUSG00000057378, ENSMUSG00000027716, ENSMUSG00000015968, ENSMUSG00000030592, ENSMUSG00000030209, ENSMUSG00000066189, ENSMUSG00000059003, ENSMUSG00000024112, ENSMUSG00000029868, ENSMUSG00000057914, ENSMUSG00000039579	1115	86	18371	2.10743	1	0.599087	0.588793
GOTERM_MF_DIRECT	GO:0051213	dioxygenase activity	11	0.854037	0.0349982	ENSMUSG00000034832, ENSMUSG00000032487, ENSMUSG00000032374, ENSMUSG00000033022, ENSMUSG00000028397, ENSMUSG00000036819, ENSMUSG00000028011, ENSMUSG00000064254, ENSMUSG00000037876, ENSMUSG00000020892, ENSMUSG00000028207	1115	86	18371	2.10743	1	0.599087	0.588793
GOTERM_MF_DIRECT	GO:0008092	cytoskeletal protein binding	10	0.776398	0.0370999	ENSMUSG00000027162, ENSMUSG00000029684, ENSMUSG00000054640, ENSMUSG00000033981, ENSMUSG00000049122, ENSMUSG00000038764, ENSMUSG00000028413, ENSMUSG00000020152, ENSMUSG00000032060, ENSMUSG00000053702	1115	75	18371	2.19683	1	0.625859	0.615105
GOTERM_MF_DIRECT	GO:0004222	metalloendopeptidase activity	14	1.08696	0.0399122	ENSMUSG00000028370, ENSMUSG00000031790, ENSMUSG00000027820, ENSMUSG00000022098, ENSMUSG00000028226, ENSMUSG00000027318, ENSMUSG00000058183, ENSMUSG00000043635, ENSMUSG00000021223, ENSMUSG00000000901, ENSMUSG00000000957, ENSMUSG00000066113, ENSMUSG00000073530, ENSMUSG00000036545	1115	125	18371	1.84534	1	0.652719	0.641504
GOTERM_MF_DIRECT	GO:0044325	ion channel binding	16	1.24224	0.0408564	ENSMUSG00000049281, ENSMUSG00000054640, ENSMUSG00000036815, ENSMUSG00000079056, ENSMUSG00000056258, ENSMUSG00000058498, ENSMUSG00000007207, ENSMUSG00000092083, ENSMUSG00000020349, ENSMUSG00000021549, ENSMUSG00000032827, ENSMUSG00000053819, ENSMUSG00000032966, ENSMUSG00000031328, ENSMUSG00000035226, ENSMUSG00000031137	1115	151	18371	1.74583	1	0.652719	0.641504
GOTERM_MF_DIRECT	GO:0001227	transcriptional repressor activity, RNA polymerase II transcription regulatory region sequence-specific binding	31	2.40683	0.0493551	ENSMUSG00000029178, ENSMUSG00000033454, ENSMUSG00000079056, ENSMUSG00000074220, ENSMUSG00000028423, ENSMUSG00000023079, ENSMUSG00000002996, ENSMUSG00000042589, ENSMUSG00000003929, ENSMUSG00000094410, ENSMUSG00000022708, ENSMUSG00000010175, ENSMUSG00000035277, ENSMUSG00000037279, ENSMUSG00000030199, ENSMUSG00000066829, ENSMUSG00000027660, ENSMUSG00000051351, ENSMUSG00000020052, ENSMUSG00000026872,…	1115	361	18371	1.41486	1	0.693887	0.681965
GOTERM_MF_DIRECT	GO:0000978	RNA polymerase II core promoter proximal region sequence-specific DNA binding	86	6.67702	0.0494782	ENSMUSG00000033730, ENSMUSG00000033454, ENSMUSG00000079056, ENSMUSG00000005583, ENSMUSG00000027490, ENSMUSG00000027210, ENSMUSG00000002996, ENSMUSG00000005148, ENSMUSG00000028901, ENSMUSG00000063108, ENSMUSG00000043013, ENSMUSG00000039153, ENSMUSG00000022526, ENSMUSG00000040187, ENSMUSG00000045991, ENSMUSG00000010175, ENSMUSG00000035033, ENSMUSG00000039634, ENSMUSG00000035277, ENSMUSG00000016477,…	1115	1172	18371	1.20901	1	0.693887	0.681965
GOTERM_MF_DIRECT	GO:0046983	protein dimerization activity	18	1.39752	0.0506841	ENSMUSG00000005583, ENSMUSG00000028161, ENSMUSG00000027490, ENSMUSG00000051251, ENSMUSG00000020052, ENSMUSG00000026278, ENSMUSG00000022376, ENSMUSG00000028779, ENSMUSG00000074968, ENSMUSG00000040187, ENSMUSG00000094410, ENSMUSG00000038255, ENSMUSG00000021816, ENSMUSG00000030557, ENSMUSG00000068284, ENSMUSG00000030753, ENSMUSG00000020919, ENSMUSG00000016477	1115	182	18371	1.62952	1	0.702337	0.69027
GOTERM_MF_DIRECT	GO:0004714	transmembrane receptor protein tyrosine kinase activity	13	1.00932	0.0514279	ENSMUSG00000032312, ENSMUSG00000030110, ENSMUSG00000028289, ENSMUSG00000028630, ENSMUSG00000059456, ENSMUSG00000028661, ENSMUSG00000059146, ENSMUSG00000055540, ENSMUSG00000021948, ENSMUSG00000026235, ENSMUSG00000016526, ENSMUSG00000026596	1115	117	18371	1.83069	1	0.70426	0.69216
GOTERM_MF_DIRECT	GO:0003730	mRNA 3'-UTR binding	11	0.854037	0.0549777	ENSMUSG00000035093, ENSMUSG00000015165, ENSMUSG00000002107, ENSMUSG00000066037, ENSMUSG00000005506, ENSMUSG00000028546, ENSMUSG00000000552, ENSMUSG00000025586, ENSMUSG00000008658, ENSMUSG00000026634, ENSMUSG00000020300	1115	93	18371	1.9488	1	0.735564	0.722925
GOTERM_MF_DIRECT	GO:0008270	zinc ion binding	58	4.50311	0.0594269	ENSMUSG00000063904, ENSMUSG00000033014, ENSMUSG00000031790, ENSMUSG00000030020, ENSMUSG00000026484, ENSMUSG00000059003, ENSMUSG00000034949, ENSMUSG00000022043, ENSMUSG00000028226, ENSMUSG00000028423, ENSMUSG00000046844, ENSMUSG00000039234, ENSMUSG00000021639, ENSMUSG00000032405, ENSMUSG00000035357, ENSMUSG00000033004, ENSMUSG00000061298, ENSMUSG00000021221, ENSMUSG00000036192, ENSMUSG00000000901,…	1115	764	18371	1.25081	1	0.775052	0.761735
GOTERM_MF_DIRECT	GO:0003700	transcription factor activity, sequence-specific DNA binding	49	3.80435	0.0610241	ENSMUSG00000005583, ENSMUSG00000027490, ENSMUSG00000028423, ENSMUSG00000005148, ENSMUSG00000029313, ENSMUSG00000028901, ENSMUSG00000043013, ENSMUSG00000039153, ENSMUSG00000040187, ENSMUSG00000045991, ENSMUSG00000010175, ENSMUSG00000035033, ENSMUSG00000016477, ENSMUSG00000032033, ENSMUSG00000020052, ENSMUSG00000036192, ENSMUSG00000023927, ENSMUSG00000038255, ENSMUSG00000032119, ENSMUSG00000033249,…	1115	631	18371	1.27945	1	0.775052	0.761735
GOTERM_MF_DIRECT	GO:0001228	transcriptional activator activity, RNA polymerase II transcription regulatory region sequence-specific binding	42	3.26087	0.0611105	ENSMUSG00000033730, ENSMUSG00000005583, ENSMUSG00000048251, ENSMUSG00000027210, ENSMUSG00000026663, ENSMUSG00000021055, ENSMUSG00000005148, ENSMUSG00000048138, ENSMUSG00000028901, ENSMUSG00000063108, ENSMUSG00000000078, ENSMUSG00000043013, ENSMUSG00000003949, ENSMUSG00000039153, ENSMUSG00000026826, ENSMUSG00000020248, ENSMUSG00000045991, ENSMUSG00000047036, ENSMUSG00000035033, ENSMUSG00000037279,…	1115	528	18371	1.31061	1	0.775052	0.761735
GOTERM_MF_DIRECT	GO:0000977	RNA polymerase II regulatory region sequence-specific DNA binding	35	2.71739	0.0612584	ENSMUSG00000029178, ENSMUSG00000035934, ENSMUSG00000005583, ENSMUSG00000015846, ENSMUSG00000026663, ENSMUSG00000028423, ENSMUSG00000048138, ENSMUSG00000020484, ENSMUSG00000026788, ENSMUSG00000042589, ENSMUSG00000026826, ENSMUSG00000003929, ENSMUSG00000035277, ENSMUSG00000016477, ENSMUSG00000032411, ENSMUSG00000033863, ENSMUSG00000030199, ENSMUSG00000066829, ENSMUSG00000033740, ENSMUSG00000032033,…	1115	426	18371	1.35368	1	0.775052	0.761735
GOTERM_MF_DIRECT	GO:0008237	metallopeptidase activity	16	1.24224	0.0646378	ENSMUSG00000062627, ENSMUSG00000063904, ENSMUSG00000028370, ENSMUSG00000031790, ENSMUSG00000027820, ENSMUSG00000022098, ENSMUSG00000028226, ENSMUSG00000061298, ENSMUSG00000024776, ENSMUSG00000027318, ENSMUSG00000058183, ENSMUSG00000000901, ENSMUSG00000000957, ENSMUSG00000023845, ENSMUSG00000073530, ENSMUSG00000036545	1115	161	18371	1.63739	1	0.785508	0.772011
GOTERM_MF_DIRECT	GO:0048306	calcium-dependent protein binding	11	0.854037	0.065459	ENSMUSG00000018012, ENSMUSG00000024924, ENSMUSG00000040928, ENSMUSG00000025867, ENSMUSG00000021866, ENSMUSG00000079056, ENSMUSG00000026463, ENSMUSG00000066278, ENSMUSG00000007207, ENSMUSG00000063239, ENSMUSG00000028779	1115	96	18371	1.8879	1	0.785508	0.772011
GOTERM_MF_DIRECT	GO:0019900	kinase binding	13	1.00932	0.0768279	ENSMUSG00000028126, ENSMUSG00000007207, ENSMUSG00000028785, ENSMUSG00000025888, ENSMUSG00000028967, ENSMUSG00000024502, ENSMUSG00000024049, ENSMUSG00000021549, ENSMUSG00000069631, ENSMUSG00000021948, ENSMUSG00000070738, ENSMUSG00000031328, ENSMUSG00000034731	1115	125	18371	1.71353	1	0.884454	0.869257
GOTERM_MF_DIRECT	GO:0008017	microtubule binding	23	1.78571	0.0807468	ENSMUSG00000029168, ENSMUSG00000030263, ENSMUSG00000011589, ENSMUSG00000035439, ENSMUSG00000051166, ENSMUSG00000052087, ENSMUSG00000032060, ENSMUSG00000027329, ENSMUSG00000023015, ENSMUSG00000028758, ENSMUSG00000024502, ENSMUSG00000058070, ENSMUSG00000005125, ENSMUSG00000022048, ENSMUSG00000070730, ENSMUSG00000068744, ENSMUSG00000068876, ENSMUSG00000046111, ENSMUSG00000010021, ENSMUSG00000055407,…	1115	264	18371	1.43543	1	0.884454	0.869257
GOTERM_MF_DIRECT	GO:0004843	thiol-dependent ubiquitin-specific protease activity	11	0.854037	0.0813029	ENSMUSG00000062627, ENSMUSG00000035713, ENSMUSG00000029640, ENSMUSG00000036990, ENSMUSG00000056342, ENSMUSG00000030967, ENSMUSG00000020905, ENSMUSG00000024776, ENSMUSG00000026767, ENSMUSG00000036712, ENSMUSG00000046404	1115	100	18371	1.81239	1	0.884454	0.869257
GOTERM_MF_DIRECT	GO:0042277	peptide binding	11	0.854037	0.0813029	ENSMUSG00000062380, ENSMUSG00000033774, ENSMUSG00000023845, ENSMUSG00000015846, ENSMUSG00000044067, ENSMUSG00000049112, ENSMUSG00000027820, ENSMUSG00000035431, ENSMUSG00000047904, ENSMUSG00000024576, ENSMUSG00000018634	1115	100	18371	1.81239	1	0.884454	0.869257
GOTERM_MF_DIRECT	GO:0005102	receptor binding	34	2.63975	0.0918108	ENSMUSG00000031451, ENSMUSG00000056116, ENSMUSG00000059003, ENSMUSG00000001300, ENSMUSG00000096054, ENSMUSG00000021451, ENSMUSG00000002897, ENSMUSG00000049107, ENSMUSG00000021278, ENSMUSG00000021994, ENSMUSG00000001123, ENSMUSG00000045038, ENSMUSG00000030209, ENSMUSG00000022309, ENSMUSG00000030669, ENSMUSG00000032968, ENSMUSG00000070509, ENSMUSG00000019842, ENSMUSG00000051920, ENSMUSG00000054855,…	1115	428	18371	1.30886	1	0.970146	0.953477
GOTERM_MF_DIRECT	GO:0003682	chromatin binding	42	3.26087	0.0992421	ENSMUSG00000031134, ENSMUSG00000034206, ENSMUSG00000055884, ENSMUSG00000005583, ENSMUSG00000027353, ENSMUSG00000026484, ENSMUSG00000043439, ENSMUSG00000024325, ENSMUSG00000025019, ENSMUSG00000024642, ENSMUSG00000043013, ENSMUSG00000039153, ENSMUSG00000021217, ENSMUSG00000047036, ENSMUSG00000021738, ENSMUSG00000038644, ENSMUSG00000035277, ENSMUSG00000037279, ENSMUSG00000057406, ENSMUSG00000028053,…	1115	550	18371	1.25819	1	0.981958	0.965086
Thresholds: count=10, EASE=0.1
1288 from 1311 genes in analysis
367 genes not in output
