# Supplementary material for: Restoring Age-Related Cognitive Decline through Environmental Enrichment: A Transcriptomic Approach
Source: Cells. 2022 Nov 30;11(23):3864. doi: 10.3390/cells11233864 (PMC9736066; doi:10.3390/cells11233864)
Supplement: Supplementary file 1 [file cells-11-03864-s001.zip › Supplementary table S3_DEGs_Age-reversal.xlsx]

## Sheet: DEGs Age counter-regulation
Gene (n=77)	Gene name	log2FC-Aging	log2FC-EE	FC-Aging	FC-EE	p-value Aging	p-adj Aging	p-value EE	p-adj EE	lfcSE	stat	Gene function
ENSMUSG00000061835	#N/A	1.10633	-0.898878	2.15298	0.536304	7.14473e-06	0.000705855	6.05385e-05	0.00271178	0.246436	4.48933	#N/A
ENSMUSG00000021534	1700001L19Rik	0.302897	-0.26285	1.23362	0.83344	0.00141322	0.0357331	0.00143316	0.025599	0.0948944	3.19194	RIKEN cDNA 1700001L19 gene [Source:MGI Symbol;Acc:MGI:1916565]
ENSMUSG00000044365	Cxxc4	0.202975	-0.228381	1.15107	0.853592	0.00145492	0.0365466	1.91763e-07	4.39803e-05	0.063758	3.18353	CXXC finger 4 [Source:MGI Symbol;Acc:MGI:2442112]
ENSMUSG00000000278	Scpep1	0.209224	-0.198926	1.15607	0.871199	0.000705832	0.0222525	0.000393593	0.0104802	0.0617671	3.3873	serine carboxypeptidase 1 [Source:MGI Symbol;Acc:MGI:1921867]
ENSMUSG00000026610	Esrrg	0.221318	-0.218125	1.1658	0.859682	0.00182571	0.0430401	3.63647e-05	0.00194863	0.0709987	3.11721	estrogen-related receptor gamma [Source:MGI Symbol;Acc:MGI:1347056]
ENSMUSG00000076441	Ass1	0.229071	-0.238716	1.17208	0.847499	0.00211246	0.0478575	0.000104525	0.00403124	0.0745202	3.07395	argininosuccinate synthetase 1 [Source:MGI Symbol;Acc:MGI:88090]
ENSMUSG00000022307	Oxr1	0.234836	-0.204991	1.17677	0.867544	0.00169257	0.0403481	0.00012112	0.00442333	0.0748014	3.13946	oxidation resistance 1 [Source:MGI Symbol;Acc:MGI:2179326]
ENSMUSG00000056116	H2-T22	0.238955	-0.161033	1.18014	0.894385	0.000180511	0.00821775	0.00174871	0.0297243	0.0638091	3.74484	histocompatibility 2, T region locus 22 [Source:MGI Symbol;Acc:MGI:95956]
ENSMUSG00000020176	Grb10	0.25472	-0.246604	1.1931	0.842878	0.0018545	0.0433984	4.94341e-05	0.00238184	0.0818354	3.1126	growth factor receptor bound protein 10 [Source:MGI Symbol;Acc:MGI:103232]
ENSMUSG00000003644	Rps6ka1	0.259462	-0.16886	1.19703	0.889546	0.000911823	0.0264788	0.00116946	0.0223217	0.0782357	3.31641	ribosomal protein S6 kinase polypeptide 1 [Source:MGI Symbol;Acc:MGI:104558]
ENSMUSG00000027293	Ehd4	0.269037	-0.206016	1.205	0.866928	0.00145838	0.0365856	0.00280897	0.0403652	0.0845274	3.18284	EH-domain containing 4 [Source:MGI Symbol;Acc:MGI:1919619]
ENSMUSG00000001123	Lgals9	0.285527	-0.221825	1.21886	0.85748	0.000560151	0.018769	0.00156828	0.0273867	0.0827565	3.45021	lectin, galactose binding, soluble 9 [Source:MGI Symbol;Acc:MGI:109496]
ENSMUSG00000000792	Slc5a5	0.311805	-0.266578	1.24126	0.831289	0.000188735	0.00851129	5.13509e-05	0.00243033	0.0835125	3.73364	solute carrier family 5 (sodium iodide symporter), member 5 [Source:MGI Symbol;Acc:MGI:2149330]
ENSMUSG00000035131	Brinp3	0.352751	-0.350487	1.27699	0.78432	0.00161041	0.0389711	0.0021234	0.0333864	0.111842	3.15401	bone morphogenetic protein/retinoic acid inducible neural specific 3 [Source:MGI Symbol;Acc:MGI:2443035]
ENSMUSG00000066113	Adamtsl1	0.369529	-0.301074	1.29193	0.811648	0.00169049	0.0403481	0.000588143	0.0139156	0.117691	3.13982	ADAMTS-like 1 [Source:MGI Symbol;Acc:MGI:1924989]
ENSMUSG00000026896	Ifih1	0.383976	-0.303945	1.30493	0.810034	0.000835057	0.0247751	0.00044218	0.0114203	0.114932	3.34091	interferon induced with helicase C domain 1 [Source:MGI Symbol;Acc:MGI:1918836]
ENSMUSG00000022309	Angpt1	0.405789	-0.366423	1.32481	0.775704	0.000775607	0.0237844	7.98204e-05	0.00332364	0.120722	3.36136	angiopoietin 1 [Source:MGI Symbol;Acc:MGI:108448]
ENSMUSG00000004730	Adgre1	0.407271	-0.201512	1.32617	0.869639	3.53229e-06	0.000415336	0.00226154	0.0347019	0.0878277	4.63716	adhesion G protein-coupled receptor E1 [Source:MGI Symbol;Acc:MGI:106912]
ENSMUSG00000058498	Rnf207	0.408884	-0.268616	1.32766	0.830115	0.000705914	0.0222525	0.00117044	0.0223217	0.120712	3.38727	ring finger protein 207 [Source:MGI Symbol;Acc:MGI:2684989]
ENSMUSG00000051652	Lrrc3	0.430862	-0.272823	1.34804	0.827698	4.90788e-06	0.000527823	0.000268396	0.00789175	0.0943075	4.56869	leucine rich repeat containing 3 [Source:MGI Symbol;Acc:MGI:2447899]
ENSMUSG00000067212	H2-T23	0.460926	-0.347943	1.37643	0.785703	0.000497633	0.0171849	0.000148423	0.00514072	0.132373	3.48203	histocompatibility 2, T region locus 23 [Source:MGI Symbol;Acc:MGI:95957]
ENSMUSG00000044499	Hs3st5	0.460947	-0.451526	1.37644	0.731269	0.00151546	0.0372376	0.00231634	0.0353612	0.145331	3.17171	heparan sulfate (glucosamine) 3-O-sulfotransferase 5 [Source:MGI Symbol;Acc:MGI:2441996]
ENSMUSG00000025492	Ifitm3	0.474049	-0.328692	1.389	0.796258	0.000384121	0.0144008	0.00343084	0.0467252	0.133506	3.55076	interferon induced transmembrane protein 3 [Source:MGI Symbol;Acc:MGI:1913391]
ENSMUSG00000072844	G530011O06Rik	0.485553	-0.314757	1.40012	0.803986	0.000138014	0.00685276	0.00116599	0.0223217	0.127385	3.8117	RIKEN cDNA G530011O06 gene [Source:MGI Symbol;Acc:MGI:3603513]
ENSMUSG00000032492	Pth1r	0.5036	-0.57875	1.41775	0.669544	0.00045911	0.016295	1.53175e-07	3.81851e-05	0.14374	3.50354	parathyroid hormone 1 receptor [Source:MGI Symbol;Acc:MGI:97801]
ENSMUSG00000024013	Fgd2	0.570974	-0.319693	1.48553	0.80124	7.01264e-08	1.7496e-05	0.000577569	0.0138175	0.105915	5.39085	FYVE, RhoGEF and PH domain containing 2 [Source:MGI Symbol;Acc:MGI:1347084]
ENSMUSG00000046718	Bst2	0.579362	-0.298704	1.49419	0.812982	3.13411e-05	0.00224173	0.00287594	0.0409852	0.139153	4.1635	bone marrow stromal cell antigen 2 [Source:MGI Symbol;Acc:MGI:1916800]
ENSMUSG00000030748	Il4ra	0.58432	-0.427385	1.49933	0.743608	1.58955e-07	3.38503e-05	2.83779e-05	0.00161632	0.111472	5.24187	interleukin 4 receptor, alpha [Source:MGI Symbol;Acc:MGI:105367]
ENSMUSG00000022483	Col2a1	0.586372	-0.311765	1.50147	0.805655	1.96761e-05	0.00155831	0.00288621	0.0410954	0.137371	4.26854	collagen, type II, alpha 1 [Source:MGI Symbol;Acc:MGI:88452]
ENSMUSG00000025572	Tmc6	0.625981	-0.312066	1.54326	0.805488	5.53264e-08	1.45258e-05	0.00254774	0.0378116	0.115212	5.43328	transmembrane channel-like gene family 6 [Source:MGI Symbol;Acc:MGI:1098686]
ENSMUSG00000037469	Acp7	0.65688	-0.377199	1.57667	0.769931	0.000150331	0.00724757	0.00190158	0.0313605	0.173295	3.79052	acid phosphatase 7, tartrate resistant [Source:MGI Symbol;Acc:MGI:2142121]
ENSMUSG00000021278	Amn	0.663437	-0.55313	1.58385	0.68154	0.000348995	0.0134584	0.000185852	0.00605462	0.185529	3.57592	amnionless [Source:MGI Symbol;Acc:MGI:1934943]
ENSMUSG00000021223	Papln	0.666313	-0.662192	1.58701	0.631918	0.000636649	0.0205767	5.51509e-06	0.000524117	0.195085	3.4155	papilin, proteoglycan-like sulfated glycoprotein [Source:MGI Symbol;Acc:MGI:2386139]
ENSMUSG00000020241	Col6a2	0.677416	-0.373216	1.59927	0.772059	3.57722e-06	0.000418054	0.00234487	0.0356308	0.146167	4.63455	collagen, type VI, alpha 2 [Source:MGI Symbol;Acc:MGI:88460]
ENSMUSG00000070803	Cited4	0.70991	-0.850624	1.6357	0.554545	0.00184423	0.0432868	0.00108101	0.0212306	0.227957	3.11423	Cbp/p300-interacting transactivator, with Glu/Asp-rich carboxy-terminal domain, 4 [Source:MGI Symbol;Acc:MGI:1861694]
ENSMUSG00000053113	Socs3	0.791351	-0.693906	1.73069	0.618178	2.74152e-05	0.00202872	1.41906e-05	0.000996297	0.188689	4.19394	suppressor of cytokine signaling 3 [Source:MGI Symbol;Acc:MGI:1201791]
ENSMUSG00000032033	Barx2	0.796482	-0.62065	1.73686	0.650378	0.00120646	0.0320037	0.00380056	0.0498653	0.246029	3.23735	BarH-like homeobox 2 [Source:MGI Symbol;Acc:MGI:109617]
ENSMUSG00000038257	Glra3	0.812344	-1.12695	1.75606	0.457882	0.00218435	0.0490023	2.89978e-06	0.000328152	0.26513	3.06395	glycine receptor, alpha 3 subunit [Source:MGI Symbol;Acc:MGI:95749]
ENSMUSG00000021055	Esr2	0.963396	-1.48577	1.94989	0.357059	0.00216399	0.0487368	2.85769e-07	5.8518e-05	0.314142	3.06675	estrogen receptor 2 (beta) [Source:MGI Symbol;Acc:MGI:109392]
ENSMUSG00000053175	Bcl3	1.1512	-0.981169	2.22099	0.506569	0.000761427	0.0235379	8.94769e-05	0.00362139	0.341963	3.36645	B cell leukemia/lymphoma 3 [Source:MGI Symbol;Acc:MGI:88140]
ENSMUSG00000054986	Sec14l3	1.38978	-1.80211	2.6204	0.286755	0.00166662	0.039978	1.00929e-05	0.00080765	0.442045	3.14399	SEC14-like lipid binding 3 [Source:MGI Symbol;Acc:MGI:3617848]
ENSMUSG00000059089	Fcgr4	1.61155	-0.919965	3.0558	0.528522	9.07979e-07	0.000147477	0.000438572	0.0113623	0.328178	4.9106	Fc receptor, IgG, low affinity IV [Source:MGI Symbol;Acc:MGI:2179523]
ENSMUSG00000050211	Pla2g4e	0.575293	0.461202	1.48998	1.37669	0.000410324	0.0151236	0.00155671	0.0272677	0.162818	3.53335	phospholipase A2, group IVE [Source:MGI Symbol;Acc:MGI:1919144]
ENSMUSG00000070436	Serpinh1	-0.36475	-0.244514	0.776603	0.8441	3.08026e-05	0.00221941	9.41639e-05	0.00374934	0.0875236	-4.16745	serine (or cysteine) peptidase inhibitor, clade H, member 1 [Source:MGI Symbol;Acc:MGI:88283]
ENSMUSG00000020484	Xbp1	-0.278395	-0.163678	0.824508	0.892746	0.000137564	0.00684818	0.00213923	0.0335914	0.0730216	-3.81251	X-box binding protein 1 [Source:MGI Symbol;Acc:MGI:98970]
ENSMUSG00000024966	Stip1	-0.206568	-0.14466	0.866596	0.904593	0.00016633	0.00777531	0.00256491	0.0379681	0.0548605	-3.76533	stress-induced phosphoprotein 1 [Source:MGI Symbol;Acc:MGI:109130]
ENSMUSG00000020571	Pdia6	-0.312975	-0.228133	0.80498	0.853739	0.000231823	0.00996672	0.00368499	0.0489085	0.0850119	-3.68155	protein disulfide isomerase associated 6 [Source:MGI Symbol;Acc:MGI:1919103]
ENSMUSG00000041324	Inhba	-0.796979	0.448803	0.575553	1.36491	0.000675772	0.0215505	0.00130025	0.0241269	0.234459	-3.39922	inhibin beta-A [Source:MGI Symbol;Acc:MGI:96570]
ENSMUSG00000032128	Robo3	-0.533008	0.371065	0.691112	1.29331	2.81049e-06	0.000352064	0.00216329	0.0337666	0.113788	-4.6842	roundabout guidance receptor 3 [Source:MGI Symbol;Acc:MGI:1343102]
ENSMUSG00000037465	Klf10	-0.501862	0.315947	0.706195	1.24483	4.06746e-07	7.67849e-05	0.00193	0.0316775	0.0990691	-5.06577	Kruppel-like factor 10 [Source:MGI Symbol;Acc:MGI:1101353]
ENSMUSG00000019762	Iyd	-0.498503	0.517709	0.707841	1.43168	0.00133498	0.0342979	9.48346e-06	0.000773104	0.155377	-3.20835	iodotyrosine deiodinase [Source:MGI Symbol;Acc:MGI:1917587]
ENSMUSG00000036052	Dnajb5	-0.454769	0.145498	0.729627	1.10611	2.61325e-17	8.34759e-14	0.00187598	0.0311302	0.0537382	-8.46267	DnaJ heat shock protein family (Hsp40) member B5 [Source:MGI Symbol;Acc:MGI:1930018]
ENSMUSG00000059991	Nptx2	-0.450129	0.506821	0.731978	1.42092	0.00120728	0.0320037	1.85364e-05	0.00123583	0.139051	-3.23715	neuronal pentraxin 2 [Source:MGI Symbol;Acc:MGI:1858209]
ENSMUSG00000028967	Errfi1	-0.433383	0.245039	0.740523	1.18512	1.81239e-08	5.22707e-06	0.000522862	0.0127934	0.0769909	-5.62902	ERBB receptor feedback inhibitor 1 [Source:MGI Symbol;Acc:MGI:1921405]
ENSMUSG00000017418	Arl5b	-0.364524	0.194784	0.776725	1.14455	6.90611e-09	2.37356e-06	0.00205755	0.0327731	0.0629228	-5.79319	ADP-ribosylation factor-like 5B [Source:MGI Symbol;Acc:MGI:1923119]
ENSMUSG00000072568	Fam84b	-0.333918	0.444733	0.793379	1.36106	0.00157185	0.0382311	6.93096e-09	4.25784e-06	0.105634	-3.16108	family with sequence similarity 84, member B [Source:MGI Symbol;Acc:MGI:3026924]
ENSMUSG00000048109	Rbm15	-0.333477	0.27454	0.793622	1.20961	9.06052e-05	0.00502152	0.000945376	0.0192899	0.0851908	-3.91446	RNA binding motif protein 15 [Source:MGI Symbol;Acc:MGI:2443205]
ENSMUSG00000052087	Rgs14	-0.329934	0.32268	0.795573	1.25065	0.000743147	0.0231596	6.82941e-05	0.0029729	0.097812	-3.37315	regulator of G-protein signaling 14 [Source:MGI Symbol;Acc:MGI:1859709]
ENSMUSG00000033730	Egr3	-0.309346	0.16448	0.807008	1.12076	3.38282e-05	0.0023491	0.00258308	0.0382043	0.0746124	-4.14603	early growth response 3 [Source:MGI Symbol;Acc:MGI:1306780]
ENSMUSG00000036863	Syde2	-0.298009	0.28639	0.813374	1.21958	0.00148986	0.0370756	0.000702834	0.0156802	0.0938122	-3.17665	synapse defective 1, Rho GTPase, homolog 2 (C. elegans) [Source:MGI Symbol;Acc:MGI:3036264]
ENSMUSG00000020848	Doc2b	-0.287445	0.210048	0.819352	1.15673	1.75014e-05	0.00140938	0.00357098	0.047913	0.0669319	-4.29459	double C2, beta [Source:MGI Symbol;Acc:MGI:1100497]
ENSMUSG00000055723	Rras2	-0.272831	0.243948	0.827694	1.18423	0.00144151	0.0362617	2.07158e-05	0.00134465	0.0856287	-3.18621	related RAS viral (r-ras) oncogene 2 [Source:MGI Symbol;Acc:MGI:1914172]
ENSMUSG00000028795	Ccdc28b	-0.246245	0.17754	0.843088	1.13095	0.000212626	0.0094041	0.00226608	0.0347405	0.0664895	-3.70352	coiled coil domain containing 28B [Source:MGI Symbol;Acc:MGI:1913514]
ENSMUSG00000020607	Fam84a	-0.239636	0.188238	0.846959	1.13937	0.000468544	0.0164892	2.94846e-05	0.00166283	0.0685042	-3.49812	family with sequence similarity 84, member A [Source:MGI Symbol;Acc:MGI:2145011]
ENSMUSG00000074736	Syndig1	-0.232511	0.321966	0.851152	1.25003	0.00221264	0.049426	1.47156e-08	8.02106e-06	0.0759816	-3.0601	synapse differentiation inducing 1 [Source:MGI Symbol;Acc:MGI:3702158]
ENSMUSG00000000416	Cttnbp2	-0.220117	0.198638	0.858496	1.14761	9.55427e-05	0.00518746	3.15687e-08	1.18046e-05	0.0564165	-3.90164	cortactin binding protein 2 [Source:MGI Symbol;Acc:MGI:1353467]
ENSMUSG00000048458	Inka2	-0.205874	0.182868	0.867013	1.13514	3.23612e-05	0.00229717	0.000229935	0.00710075	0.0495345	-4.15618	inka box actin regulator 2 [Source:MGI Symbol;Acc:MGI:1923497]
ENSMUSG00000054893	Zfp667	-0.202438	0.227608	0.869081	1.17089	0.000227017	0.00984391	5.55289e-05	0.00255388	0.0549076	-3.68688	zinc finger protein 667 [Source:MGI Symbol;Acc:MGI:2442757]
ENSMUSG00000016181	Diexf	-0.19953	0.148448	0.870834	1.10838	0.000294924	0.0119	0.00133556	0.0243616	0.0551231	-3.61972	digestive organ expansion factor homolog (zebrafish) [Source:MGI Symbol;Acc:MGI:2138080]
ENSMUSG00000056204	Pgpep1	-0.192342	0.15031	0.875184	1.10981	0.00114137	0.0307673	0.00354266	0.0476902	0.0591251	-3.25314	pyroglutamyl-peptidase I [Source:MGI Symbol;Acc:MGI:1913772]
ENSMUSG00000033454	Zbtb1	-0.188624	0.238747	0.877442	1.17997	0.000660301	0.0211627	2.98107e-06	0.000334874	0.0553873	-3.40555	zinc finger and BTB domain containing 1 [Source:MGI Symbol;Acc:MGI:2442326]
ENSMUSG00000035161	Ints6	-0.184671	0.179042	0.87985	1.13213	0.000657007	0.0210925	0.000520334	0.0127758	0.0542046	-3.40692	integrator complex subunit 6 [Source:MGI Symbol;Acc:MGI:1202397]
ENSMUSG00000033998	Kcnk1	-0.164981	0.11296	0.89194	1.08144	0.000285857	0.011631	0.00284227	0.0405996	0.0454769	-3.62779	potassium channel, subfamily K, member 1 [Source:MGI Symbol;Acc:MGI:109322]
ENSMUSG00000029009	Mthfr	-0.150436	0.183785	0.900978	1.13586	0.00217436	0.0489128	2.3419e-08	9.82515e-06	0.0490766	-3.06532	methylenetetrahydrofolate reductase [Source:MGI Symbol;Acc:MGI:106639]
ENSMUSG00000026848	Tor1b	-0.146543	0.134711	0.903413	1.09787	0.000143664	0.00707834	1.1012e-05	0.000840255	0.0385459	-3.80177	torsin family 1, member B [Source:MGI Symbol;Acc:MGI:1353605]
ENSMUSG00000039253	Fn3krp	-0.117545	0.120693	0.921755	1.08726	0.00199475	0.0458648	0.00336474	0.0460803	0.0380281	-3.09101	fructosamine 3 kinase related protein [Source:MGI Symbol;Acc:MGI:2679256]
ENSMUSG00000036934	4921524J17Rik	-0.419523	0.190523	0.747672	1.14118	7.98235e-06	0.000764949	0.00317176	0.0439625	0.0939442	-4.46566	RIKEN cDNA 4921524J17 gene [Source:MGI Symbol;Acc:MGI:1913964]
unmapped
ENSMUSG00000061835

## Sheet: GO-Term BP
Category (n=7)	GO-Term		Count	%	PValue	Genes	List Total	Pop Hits	Pop Total	Fold Enrichment	Bonferroni	Benjamini	FDR
GOTERM_BP_DIRECT	GO:0045944	positive regulation of transcription from RNA polymerase II promoter	9	11.8421	0.0492997	ENSMUSG00000053175, ENSMUSG00000033730, ENSMUSG00000032033, ENSMUSG00000037465, ENSMUSG00000026610, ENSMUSG00000003644, ENSMUSG00000021055, ENSMUSG00000020484, ENSMUSG00000041324	67	1213	19672	2.17849	1	1	1
GOTERM_BP_DIRECT	GO:0002376	immune system process	8	10.5263	0.00145085	ENSMUSG00000033454, ENSMUSG00000025492, ENSMUSG00000030748, ENSMUSG00000067212, ENSMUSG00000026896, ENSMUSG00000046718, ENSMUSG00000004730, ENSMUSG00000001123	67	503	19672	4.66977	0.595271	0.90388	0.90388
GOTERM_BP_DIRECT	GO:0043066	negative regulation of apoptotic process	6	7.89474	0.0689527	ENSMUSG00000053175, ENSMUSG00000033730, ENSMUSG00000053113, ENSMUSG00000022309, ENSMUSG00000003644, ENSMUSG00000020484	67	656	19672	2.68548	1	1	1
GOTERM_BP_DIRECT	GO:0045893	positive regulation of transcription, DNA-templated	6	7.89474	0.070738	ENSMUSG00000053175, ENSMUSG00000026610, ENSMUSG00000003644, ENSMUSG00000070803, ENSMUSG00000021055, ENSMUSG00000041324	67	661	19672	2.66516	1	1	1
GOTERM_BP_DIRECT	GO:0009615	response to virus	4	5.26316	0.00355021	ENSMUSG00000053175, ENSMUSG00000025492, ENSMUSG00000026896, ENSMUSG00000046718	67	91	19672	12.906	0.890925	1	1
GOTERM_BP_DIRECT	GO:0030198	extracellular matrix organization	4	5.26316	0.0229599	ENSMUSG00000053175, ENSMUSG00000066113, ENSMUSG00000022483, ENSMUSG00000021223	67	181	19672	6.48866	0.999999	1	1
GOTERM_BP_DIRECT	GO:0042493	response to drug	4	5.26316	0.0978291	ENSMUSG00000076441, ENSMUSG00000029009, ENSMUSG00000020484, ENSMUSG00000041324	67	328	19672	3.58063	1	1	1
Thresholds: count=4, EASE=0.1
76 from 77 genes in analysis
51 genes not in output

## Sheet: GO-Term CC
Category (n=14)	GO-Term		Count	%	PValue	Genes	List Total	Pop Hits	Pop Total	Fold Enrichment	Bonferroni	Benjamini	FDR
GOTERM_CC_DIRECT	GO:0031901	early endosome membrane	7	9.21053	2.50787e-05	ENSMUSG00000056116, ENSMUSG00000027293, ENSMUSG00000025492, ENSMUSG00000067212, ENSMUSG00000024013, ENSMUSG00000050211, ENSMUSG00000074736	72	170	20815	11.904	0.00320496	0.00321007	0.00321007
GOTERM_CC_DIRECT	GO:0005768	endosome	8	10.5263	0.0104909	ENSMUSG00000027293, ENSMUSG00000025492, ENSMUSG00000024013, ENSMUSG00000046718, ENSMUSG00000050211, ENSMUSG00000033998, ENSMUSG00000021278, ENSMUSG00000074736	72	710	20815	3.25743	0.740742	0.617248	0.617248
GOTERM_CC_DIRECT	GO:0005737	cytoplasm	34	44.7368	0.0253562	ENSMUSG00000027293, ENSMUSG00000058498, ENSMUSG00000025572, ENSMUSG00000076441, ENSMUSG00000025492, ENSMUSG00000003644, ENSMUSG00000022483, ENSMUSG00000021055, ENSMUSG00000020484, ENSMUSG00000028967, ENSMUSG00000001123, ENSMUSG00000026848, ENSMUSG00000072568, ENSMUSG00000044365, ENSMUSG00000024966, ENSMUSG00000000416, ENSMUSG00000020848, ENSMUSG00000020607, ENSMUSG00000070803, ENSMUSG00000050211,…	72	7202	20815	1.3648	0.962651	0.617248	0.617248
GOTERM_CC_DIRECT	GO:0045202	synapse	8	10.5263	0.0293295	ENSMUSG00000033730, ENSMUSG00000000416, ENSMUSG00000052087, ENSMUSG00000038257, ENSMUSG00000020848, ENSMUSG00000029009, ENSMUSG00000033998, ENSMUSG00000074736	72	875	20815	2.64317	0.977859	0.617248	0.617248
GOTERM_CC_DIRECT	GO:0005886	plasma membrane	28	36.8421	0.0323719	ENSMUSG00000056116, ENSMUSG00000027293, ENSMUSG00000025492, ENSMUSG00000059089, ENSMUSG00000021055, ENSMUSG00000028967, ENSMUSG00000021278, ENSMUSG00000000792, ENSMUSG00000004730, ENSMUSG00000072568, ENSMUSG00000019762, ENSMUSG00000030748, ENSMUSG00000022309, ENSMUSG00000020848, ENSMUSG00000050211, ENSMUSG00000032128, ENSMUSG00000033998, ENSMUSG00000055723, ENSMUSG00000053175, ENSMUSG00000052087,…	72	5693	20815	1.42187	0.985186	0.617248	0.617248
GOTERM_CC_DIRECT	GO:0043204	perikaryon	4	5.26316	0.0385079	ENSMUSG00000076441, ENSMUSG00000038257, ENSMUSG00000021055, ENSMUSG00000033998	72	218	20815	5.30454	0.993438	0.617248	0.617248
GOTERM_CC_DIRECT	GO:0005783	endoplasmic reticulum	11	14.4737	0.0470291	ENSMUSG00000026848, ENSMUSG00000056116, ENSMUSG00000027293, ENSMUSG00000025572, ENSMUSG00000076441, ENSMUSG00000025492, ENSMUSG00000067212, ENSMUSG00000035131, ENSMUSG00000020571, ENSMUSG00000020484, ENSMUSG00000070436	72	1617	20815	1.96665	0.9979	0.617248	0.617248
GOTERM_CC_DIRECT	GO:0005576	extracellular region	12	15.7895	0.0481995	ENSMUSG00000066113, ENSMUSG00000030748, ENSMUSG00000022309, ENSMUSG00000035131, ENSMUSG00000022483, ENSMUSG00000000278, ENSMUSG00000059991, ENSMUSG00000020241, ENSMUSG00000037469, ENSMUSG00000041324, ENSMUSG00000021223, ENSMUSG00000001123	72	1851	20815	1.87421	0.998206	0.617248	0.617248
GOTERM_CC_DIRECT	GO:0031965	nuclear membrane	4	5.26316	0.0503293	ENSMUSG00000048109, ENSMUSG00000026848, ENSMUSG00000033454, ENSMUSG00000025572	72	243	20815	4.7588	0.998653	0.617248	0.617248
GOTERM_CC_DIRECT	GO:0005765	lysosomal membrane	4	5.26316	0.0554992	ENSMUSG00000056116, ENSMUSG00000025492, ENSMUSG00000067212, ENSMUSG00000050211	72	253	20815	4.57071	0.99933	0.617248	0.617248
GOTERM_CC_DIRECT	GO:0005615	extracellular space	12	15.7895	0.067767	ENSMUSG00000056116, ENSMUSG00000030748, ENSMUSG00000067212, ENSMUSG00000022309, ENSMUSG00000022483, ENSMUSG00000059089, ENSMUSG00000020241, ENSMUSG00000020571, ENSMUSG00000041324, ENSMUSG00000070436, ENSMUSG00000021278, ENSMUSG00000001123	72	1962	20815	1.76818	0.999874	0.630188	0.630188
GOTERM_CC_DIRECT	GO:0031012	extracellular matrix	4	5.26316	0.0736587	ENSMUSG00000066113, ENSMUSG00000022483, ENSMUSG00000020241, ENSMUSG00000021223	72	285	20815	4.0575	0.999944	0.630188	0.630188
GOTERM_CC_DIRECT	GO:0005634	nucleus	29	38.1579	0.0740645	ENSMUSG00000033730, ENSMUSG00000054893, ENSMUSG00000033454, ENSMUSG00000076441, ENSMUSG00000025492, ENSMUSG00000003644, ENSMUSG00000016181, ENSMUSG00000021055, ENSMUSG00000020484, ENSMUSG00000028967, ENSMUSG00000048458, ENSMUSG00000000792, ENSMUSG00000001123, ENSMUSG00000026848, ENSMUSG00000044365, ENSMUSG00000024966, ENSMUSG00000022307, ENSMUSG00000070803, ENSMUSG00000053175, ENSMUSG00000032033,…	72	6399	20815	1.31018	0.999947	0.630188	0.630188
GOTERM_CC_DIRECT	GO:0005769	early endosome	4	5.26316	0.0907815	ENSMUSG00000056116, ENSMUSG00000027293, ENSMUSG00000067212, ENSMUSG00000024013	72	312	20815	3.70637	0.999995	0.635942	0.635942
Thresholds: count=4, EASE=0.1
76 from 77 genes in analysis
6 genes not in output

## Sheet: GO-Term MF
Category (n=5)	GO-Term		Count	%	PValue	Genes	List Total	Pop Hits	Pop Total	Fold Enrichment	Bonferroni	Benjamini	FDR
GOTERM_MF_DIRECT	GO:0005102	receptor binding	6	7.89474	0.0156017	ENSMUSG00000056116, ENSMUSG00000067212, ENSMUSG00000022309, ENSMUSG00000041324, ENSMUSG00000021278, ENSMUSG00000001123	64	428	18371	4.02402	0.959556	1	1
GOTERM_MF_DIRECT	GO:0042802	identical protein binding	14	18.4211	0.0159964	ENSMUSG00000056116, ENSMUSG00000076441, ENSMUSG00000026896, ENSMUSG00000026610, ENSMUSG00000022483, ENSMUSG00000046718, ENSMUSG00000021055, ENSMUSG00000020484, ENSMUSG00000020176, ENSMUSG00000041324, ENSMUSG00000026848, ENSMUSG00000067212, ENSMUSG00000022309, ENSMUSG00000033998	64	1988	18371	2.02146	0.962733	1	1
GOTERM_MF_DIRECT	GO:0004888	transmembrane signaling receptor activity	4	5.26316	0.0398074	ENSMUSG00000032492, ENSMUSG00000038257, ENSMUSG00000059089, ENSMUSG00000004730	64	220	18371	5.21903	0.999748	1	1
GOTERM_MF_DIRECT	GO:0005515	protein binding	26	34.2105	0.0477871	ENSMUSG00000033454, ENSMUSG00000027293, ENSMUSG00000076441, ENSMUSG00000021055, ENSMUSG00000028967, ENSMUSG00000001123, ENSMUSG00000026848, ENSMUSG00000044365, ENSMUSG00000024966, ENSMUSG00000030748, ENSMUSG00000022309, ENSMUSG00000020848, ENSMUSG00000032128, ENSMUSG00000033998, ENSMUSG00000055723, ENSMUSG00000053175, ENSMUSG00000053113, ENSMUSG00000032033, ENSMUSG00000052087, ENSMUSG00000026610,…	64	5363	18371	1.39161	0.999954	1	1
GOTERM_MF_DIRECT	GO:0043565	sequence-specific DNA binding	5	6.57895	0.0857983	ENSMUSG00000033730, ENSMUSG00000032033, ENSMUSG00000026610, ENSMUSG00000021055, ENSMUSG00000020484	64	487	18371	2.94709	1	1	1
Thresholds: count=4, EASE=0.1
76 from 77 genes in analysis
38 genes not in output

## Sheet: StringDB
#node1	node2	node1_string_id	node2_string_id	experimentally_determined_interaction	database_annotated	combined_score
Acvr2a	Inhba	10090.ENSMUSP00000067305	10090.ENSMUSP00000047894	820	932	987
Acvr2a	Acvr2b	10090.ENSMUSP00000067305	10090.ENSMUSP00000126108	699	932	978
Acvr2b	Inhba	10090.ENSMUSP00000126108	10090.ENSMUSP00000047894	937	932	995
Acvr2b	Acvr2a	10090.ENSMUSP00000126108	10090.ENSMUSP00000067305	699	932	978
Angpt1	Tek	10090.ENSMUSP00000022921	10090.ENSMUSP00000099862	831	932	988
B2m	H2-T23	10090.ENSMUSP00000099534	10090.ENSMUSP00000099739	850	781	965
Bcl3	Nfkb1	10090.ENSMUSP00000113851	10090.ENSMUSP00000029812	760	932	983
Bcl3	Nfkb2	10090.ENSMUSP00000113851	10090.ENSMUSP00000107512	764	854	964
Col11a1	Col2a1	10090.ENSMUSP00000089793	10090.ENSMUSP00000023123	695	930	977
Col2a1	Col11a1	10090.ENSMUSP00000023123	10090.ENSMUSP00000089793	695	930	977
Creb1	Rps6ka1	10090.ENSMUSP00000140112	10090.ENSMUSP00000101514	232	966	972
Creb1	Rps6ka2	10090.ENSMUSP00000140112	10090.ENSMUSP00000024575	454	945	969
Cttnbp2	Strn	10090.ENSMUSP00000088089	10090.ENSMUSP00000120830	983	0	983
Cttnbp2	Strn3	10090.ENSMUSP00000088089	10090.ENSMUSP00000013130	983	0	983
Cttnbp2	Ppp2r1a	10090.ENSMUSP00000088089	10090.ENSMUSP00000007708	982	0	982
Cttnbp2	Stk24	10090.ENSMUSP00000088089	10090.ENSMUSP00000078746	982	0	982
Cttnbp2	Cttnbp2nl	10090.ENSMUSP00000088089	10090.ENSMUSP00000076751	970	0	970
Cttnbp2	Mst4	10090.ENSMUSP00000088089	10090.ENSMUSP00000033444	970	0	970
Cttnbp2	Stk25	10090.ENSMUSP00000088089	10090.ENSMUSP00000027498	970	0	970
Cttnbp2nl	Cttnbp2	10090.ENSMUSP00000076751	10090.ENSMUSP00000088089	970	0	970
Cttnbp2nl	Mst4	10090.ENSMUSP00000076751	10090.ENSMUSP00000033444	970	0	970
Cttnbp2nl	Ppp2r1a	10090.ENSMUSP00000076751	10090.ENSMUSP00000007708	970	0	970
Cttnbp2nl	Stk24	10090.ENSMUSP00000076751	10090.ENSMUSP00000078746	970	0	970
Cttnbp2nl	Stk25	10090.ENSMUSP00000076751	10090.ENSMUSP00000027498	970	0	970
Cttnbp2nl	Strn	10090.ENSMUSP00000076751	10090.ENSMUSP00000120830	970	0	970
Cttnbp2nl	Strn3	10090.ENSMUSP00000076751	10090.ENSMUSP00000013130	970	0	970
Diexf	Utp3	10090.ENSMUSP00000082691	10090.ENSMUSP00000087896	912	800	981
Diexf	Ftsj3	10090.ENSMUSP00000082691	10090.ENSMUSP00000021048	696	900	968
Diexf	Mphosph10	10090.ENSMUSP00000082691	10090.ENSMUSP00000032735	912	600	963
Diexf	Wdr36	10090.ENSMUSP00000082691	10090.ENSMUSP00000052465	912	600	963
Esr1	Ncoa2	10090.ENSMUSP00000070070	10090.ENSMUSP00000006037	967	932	997
Esr1	Ncoa1	10090.ENSMUSP00000070070	10090.ENSMUSP00000082971	949	932	996
Esr1	Ncoa3	10090.ENSMUSP00000070070	10090.ENSMUSP00000085416	873	932	991
Esr1	Esr2	10090.ENSMUSP00000070070	10090.ENSMUSP00000098849	763	932	983
Esr1	Mapk1	10090.ENSMUSP00000070070	10090.ENSMUSP00000065983	402	961	975
Esr1	Mapk3	10090.ENSMUSP00000070070	10090.ENSMUSP00000051619	294	961	971
Esr1	Igf1r	10090.ENSMUSP00000070070	10090.ENSMUSP00000005671	578	864	940
Esr2	Ncoa1	10090.ENSMUSP00000098849	10090.ENSMUSP00000082971	927	932	994
Esr2	Esr1	10090.ENSMUSP00000098849	10090.ENSMUSP00000070070	763	932	983
Esr2	Ncoa3	10090.ENSMUSP00000098849	10090.ENSMUSP00000085416	762	932	983
Esr2	Ncoa2	10090.ENSMUSP00000098849	10090.ENSMUSP00000006037	683	932	977
Fst	Inhba	10090.ENSMUSP00000022287	10090.ENSMUSP00000047894	949	828	990
Ftsj3	Diexf	10090.ENSMUSP00000021048	10090.ENSMUSP00000082691	696	900	968
Ftsj3	Mphosph10	10090.ENSMUSP00000021048	10090.ENSMUSP00000032735	130	900	909
Ftsj3	Utp3	10090.ENSMUSP00000021048	10090.ENSMUSP00000087896	0	900	900
Ftsj3	Wdr36	10090.ENSMUSP00000021048	10090.ENSMUSP00000052465	0	900	900
Gm20489	Il4ra	10090.ENSMUSP00000112905	10090.ENSMUSP00000033004	774	826	959
Gm20489	Il4	10090.ENSMUSP00000112905	10090.ENSMUSP00000000889	727	826	950
Grb10	Igf1r	10090.ENSMUSP00000091011	10090.ENSMUSP00000005671	887	932	992
Grb10	Insr	10090.ENSMUSP00000091011	10090.ENSMUSP00000088837	849	932	989
Grb10	Nedd4	10090.ENSMUSP00000091011	10090.ENSMUSP00000034740	957	665	985
Grb10	Shc1	10090.ENSMUSP00000091011	10090.ENSMUSP00000091940	53	966	966
H2-T23	B2m	10090.ENSMUSP00000099739	10090.ENSMUSP00000099534	850	781	965
Ifih1	Mavs	10090.ENSMUSP00000028259	10090.ENSMUSP00000105828	760	800	949
Igf1r	Grb10	10090.ENSMUSP00000005671	10090.ENSMUSP00000091011	887	932	992
Igf1r	Shc1	10090.ENSMUSP00000005671	10090.ENSMUSP00000091940	762	932	983
Igf1r	Insr	10090.ENSMUSP00000005671	10090.ENSMUSP00000088837	748	800	947
Igf1r	Esr1	10090.ENSMUSP00000005671	10090.ENSMUSP00000070070	578	864	940
Il13	Il13ra1	10090.ENSMUSP00000020650	10090.ENSMUSP00000033418	927	800	984
Il13	Il4ra	10090.ENSMUSP00000020650	10090.ENSMUSP00000033004	916	800	982
Il13ra1	Il4	10090.ENSMUSP00000033418	10090.ENSMUSP00000000889	913	932	993
Il13ra1	Il4ra	10090.ENSMUSP00000033418	10090.ENSMUSP00000033004	901	932	993
Il13ra1	Il13	10090.ENSMUSP00000033418	10090.ENSMUSP00000020650	927	800	984
Il2rg	Il4	10090.ENSMUSP00000033664	10090.ENSMUSP00000000889	854	913	986
Il2rg	Il4ra	10090.ENSMUSP00000033664	10090.ENSMUSP00000033004	774	913	979
Il2rg	Jak2	10090.ENSMUSP00000033664	10090.ENSMUSP00000064394	248	892	915
Il2rg	Stat3	10090.ENSMUSP00000033664	10090.ENSMUSP00000120152	56	913	914
Il2rg	Stat6	10090.ENSMUSP00000033664	10090.ENSMUSP00000089708	56	913	914
Il4	Il4ra	10090.ENSMUSP00000000889	10090.ENSMUSP00000033004	928	932	994
Il4	Il13ra1	10090.ENSMUSP00000000889	10090.ENSMUSP00000033418	913	932	993
Il4	Il2rg	10090.ENSMUSP00000000889	10090.ENSMUSP00000033664	854	913	986
Il4	Gm20489	10090.ENSMUSP00000000889	10090.ENSMUSP00000112905	727	826	950
Il4ra	Il4	10090.ENSMUSP00000033004	10090.ENSMUSP00000000889	928	932	994
Il4ra	Il13ra1	10090.ENSMUSP00000033004	10090.ENSMUSP00000033418	901	932	993
Il4ra	Il13	10090.ENSMUSP00000033004	10090.ENSMUSP00000020650	916	800	982
Il4ra	Il2rg	10090.ENSMUSP00000033004	10090.ENSMUSP00000033664	774	913	979
Il4ra	Stat6	10090.ENSMUSP00000033004	10090.ENSMUSP00000089708	632	932	974
Il4ra	Gm20489	10090.ENSMUSP00000033004	10090.ENSMUSP00000112905	774	826	959
Il4ra	Jak2	10090.ENSMUSP00000033004	10090.ENSMUSP00000064394	242	932	946
Il6st	Jak2	10090.ENSMUSP00000138836	10090.ENSMUSP00000064394	877	932	991
Il6st	Socs3	10090.ENSMUSP00000138836	10090.ENSMUSP00000059129	826	864	975
Il6st	Stat3	10090.ENSMUSP00000138836	10090.ENSMUSP00000120152	394	932	957
Il6st	Mapk1	10090.ENSMUSP00000138836	10090.ENSMUSP00000065983	0	900	900
Il6st	Mapk3	10090.ENSMUSP00000138836	10090.ENSMUSP00000051619	0	900	900
Inhba	Acvr2b	10090.ENSMUSP00000047894	10090.ENSMUSP00000126108	937	932	995
Inhba	Fst	10090.ENSMUSP00000047894	10090.ENSMUSP00000022287	949	828	990
Inhba	Acvr2a	10090.ENSMUSP00000047894	10090.ENSMUSP00000067305	820	932	987
Insr	Grb10	10090.ENSMUSP00000088837	10090.ENSMUSP00000091011	849	932	989
Insr	Shc1	10090.ENSMUSP00000088837	10090.ENSMUSP00000091940	824	932	987
Insr	Igf1r	10090.ENSMUSP00000088837	10090.ENSMUSP00000005671	748	800	947
Insr	Socs3	10090.ENSMUSP00000088837	10090.ENSMUSP00000059129	557	817	915
Insr	Ppp2r1a	10090.ENSMUSP00000088837	10090.ENSMUSP00000007708	47	908	909
Ints1	Ints6	10090.ENSMUSP00000072406	10090.ENSMUSP00000086788	774	800	953
Ints6	Ints1	10090.ENSMUSP00000086788	10090.ENSMUSP00000072406	774	800	953
Jak2	Socs3	10090.ENSMUSP00000064394	10090.ENSMUSP00000059129	888	932	992
Jak2	Il6st	10090.ENSMUSP00000064394	10090.ENSMUSP00000138836	877	932	991
Jak2	Stat3	10090.ENSMUSP00000064394	10090.ENSMUSP00000120152	880	932	991
Jak2	Lepr	10090.ENSMUSP00000064394	10090.ENSMUSP00000037385	842	932	988
Jak2	Stat1	10090.ENSMUSP00000064394	10090.ENSMUSP00000066743	788	932	985
Jak2	Shc1	10090.ENSMUSP00000064394	10090.ENSMUSP00000091940	460	932	962
Jak2	Il4ra	10090.ENSMUSP00000064394	10090.ENSMUSP00000033004	242	932	946
Jak2	Mapk1	10090.ENSMUSP00000064394	10090.ENSMUSP00000065983	147	939	946
Jak2	Mapk3	10090.ENSMUSP00000064394	10090.ENSMUSP00000051619	147	939	946
Jak2	Stat6	10090.ENSMUSP00000064394	10090.ENSMUSP00000089708	147	932	939
Jak2	Il2rg	10090.ENSMUSP00000064394	10090.ENSMUSP00000033664	248	892	915
Lepr	Jak2	10090.ENSMUSP00000037385	10090.ENSMUSP00000064394	842	932	988
Lepr	Socs3	10090.ENSMUSP00000037385	10090.ENSMUSP00000059129	354	932	954
Mapk1	Rps6ka1	10090.ENSMUSP00000065983	10090.ENSMUSP00000101514	949	966	998
Mapk1	Shc1	10090.ENSMUSP00000065983	10090.ENSMUSP00000091940	753	966	991
Mapk1	Mapk3	10090.ENSMUSP00000065983	10090.ENSMUSP00000051619	847	932	989
Mapk1	Rps6ka2	10090.ENSMUSP00000065983	10090.ENSMUSP00000024575	826	939	989
Mapk1	Esr1	10090.ENSMUSP00000065983	10090.ENSMUSP00000070070	402	961	975
Mapk1	Stat1	10090.ENSMUSP00000065983	10090.ENSMUSP00000066743	470	932	962
Mapk1	Jak2	10090.ENSMUSP00000065983	10090.ENSMUSP00000064394	147	939	946
Mapk1	Stat3	10090.ENSMUSP00000065983	10090.ENSMUSP00000120152	778	676	924
Mapk1	Il6st	10090.ENSMUSP00000065983	10090.ENSMUSP00000138836	0	900	900
Mapk3	Mapk1	10090.ENSMUSP00000051619	10090.ENSMUSP00000065983	847	932	989
Mapk3	Rps6ka1	10090.ENSMUSP00000051619	10090.ENSMUSP00000101514	708	966	989
Mapk3	Shc1	10090.ENSMUSP00000051619	10090.ENSMUSP00000091940	558	966	984
Mapk3	Rps6ka2	10090.ENSMUSP00000051619	10090.ENSMUSP00000024575	645	939	977
Mapk3	Esr1	10090.ENSMUSP00000051619	10090.ENSMUSP00000070070	294	961	971
Mapk3	Stat1	10090.ENSMUSP00000051619	10090.ENSMUSP00000066743	104	966	968
Mapk3	Jak2	10090.ENSMUSP00000051619	10090.ENSMUSP00000064394	147	939	946
Mapk3	Il6st	10090.ENSMUSP00000051619	10090.ENSMUSP00000138836	0	900	900
Mapk7	Rps6ka1	10090.ENSMUSP00000078087	10090.ENSMUSP00000101514	163	966	970
Mapk7	Rps6ka2	10090.ENSMUSP00000078087	10090.ENSMUSP00000024575	163	945	952
Mapk7	Ppp2r1a	10090.ENSMUSP00000078087	10090.ENSMUSP00000007708	47	900	900
Mavs	Ifih1	10090.ENSMUSP00000105828	10090.ENSMUSP00000028259	760	800	949
Mphosph10	Diexf	10090.ENSMUSP00000032735	10090.ENSMUSP00000082691	912	600	963
Mphosph10	Utp3	10090.ENSMUSP00000032735	10090.ENSMUSP00000087896	912	600	963
Mphosph10	Wdr36	10090.ENSMUSP00000032735	10090.ENSMUSP00000052465	912	600	963
Mphosph10	Ftsj3	10090.ENSMUSP00000032735	10090.ENSMUSP00000021048	130	900	909
Mst4	Cttnbp2	10090.ENSMUSP00000033444	10090.ENSMUSP00000088089	970	0	970
Mst4	Cttnbp2nl	10090.ENSMUSP00000033444	10090.ENSMUSP00000076751	970	0	970
Mst4	Ppp2r1a	10090.ENSMUSP00000033444	10090.ENSMUSP00000007708	970	0	970
Mst4	Stk24	10090.ENSMUSP00000033444	10090.ENSMUSP00000078746	970	0	970
Mst4	Stk25	10090.ENSMUSP00000033444	10090.ENSMUSP00000027498	970	0	970
Mst4	Strn	10090.ENSMUSP00000033444	10090.ENSMUSP00000120830	970	0	970
Mst4	Strn3	10090.ENSMUSP00000033444	10090.ENSMUSP00000013130	970	0	970
Ncoa1	Esr1	10090.ENSMUSP00000082971	10090.ENSMUSP00000070070	949	932	996
Ncoa1	Esr2	10090.ENSMUSP00000082971	10090.ENSMUSP00000098849	927	932	994
Ncoa1	Ncoa2	10090.ENSMUSP00000082971	10090.ENSMUSP00000006037	723	922	977
Ncoa1	Ncoa3	10090.ENSMUSP00000082971	10090.ENSMUSP00000085416	483	922	958
Ncoa2	Esr1	10090.ENSMUSP00000006037	10090.ENSMUSP00000070070	967	932	997
Ncoa2	Esr2	10090.ENSMUSP00000006037	10090.ENSMUSP00000098849	683	932	977
Ncoa2	Ncoa1	10090.ENSMUSP00000006037	10090.ENSMUSP00000082971	723	922	977
Ncoa2	Ncoa3	10090.ENSMUSP00000006037	10090.ENSMUSP00000085416	227	922	937
Ncoa3	Esr1	10090.ENSMUSP00000085416	10090.ENSMUSP00000070070	873	932	991
Ncoa3	Esr2	10090.ENSMUSP00000085416	10090.ENSMUSP00000098849	762	932	983
Ncoa3	Ncoa1	10090.ENSMUSP00000085416	10090.ENSMUSP00000082971	483	922	958
Ncoa3	Ncoa2	10090.ENSMUSP00000085416	10090.ENSMUSP00000006037	227	922	937
Nedd4	Grb10	10090.ENSMUSP00000034740	10090.ENSMUSP00000091011	957	665	985
Nf1	Rras2	10090.ENSMUSP00000071289	10090.ENSMUSP00000069752	598	876	948
Nfkb1	Bcl3	10090.ENSMUSP00000029812	10090.ENSMUSP00000113851	760	932	983
Nfkb1	Nfkb2	10090.ENSMUSP00000029812	10090.ENSMUSP00000107512	553	900	953
Nfkb2	Bcl3	10090.ENSMUSP00000107512	10090.ENSMUSP00000113851	764	854	964
Nfkb2	Nfkb1	10090.ENSMUSP00000107512	10090.ENSMUSP00000029812	553	900	953
Ppp2r1a	Stk24	10090.ENSMUSP00000007708	10090.ENSMUSP00000078746	983	0	983
Ppp2r1a	Cttnbp2	10090.ENSMUSP00000007708	10090.ENSMUSP00000088089	982	0	982
Ppp2r1a	Strn3	10090.ENSMUSP00000007708	10090.ENSMUSP00000013130	982	0	982
Ppp2r1a	Strn	10090.ENSMUSP00000007708	10090.ENSMUSP00000120830	980	0	980
Ppp2r1a	Cttnbp2nl	10090.ENSMUSP00000007708	10090.ENSMUSP00000076751	970	0	970
Ppp2r1a	Mst4	10090.ENSMUSP00000007708	10090.ENSMUSP00000033444	970	0	970
Ppp2r1a	Stk25	10090.ENSMUSP00000007708	10090.ENSMUSP00000027498	970	0	970
Ppp2r1a	Insr	10090.ENSMUSP00000007708	10090.ENSMUSP00000088837	47	908	909
Ppp2r1a	Mapk7	10090.ENSMUSP00000007708	10090.ENSMUSP00000078087	47	900	900
Rab28	Rras2	10090.ENSMUSP00000031011	10090.ENSMUSP00000069752	972	0	972
Rgs12	Rgs14	10090.ENSMUSP00000030984	10090.ENSMUSP00000068731	686	900	967
Rgs14	Rgs12	10090.ENSMUSP00000068731	10090.ENSMUSP00000030984	686	900	967
Rps6ka1	Mapk1	10090.ENSMUSP00000101514	10090.ENSMUSP00000065983	949	966	998
Rps6ka1	Mapk3	10090.ENSMUSP00000101514	10090.ENSMUSP00000051619	708	966	989
Rps6ka1	Creb1	10090.ENSMUSP00000101514	10090.ENSMUSP00000140112	232	966	972
Rps6ka1	Mapk7	10090.ENSMUSP00000101514	10090.ENSMUSP00000078087	163	966	970
Rps6ka1	Rps6ka2	10090.ENSMUSP00000101514	10090.ENSMUSP00000024575	706	900	969
Rps6ka2	Mapk1	10090.ENSMUSP00000024575	10090.ENSMUSP00000065983	826	939	989
Rps6ka2	Mapk3	10090.ENSMUSP00000024575	10090.ENSMUSP00000051619	645	939	977
Rps6ka2	Creb1	10090.ENSMUSP00000024575	10090.ENSMUSP00000140112	454	945	969
Rps6ka2	Rps6ka1	10090.ENSMUSP00000024575	10090.ENSMUSP00000101514	706	900	969
Rps6ka2	Mapk7	10090.ENSMUSP00000024575	10090.ENSMUSP00000078087	163	945	952
Rras2	Rab28	10090.ENSMUSP00000069752	10090.ENSMUSP00000031011	972	0	972
Rras2	Nf1	10090.ENSMUSP00000069752	10090.ENSMUSP00000071289	598	876	948
Shc1	Mapk1	10090.ENSMUSP00000091940	10090.ENSMUSP00000065983	753	966	991
Shc1	Insr	10090.ENSMUSP00000091940	10090.ENSMUSP00000088837	824	932	987
Shc1	Mapk3	10090.ENSMUSP00000091940	10090.ENSMUSP00000051619	558	966	984
Shc1	Igf1r	10090.ENSMUSP00000091940	10090.ENSMUSP00000005671	762	932	983
Shc1	Grb10	10090.ENSMUSP00000091940	10090.ENSMUSP00000091011	53	966	966
Shc1	Jak2	10090.ENSMUSP00000091940	10090.ENSMUSP00000064394	460	932	962
Socs3	Jak2	10090.ENSMUSP00000059129	10090.ENSMUSP00000064394	888	932	992
Socs3	Il6st	10090.ENSMUSP00000059129	10090.ENSMUSP00000138836	826	864	975
Socs3	Stat1	10090.ENSMUSP00000059129	10090.ENSMUSP00000066743	197	966	971
Socs3	Stat3	10090.ENSMUSP00000059129	10090.ENSMUSP00000120152	197	966	971
Socs3	Tceb2	10090.ENSMUSP00000059129	10090.ENSMUSP00000066210	945	500	971
Socs3	Tceb1	10090.ENSMUSP00000059129	10090.ENSMUSP00000140422	940	500	969
Socs3	Lepr	10090.ENSMUSP00000059129	10090.ENSMUSP00000037385	354	932	954
Socs3	Insr	10090.ENSMUSP00000059129	10090.ENSMUSP00000088837	557	817	915
Stat1	Stat3	10090.ENSMUSP00000066743	10090.ENSMUSP00000120152	811	932	986
Stat1	Jak2	10090.ENSMUSP00000066743	10090.ENSMUSP00000064394	788	932	985
Stat1	Socs3	10090.ENSMUSP00000066743	10090.ENSMUSP00000059129	197	966	971
Stat1	Mapk3	10090.ENSMUSP00000066743	10090.ENSMUSP00000051619	104	966	968
Stat1	Mapk1	10090.ENSMUSP00000066743	10090.ENSMUSP00000065983	470	932	962
Stat3	Jak2	10090.ENSMUSP00000120152	10090.ENSMUSP00000064394	880	932	991
Stat3	Stat1	10090.ENSMUSP00000120152	10090.ENSMUSP00000066743	811	932	986
Stat3	Socs3	10090.ENSMUSP00000120152	10090.ENSMUSP00000059129	197	966	971
Stat3	Il6st	10090.ENSMUSP00000120152	10090.ENSMUSP00000138836	394	932	957
Stat3	Mapk1	10090.ENSMUSP00000120152	10090.ENSMUSP00000065983	778	676	924
Stat3	Il2rg	10090.ENSMUSP00000120152	10090.ENSMUSP00000033664	56	913	914
Stat6	Il4ra	10090.ENSMUSP00000089708	10090.ENSMUSP00000033004	632	932	974
Stat6	Jak2	10090.ENSMUSP00000089708	10090.ENSMUSP00000064394	147	932	939
Stat6	Il2rg	10090.ENSMUSP00000089708	10090.ENSMUSP00000033664	56	913	914
Stk24	Ppp2r1a	10090.ENSMUSP00000078746	10090.ENSMUSP00000007708	983	0	983
Stk24	Cttnbp2	10090.ENSMUSP00000078746	10090.ENSMUSP00000088089	982	0	982
Stk24	Strn3	10090.ENSMUSP00000078746	10090.ENSMUSP00000013130	982	0	982
Stk24	Cttnbp2nl	10090.ENSMUSP00000078746	10090.ENSMUSP00000076751	970	0	970
Stk24	Mst4	10090.ENSMUSP00000078746	10090.ENSMUSP00000033444	970	0	970
Stk24	Stk25	10090.ENSMUSP00000078746	10090.ENSMUSP00000027498	970	0	970
Stk24	Strn	10090.ENSMUSP00000078746	10090.ENSMUSP00000120830	970	0	970
Stk25	Cttnbp2	10090.ENSMUSP00000027498	10090.ENSMUSP00000088089	970	0	970
Stk25	Cttnbp2nl	10090.ENSMUSP00000027498	10090.ENSMUSP00000076751	970	0	970
Stk25	Mst4	10090.ENSMUSP00000027498	10090.ENSMUSP00000033444	970	0	970
Stk25	Ppp2r1a	10090.ENSMUSP00000027498	10090.ENSMUSP00000007708	970	0	970
Stk25	Stk24	10090.ENSMUSP00000027498	10090.ENSMUSP00000078746	970	0	970
Stk25	Strn	10090.ENSMUSP00000027498	10090.ENSMUSP00000120830	970	0	970
Stk25	Strn3	10090.ENSMUSP00000027498	10090.ENSMUSP00000013130	970	0	970
Strn	Strn3	10090.ENSMUSP00000120830	10090.ENSMUSP00000013130	970	720	991
Strn	Cttnbp2	10090.ENSMUSP00000120830	10090.ENSMUSP00000088089	983	0	983
Strn	Ppp2r1a	10090.ENSMUSP00000120830	10090.ENSMUSP00000007708	980	0	980
Strn	Cttnbp2nl	10090.ENSMUSP00000120830	10090.ENSMUSP00000076751	970	0	970
Strn	Mst4	10090.ENSMUSP00000120830	10090.ENSMUSP00000033444	970	0	970
Strn	Stk24	10090.ENSMUSP00000120830	10090.ENSMUSP00000078746	970	0	970
Strn	Stk25	10090.ENSMUSP00000120830	10090.ENSMUSP00000027498	970	0	970
Strn3	Strn	10090.ENSMUSP00000013130	10090.ENSMUSP00000120830	970	720	991
Strn3	Cttnbp2	10090.ENSMUSP00000013130	10090.ENSMUSP00000088089	983	0	983
Strn3	Ppp2r1a	10090.ENSMUSP00000013130	10090.ENSMUSP00000007708	982	0	982
Strn3	Stk24	10090.ENSMUSP00000013130	10090.ENSMUSP00000078746	982	0	982
Strn3	Cttnbp2nl	10090.ENSMUSP00000013130	10090.ENSMUSP00000076751	970	0	970
Strn3	Mst4	10090.ENSMUSP00000013130	10090.ENSMUSP00000033444	970	0	970
Strn3	Stk25	10090.ENSMUSP00000013130	10090.ENSMUSP00000027498	970	0	970
Tceb1	Tceb2	10090.ENSMUSP00000140422	10090.ENSMUSP00000066210	984	956	999
Tceb1	Socs3	10090.ENSMUSP00000140422	10090.ENSMUSP00000059129	940	500	969
Tceb2	Tceb1	10090.ENSMUSP00000066210	10090.ENSMUSP00000140422	984	956	999
Tceb2	Socs3	10090.ENSMUSP00000066210	10090.ENSMUSP00000059129	945	500	971
Tek	Angpt1	10090.ENSMUSP00000099862	10090.ENSMUSP00000022921	831	932	988
Utp3	Diexf	10090.ENSMUSP00000087896	10090.ENSMUSP00000082691	912	800	981
Utp3	Mphosph10	10090.ENSMUSP00000087896	10090.ENSMUSP00000032735	912	600	963
Utp3	Wdr36	10090.ENSMUSP00000087896	10090.ENSMUSP00000052465	912	600	963
Utp3	Ftsj3	10090.ENSMUSP00000087896	10090.ENSMUSP00000021048	0	900	900
Wdr36	Diexf	10090.ENSMUSP00000052465	10090.ENSMUSP00000082691	912	600	963
Wdr36	Mphosph10	10090.ENSMUSP00000052465	10090.ENSMUSP00000032735	912	600	963
Wdr36	Utp3	10090.ENSMUSP00000052465	10090.ENSMUSP00000087896	912	600	963
Wdr36	Ftsj3	10090.ENSMUSP00000052465	10090.ENSMUSP00000021048	0	900	900
