# Supplementary material for: Restoring Age-Related Cognitive Decline through Environmental Enrichment: A Transcriptomic Approach
Source: Cells. 2022 Nov 30;11(23):3864. doi: 10.3390/cells11233864 (PMC9736066; doi:10.3390/cells11233864)
Supplement: Supplementary file 1 [file cells-11-03864-s001.zip › Supplementary table_S4_qPCRValidation.xlsx]

## Sheet: Tabelle1
		Foldchange				log2Foldchange
		Aging		EE		Aging		EE		Primer sequence listed (5`-3`) or published [PMID for PubMed]		Genbank Accession Number		Start position
		RNAseq	qPCR	RNAseq	qPCR	RNAseq	qPCR	RNAseq	qPCR	fw Primer	rv Primer		Product lenght [bp]	fw Primer	rv Primer
	Bcl3	2.22099	1.45189	0.506569	0.817772	1.1512	0.537932	-0.981169	-0.290229	CTCAGCTCCAATGGCCTCC	GCAGGTGTAGATGTTGTGGGA	NM_033601.3	122	1228	1349
	Cttnbp2	0.858496	0.882912	1.14761	0.958317	-0.220117	-0.179658	0.198638	-0.0614249	TTCCAGGGATGACTTGAGGAA	CTTCCTTCTGTGGCACTGGT	NM_080285.2	95	4745	4839
	Diexf	0.870834	0.935966	1.10838	1.01738	-0.19953	-0.0954712	0.148448	0.0248519	AGCTGCCAGAGAGTTCAGAT	TCTTTCTGGAGCGGGGTAAA	NM_001368819.1	91	889	979
	Esr2	1.94989	1.86658	0.357059	0.540291	0.963396	0.900395	-1.48577	-0.88819	CCTGGTCTGGGTGATTTCGA	GCCCTTGTTACTGATGTGCC	NM_207707.1	109	1766	1874
	Fcgr4	3.0558	2.31563	0.528522	0.772586	1.61155	1.2114	-0.919965	-0.372232	GACAGCCCTCTCCACGATC	GGCATCTCAGATGAATGGGG	NM_144559.2	116	321	436
	Grb10	1.1931	1.07293	0.842878	0.776679	0.25472	0.10156	-0.246604	-0.364611	CAAGCAACAAGGTCTCGTGG	ACAGTGTCAGTACGAACGCC	NM_010345.4	80	1861	1940
	Il4ra	1.49933	1.30952	0.743608	0.711313	0.58432	0.389037	-0.427385	-0.491444	AAGTACCCGCACTGGAAAAC	ATACAGCGCACCACACTGAC	NM_001008700.4	200	1146	1346
	Inhba	0.575553	0.707537	1.36491	1.31296	-0.796979	-0.499123	0.448803	0.392825	CAGCACAGCAATGGGGATTT	AGTCTGGCATAGCTCCCAAT	NM_008380.2	144	5197	5480
	Iyd	0.707841	0.731429	1.43168	1.19337	-0.498503	-0.451211	0.517709	0.255038	AAGTCCATGGTTTTGCTGCG	CGTCACTAGCCCTGCATTCT	NM_027391.4	116	600	715
	Klf10	0.706195	0.872705	1.24483	1.02907	-0.501862	-0.196434	0.315947	0.0413374	CACAGGGGAAAAACCTTTCAGC	TAAACCGACGGTCACACATGG	NM_013692.4	137	1288	1424
	Nptx2	0.731978	0.835051	1.42092	1.12994	-0.450129	-0.260064	0.506821	0.176251	CAGAAGACAGAGAGCACGCT	TACGGAGAGGAAGGGACACT	NM_016789.3	112	757	868
	Robo3	0.691112	0.794587	1.29331	1.32775	-0.533008	-0.331723	0.371065	0.408983	GCTACAGACCTTCCACGGAG	GCATTTGTACAGGCTTGCCC	NM_001164767.1	146	3258	3403
	Rps6ka1	1.19703	1.11854	0.889546	0.965063	0.259462	0.161618	-0.16886	-0.0513056	GTACAGCAACTCCACGGGAA	ACACACAGAGTAGGAGCCCA	NM_009097.5	87	1375	1461
	Rras2	0.827694	0.915914	1.18423	1.10256	-0.272831	-0.126715	0.243948	0.140851	AGTCACGGATAGAGGCAGTT	GGGAAACTCATCACGGTCCT	NM_025846.2	82	560	641
	Sec14l3	2.6204	3.05131	0.286755	0.388962	1.38978	1.60943	-1.80211	-1.3623	ATCCTGCATGAGTGTGACCT	TACTTCCACCAGAGGCTTCC	NM_001029937.2	120	490	609
	Socs3	1.73069	1.43202	0.618178	1.24835	0.791351	0.518051	-0.693906	0.320027	GCGAGAAGATTCCGCTGGTA	ACTGATCCAGGAACTCCCGA	NM_007707.3	150	1092	1241
	Gapdh	used as reference genes								PMID: 22028848		NM_001289726.1	164	944	1107
	Hmbs									PMID: 33782119		NM_013551.2	106	1132	1237
