# Supplementary material for: Restoring Age-Related Cognitive Decline through Environmental Enrichment: A Transcriptomic Approach
Source: Cells. 2022 Nov 30;11(23):3864. doi: 10.3390/cells11233864 (PMC9736066; doi:10.3390/cells11233864)
Supplement: Supplementary file 1 [file cells-11-03864-s001.zip › Supplementary table_S5_effect size.xlsx]

## Sheet: primary latency
	mean values [s]			pairwise comparisons
	5mSC	24mSC	24mEE	24mSC-5mSC			24mEE-5mSC			24mEE-24mSC
					95% confidence interval			95% confidence interval			95% confidence interval
training days				mean difference	lower limit	upper limit	mean difference	lower limit	upper limit	mean difference	lower limit	upper limit
1	87.16	167.43	100	80.27	38.11	122.42	12.84	-33.16	58.83	-67.43	-111.22	-23.63
2	43.75	148.39	66.03	104.64	62.49	146.79	22.28	-23.72	68.27	-82.36	-126.16	-38.57
3	33.45	98.27	54.26	64.82	22.67	106.97	20.81	-25.19	66.8	-44.01	-87.81	-0.22
4	20.8	86.69	44.29	65.89	23.74	108.05	23.49	-22.5	69.48	-42.4	-83.2	1.39
5	19.57	67.14	46.2	47.57	5.41	89.72	26.63	-19.36	72.62	-20.94	-64.73	22.85
6	18.13	74.3	32.9	56.17	14.02	98.32	14.77	-31.22	60.76	-41.4	-85.19	2.39
Probetrail	38.87	181.4	67.57	142.53	52.23	232.82	28.7	-69.83	127.22	-113.83	-207.64	-20.01
Retention Test	10.25	120.1	96.33	109.85	9.53	210.17	86.08	-28.14	200.31	-23.77	-132.98	85.45

## Sheet: mean velocity
	mean values [cm/s]			pairwise comparisons
	5mSC	24mSC	24mEE	24mSC-5mSC			24mEE-5mSC			24mEE-24mSC
					95% confidence interval			95% confidence interval			95% confidence interval
training days				mean difference	lower limit	upper limit	mean difference	lower limit	upper limit	mean difference	lower limit	upper limit
1	5.38	3.35	3.87	-2.03	-3.77	-0.3	-1.51	-3.4	0.38	0.52	-1.27	2.32
2	5.62	3.12	4.2	-2.5	-4.23	-0.77	-1.41	-3.3	0.48	1.1	-0.7	2.89
3	6.39	4.2	4.48	-2.19	-3.92	-0.46	-1.91	-3.79	-0.02	0.28	-1.52	2.08
4	7.19	4.44	4.44	-2.76	-4.48	-1.02	-2.75	-4.64	-0.86	0	-1.8	1.8
5	7.14	4.76	3.55	-2.38	-4.11	-0.64	-3.59	-5.48	-1.7	-1.21	-3.01	0.59
6	8.14	5.46	4.06	-2.68	-4.41	-0.96	-4.08	-5.96	-2.19	-1.39	-3.19	0.4
Probetrail	3.9	1.33	2.09	-2.57	-3.7	-1.45	-1.81	-3.04	-0.59	0.76	-0.41	1.92
Retention Test	6.69	1.98	2.92	-4.71	-6.35	-3.08	-3.77	-5.63	-1.91	0.94	-0.84	2.72
